# Supplementary material for: Gut microbial signatures expose the westernized lifestyle of urban Ethiopian children
Source: Commun Biol. 2026 Jan 31;9:346. doi: 10.1038/s42003-026-09639-2 (PMC12963580; doi:10.1038/s42003-026-09639-2)
Supplement: Supplementary file 2 — Supplementary Data 1–14 [file 42003_2026_9639_MOESM2_ESM.zip]

Archive with 32 entries (31 files):
- Supplementary Data/
- __MACOSX/._Supplementary Data
- Supplementary Data/Supplementary Data 4.xlsx
- __MACOSX/Supplementary Data/._Supplementary Data 4.xlsx
- Supplementary Data/Supplementary Data 8.xlsx
- __MACOSX/Supplementary Data/._Supplementary Data 8.xlsx
- Supplementary Data/Supplementary Data 9.xlsx
- __MACOSX/Supplementary Data/._Supplementary Data 9.xlsx
- Supplementary Data/.DS_Store
- __MACOSX/Supplementary Data/._.DS_Store
- Supplementary Data/Supplementary Data 5.xlsx
- __MACOSX/Supplementary Data/._Supplementary Data 5.xlsx
- Supplementary Data/Supplementary Data 13.xlsx
- __MACOSX/Supplementary Data/._Supplementary Data 13.xlsx
- Supplementary Data/Supplementary Data 2.xlsx
- __MACOSX/Supplementary Data/._Supplementary Data 2.xlsx
- Supplementary Data/Supplementary Data 3.xlsx
- __MACOSX/Supplementary Data/._Supplementary Data 3.xlsx
- Supplementary Data/Supplementary Data 12.xlsx
- __MACOSX/Supplementary Data/._Supplementary Data 12.xlsx
- Supplementary Data/Supplementary Data 11.xlsx
- __MACOSX/Supplementary Data/._Supplementary Data 11.xlsx
- Supplementary Data/Supplementary_Data_14.xlsx
- __MACOSX/Supplementary Data/._Supplementary_Data_14.xlsx
- Supplementary Data/Supplementary Data 10.xlsx
- __MACOSX/Supplementary Data/._Supplementary Data 10.xlsx
- Supplementary Data/Supplementary Data 1.xlsx
- __MACOSX/Supplementary Data/._Supplementary Data 1.xlsx
- Supplementary Data/Supplementary Data 6.xlsx
- __MACOSX/Supplementary Data/._Supplementary Data 6.xlsx
- Supplementary Data/Supplementary Data 7.xlsx
- __MACOSX/Supplementary Data/._Supplementary Data 7.xlsx
