# Supplementary material for: Gut microbial signatures expose the westernized lifestyle of urban Ethiopian children
Source: Commun Biol. 2026 Jan 31;9:346. doi: 10.1038/s42003-026-09639-2 (PMC12963580; doi:10.1038/s42003-026-09639-2)
Supplement: Supplementary file 2 — Supplementary Data 1–14 [file 42003_2026_9639_MOESM2_ESM.zip › Supplementary Data/Supplementary Data 4.xlsx]

## Sheet: Alphadiv. CS 16S
Analysis	Estimate (OR, 95% CI)	p-value	Adjusted for
Shannon bins (global LRT χ²[5])	—	0.336	Age
Bin 2	0.38 (0.09–1.36)	0.153	Age
Bin 3	0.27 (0.05–1.04)	0.072	Age
Bin 4	0.52 (0.14–1.76)	0.301	Age
Bin 5	0.75 (0.23–2.39)	0.632	Age
Bin 6	0.31 (0.06–1.21)	0.112	Age
Shannon (continuous, per unit)	0.78 (0.47–1.29)	0.327	Age
