# Supplementary material for: Gut microbial signatures expose the westernized lifestyle of urban Ethiopian children
Source: Commun Biol. 2026 Jan 31;9:346. doi: 10.1038/s42003-026-09639-2 (PMC12963580; doi:10.1038/s42003-026-09639-2)
Supplement: Supplementary file 2 — Supplementary Data 1–14 [file 42003_2026_9639_MOESM2_ESM.zip › Supplementary Data/Supplementary Data 8.xlsx]

## Sheet: Metag. Alpha diversity Global
Alpha	Variable	Test	n_levels	n_used	levels	pval	pval_BH_global
Observed	Age_Years	Kruskal-Wallis	4	105	2|3|4|5	0.0373276	0.294845
Observed	Breast_18m_factor	Wilcoxon	2	103	no|yes	0.350619	0.657411
Observed	Delivery_mode_factor	Wilcoxon	2	100	CS|SPO	0.259189	0.647972
Observed	HP_Result	Kruskal-Wallis	3	96	EQUIVOCAL|NEG|POS	0.538172	0.669634
Observed	Home_room_factor	Wilcoxon	2	102	Multiple|Single	0.0377799	0.294845
Observed	Latrine_in_room_factor	Wilcoxon	2	101	no|yes	0.122559	0.519925
Observed	Stunting	Wilcoxon	2	105	Normal|Stunting	0.418353	0.666344
Observed	Teff_Freq_Factor_Binary	Wilcoxon	2	105	Ever|Never	0.210202	0.630605
Observed	Weight	Wilcoxon	2	105	Normal|Underweight	0.532312	0.669634
Observed	family_size	Kruskal-Wallis	6	105	2|3|4|5|6|7	0.585336	0.675388
Shannon	Age_Years	Kruskal-Wallis	4	105	2|3|4|5	0.0497314	0.294845
Shannon	Breast_18m_factor	Wilcoxon	2	103	no|yes	0.305036	0.648354
Shannon	Delivery_mode_factor	Wilcoxon	2	100	CS|SPO	0.180305	0.601017
Shannon	HP_Result	Kruskal-Wallis	3	96	EQUIVOCAL|NEG|POS	0.324177	0.648354
Shannon	Home_room_factor	Wilcoxon	2	102	Multiple|Single	0.0275756	0.294845
Shannon	Latrine_in_room_factor	Wilcoxon	2	101	no|yes	0.432253	0.666344
Shannon	Stunting	Wilcoxon	2	105	Normal|Stunting	0.860973	0.890662
Shannon	Teff_Freq_Factor_Binary	Wilcoxon	2	105	Ever|Never	0.49862	0.669634
Shannon	Weight	Wilcoxon	2	105	Normal|Underweight	0.839029	0.890662
Shannon	family_size	Kruskal-Wallis	6	105	2|3|4|5|6|7	0.444229	0.666344
Simpson	Age_Years	Kruskal-Wallis	4	105	2|3|4|5	0.0589691	0.294845
Simpson	Breast_18m_factor	Wilcoxon	2	103	no|yes	0.486499	0.669634
Simpson	Delivery_mode_factor	Wilcoxon	2	100	CS|SPO	0.138647	0.519925
Simpson	HP_Result	Kruskal-Wallis	3	96	EQUIVOCAL|NEG|POS	0.317182	0.648354
Simpson	Home_room_factor	Wilcoxon	2	102	Multiple|Single	0.0528422	0.294845
Simpson	Latrine_in_room_factor	Wilcoxon	2	101	no|yes	0.406702	0.666344
Simpson	Stunting	Wilcoxon	2	105	Normal|Stunting	0.776532	0.862814
Simpson	Teff_Freq_Factor_Binary	Wilcoxon	2	105	Ever|Never	0.237312	0.647216
Simpson	Weight	Wilcoxon	2	105	Normal|Underweight	0.946015	0.946015
Simpson	family_size	Kruskal-Wallis	6	105	2|3|4|5|6|7	0.558029	0.669634

## Sheet: Metag. Alpha diversity Pairwise
Alpha	Variable	Test	group1	group2	pval_pairwise_raw	pval_pairwise_BH	n_used
Observed	Age_Years	Dunn (post-hoc)	2	3	0.113916	0.227831	105
Observed	Age_Years	Dunn (post-hoc)	2	4	0.4939	0.4939	105
Observed	Age_Years	Dunn (post-hoc)	2	5	0.016535	0.0496051	105
Observed	Age_Years	Dunn (post-hoc)	3	4	0.166747	0.25012	105
Observed	Age_Years	Dunn (post-hoc)	3	5	0.269456	0.323348	105
Observed	Age_Years	Dunn (post-hoc)	4	5	0.0146007	0.0496051	105
Observed	HP_Result	Dunn (post-hoc)	EQUIVOCAL	NEG	0.552312	0.552312	96
Observed	HP_Result	Dunn (post-hoc)	EQUIVOCAL	POS	0.345202	0.552312	96
Observed	HP_Result	Dunn (post-hoc)	NEG	POS	0.428961	0.552312	96
Observed	family_size	Dunn (post-hoc)	2	3	0.412119	0.883112	105
Observed	family_size	Dunn (post-hoc)	2	4	0.194288	0.883112	105
Observed	family_size	Dunn (post-hoc)	2	5	0.881117	0.944054	105
Observed	family_size	Dunn (post-hoc)	2	6	0.350529	0.883112	105
Observed	family_size	Dunn (post-hoc)	2	7	0.565688	0.944054	105
Observed	family_size	Dunn (post-hoc)	3	4	0.371356	0.883112	105
Observed	family_size	Dunn (post-hoc)	3	5	0.346315	0.883112	105
Observed	family_size	Dunn (post-hoc)	3	6	0.71539	0.944054	105
Observed	family_size	Dunn (post-hoc)	3	7	0.986192	0.986192	105
Observed	family_size	Dunn (post-hoc)	4	5	0.103657	0.883112	105
Observed	family_size	Dunn (post-hoc)	4	6	0.861522	0.944054	105
Observed	family_size	Dunn (post-hoc)	4	7	0.70211	0.944054	105
Observed	family_size	Dunn (post-hoc)	5	6	0.323828	0.883112	105
Observed	family_size	Dunn (post-hoc)	5	7	0.59575	0.944054	105
Observed	family_size	Dunn (post-hoc)	6	7	0.827553	0.944054	105
Shannon	Age_Years	Dunn (post-hoc)	2	3	0.0809444	0.161889	105
Shannon	Age_Years	Dunn (post-hoc)	2	4	0.923963	0.923963	105
Shannon	Age_Years	Dunn (post-hoc)	2	5	0.160735	0.241102	105
Shannon	Age_Years	Dunn (post-hoc)	3	4	0.0171319	0.102791	105
Shannon	Age_Years	Dunn (post-hoc)	3	5	0.800869	0.923963	105
Shannon	Age_Years	Dunn (post-hoc)	4	5	0.0765973	0.161889	105
Shannon	HP_Result	Dunn (post-hoc)	EQUIVOCAL	NEG	0.958045	0.958045	96
Shannon	HP_Result	Dunn (post-hoc)	EQUIVOCAL	POS	0.546059	0.819088	96
Shannon	HP_Result	Dunn (post-hoc)	NEG	POS	0.139914	0.419741	96
Shannon	family_size	Dunn (post-hoc)	2	3	0.711196	0.903599	105
Shannon	family_size	Dunn (post-hoc)	2	4	0.637209	0.903599	105
Shannon	family_size	Dunn (post-hoc)	2	5	0.41987	0.903599	105
Shannon	family_size	Dunn (post-hoc)	2	6	0.843359	0.903599	105
Shannon	family_size	Dunn (post-hoc)	2	7	0.979709	0.979709	105
Shannon	family_size	Dunn (post-hoc)	3	4	0.115264	0.864482	105
Shannon	family_size	Dunn (post-hoc)	3	5	0.461343	0.903599	105
Shannon	family_size	Dunn (post-hoc)	3	6	0.489741	0.903599	105
Shannon	family_size	Dunn (post-hoc)	3	7	0.780534	0.903599	105
Shannon	family_size	Dunn (post-hoc)	4	5	0.0518253	0.77738	105
Shannon	family_size	Dunn (post-hoc)	4	6	0.79562	0.903599	105
Shannon	family_size	Dunn (post-hoc)	4	7	0.67031	0.903599	105
Shannon	family_size	Dunn (post-hoc)	5	6	0.25689	0.903599	105
Shannon	family_size	Dunn (post-hoc)	5	7	0.507173	0.903599	105
Shannon	family_size	Dunn (post-hoc)	6	7	0.84064	0.903599	105
Simpson	Age_Years	Dunn (post-hoc)	2	3	0.053009	0.159027	105
Simpson	Age_Years	Dunn (post-hoc)	2	4	0.816736	0.816736	105
Simpson	Age_Years	Dunn (post-hoc)	2	5	0.255334	0.383001	105
Simpson	Age_Years	Dunn (post-hoc)	3	4	0.0131664	0.0789985	105
Simpson	Age_Years	Dunn (post-hoc)	3	5	0.439153	0.526983	105
Simpson	Age_Years	Dunn (post-hoc)	4	5	0.206554	0.383001	105
Simpson	HP_Result	Dunn (post-hoc)	EQUIVOCAL	NEG	0.737772	0.737772	96
Simpson	HP_Result	Dunn (post-hoc)	EQUIVOCAL	POS	0.733954	0.737772	96
Simpson	HP_Result	Dunn (post-hoc)	NEG	POS	0.129666	0.388999	96
Simpson	family_size	Dunn (post-hoc)	2	3	0.434291	0.93406	105
Simpson	family_size	Dunn (post-hoc)	2	4	0.93406	0.93406	105
Simpson	family_size	Dunn (post-hoc)	2	5	0.380547	0.93406	105
Simpson	family_size	Dunn (post-hoc)	2	6	0.933375	0.93406	105
Simpson	family_size	Dunn (post-hoc)	2	7	0.656248	0.93406	105
Simpson	family_size	Dunn (post-hoc)	3	4	0.105763	0.93406	105
Simpson	family_size	Dunn (post-hoc)	3	5	0.79762	0.93406	105
Simpson	family_size	Dunn (post-hoc)	3	6	0.443344	0.93406	105
Simpson	family_size	Dunn (post-hoc)	3	7	0.913181	0.93406	105
Simpson	family_size	Dunn (post-hoc)	4	5	0.134388	0.93406	105
Simpson	family_size	Dunn (post-hoc)	4	6	0.834566	0.93406	105
Simpson	family_size	Dunn (post-hoc)	4	7	0.53898	0.93406	105
Simpson	family_size	Dunn (post-hoc)	5	6	0.387373	0.93406	105
Simpson	family_size	Dunn (post-hoc)	5	7	0.808662	0.93406	105
Simpson	family_size	Dunn (post-hoc)	6	7	0.692512	0.93406	105
