# Supplementary material for: Gut microbial signatures expose the westernized lifestyle of urban Ethiopian children
Source: Commun Biol. 2026 Jan 31;9:346. doi: 10.1038/s42003-026-09639-2 (PMC12963580; doi:10.1038/s42003-026-09639-2)
Supplement: Supplementary file 2 — Supplementary Data 1–14 [file 42003_2026_9639_MOESM2_ESM.zip › Supplementary Data/Supplementary Data 9.xlsx]

## Sheet: SGB GLMs
GLM SGB presence/absence
Model	OR	CI_low	CI_high	p
uSGB	1.05368	0.436674	2.54247	0.907383
kSGB	2.17062	0.278797	16.8998	0.4592
GLM SGB counts
Class	RR	CI_low	CI_high	p
uSGB count (NegBin)	1.19054	0.694349	2.04132	0.526087
kSGB count (NegBin)	0.88302	0.667994	1.16726	0.382248
