# Supplementary material for: Gut microbial signatures expose the westernized lifestyle of urban Ethiopian children
Source: Commun Biol. 2026 Jan 31;9:346. doi: 10.1038/s42003-026-09639-2 (PMC12963580; doi:10.1038/s42003-026-09639-2)
Supplement: Supplementary file 2 — Supplementary Data 1–14 [file 42003_2026_9639_MOESM2_ESM.zip › Supplementary Data/Supplementary Data 5.xlsx]

## Sheet: Alphadiv. Taxa 16S
Shannon in bins
Bacterium	N	Age_Estimate	Age_SE	Age_p	Shannon_overall_p
Bifidobacterium	207	-9894.43	11051.3	0.371694	8.61449e-09
Faecalibacterium	207	-1788	1406.65	0.205166	2.54876e-15
Agathobacter	207	385.796	932.472	0.679512	2.04713e-10
Ruminococcus	207	4947.11	2762.71	0.0748577	2.92887e-06
Ruminococcus gauvreauii group	207	-1139.72	1494.11	0.446477	0.00812865
Fusicatenibacter	207	-1046.2	735.107	0.156239	9.99918e-06
Anaerostipes	207	209.249	1781.37	0.906609	6.68862e-06
Legend
Bacterium	which taxon the model was run for.
N	number of samples included in that model (non-missing values).
Age_Estimate	regression coefficient (slope) for age (per 1 year), adjusted for Shannon bins.
	Positive = abundance increases with age; negative = decreases with age.
Age_SE	standard error of the age coefficient
Age_p	p-value for age
Shannon_overall_p	global p-value for shannon indepented of age
Shannon as continuous variable
Bacterium	N	Age_Estimate	Age_SE	Age_p	Shannon_Estimate	Shannon_SE	Shannon_p
Bifidobacterium	207	-8206.38	10825.3	0.449281	-66362.4	9794.03	1.29931e-10
Faecalibacterium	207	-3017.96	1432.64	0.0363767	10562.8	1296.16	3.63863e-14
Agathobacter	207	-437.18	934.917	0.64056	5618.85	845.853	2.74058e-10
Ruminococcus	207	5366.43	2698.67	0.0480877	13836.1	2441.58	4.91254e-08
Ruminococcus gauvreauii group	207	-1077.33	1452.72	0.459184	4915.67	1314.33	0.000239016
Fusicatenibacter	207	-1269.54	718.398	0.0786934	3485.92	649.961	2.20546e-07
Anaerostipes	207	466.666	1771.51	0.792487	7478.59	1602.75	5.55144e-06
Legend
Bacterium, N, Age_Estimate, Age_SE, Age_p	same as above. Difference: age is tested while also modelling Shannon continuously.
Shannon_Estimate	regression coefficient for Shannon diversity (continuous, per unit increase).
Shannon_SE	standard error of Shannon coefficient
Shannon_p	p-value testing whether Shannon effect ≠ 0.
Shannon in bins (sensitivity analysis, 4-8 bins)
Bacterium	N	Age_Estimate	Age_SE	Age_p	Shannon_overall_p	Bin
Bifidobacterium	207	-10401.6	11041.5	0.347295	1.63045e-09	4
Bifidobacterium	207	-13126	10939.5	0.231604	9.4229e-10	5
Bifidobacterium	207	-9894.43	11051.3	0.371694	8.61449e-09	6
Bifidobacterium	207	-11439.8	11030.6	0.300949	1.51257e-09	7
Bifidobacterium	207	-12752.8	11038.3	0.249349	1.39338e-08	8
Faecalibacterium	207	-1606.63	1434.42	0.26402	1.60784e-14	4
Faecalibacterium	207	-1438.45	1394.91	0.303679	2.91545e-16	5
Faecalibacterium	207	-1788	1406.65	0.205166	2.54876e-15	6
Faecalibacterium	207	-1314.17	1425.71	0.357767	1.02428e-14	7
Faecalibacterium	207	-1364.94	1432.45	0.341817	2.58706e-13	8
Agathobacter	207	514.587	927.822	0.57977	1.4449e-11	4
Agathobacter	207	483.287	926.343	0.602443	4.10157e-11	5
Agathobacter	207	385.796	932.472	0.679512	2.04713e-10	6
Agathobacter	207	669.36	929.916	0.472488	3.22071e-11	7
Agathobacter	207	598.589	920.287	0.516164	4.20917e-11	8
Ruminococcus	207	5359.89	2769.65	0.0543588	1.49345e-06	4
Ruminococcus	207	5511.28	2752.1	0.0465668	1.28008e-06	5
Ruminococcus	207	4947.11	2762.71	0.0748577	2.92887e-06	6
Ruminococcus	207	5218.98	2823.58	0.0660352	3.29068e-05	7
Ruminococcus	207	5379.3	2783.32	0.0547004	1.63003e-05	8
Ruminococcus gauvreauii group	207	-772.628	1496.64	0.60625	0.00699545	4
Ruminococcus gauvreauii group	207	-724.632	1493.6	0.628094	0.00936022	5
Ruminococcus gauvreauii group	207	-1139.72	1494.11	0.446477	0.00812865	6
Ruminococcus gauvreauii group	207	-902.669	1521.1	0.553567	0.0290413	7
Ruminococcus gauvreauii group	207	-715.518	1507.19	0.635499	0.0275762	8
Fusicatenibacter	207	-904.966	736.115	0.220359	4.42205e-06	4
Fusicatenibacter	207	-917.302	736.095	0.214151	1.21396e-05	5
Fusicatenibacter	207	-1046.2	735.107	0.156239	9.99918e-06	6
Fusicatenibacter	207	-789.084	743.532	0.289856	1.70479e-05	7
Fusicatenibacter	207	-911.465	740.938	0.220101	5.56178e-05	8
Anaerostipes	207	390.874	1784.15	0.826808	2.98791e-06	4
Anaerostipes	207	515.991	1800.42	0.774718	4.60926e-05	5
Anaerostipes	207	209.249	1781.37	0.906609	6.68862e-06	6
Anaerostipes	207	230.397	1828.14	0.899837	0.000148168	7
Anaerostipes	207	337.57	1810.56	0.852287	0.000157847	8
Legend
Bacterium	which taxon the model was run for.
N	number of samples included in that model.
Age_Estimate	regression coefficient (slope) for age (per 1 year), adjusted for Shannon bins.
	Positive = abundance increases with age; negative = decreases with age.
Age_SE	standard error of the age coefficient
Age_p	p-value for age
Shannon_overall_p	global p-value for shannon indepented of age
