# Supplementary material for: Gut microbial signatures expose the westernized lifestyle of urban Ethiopian children
Source: Commun Biol. 2026 Jan 31;9:346. doi: 10.1038/s42003-026-09639-2 (PMC12963580; doi:10.1038/s42003-026-09639-2)
Supplement: Supplementary file 2 — Supplementary Data 1–14 [file 42003_2026_9639_MOESM2_ESM.zip › Supplementary Data/Supplementary Data 13.xlsx]

## Sheet: Teff consumers vs rural cohort
	estimate	std.error	p.value	conf.low	conf.high	R2
(Intercept)	0.480801	0.0302257	5.87288e-30	0.420882	0.54072	0.712683
Teff_EverEver	-0.0184606	0.0147251	0.21269	-0.0476515	0.0107302	0.712683
Originurban	0.455243	0.0290694	1.89854e-29	0.397617	0.51287	0.712683
Age_c	-0.00914431	0.00826708	0.271159	-0.0255328	0.00724422	0.712683
Urban only
	estimate	std.error	p.value	conf.low	conf.high	R2
(Intercept)	0.934243	0.0106146	5.0528e-98	0.913189	0.955297	0.0117167
Teff_EverEver	-0.0156485	0.0144844	0.282526	-0.0443782	0.0130813	0.0117167
Age_c	-0.00565337	0.00830333	0.497506	-0.022123	0.0108162	0.0117167
Legend
estimate	The regression coefficient (effect size).
	Negative values = closer to rural centroid; positive = further away.
std.error	The standard error of the estimate. Reflects uncertainty: smaller = more precise.
p.value
conf.low / conf.high	The 95% confidence interval for the estimate.
R2	The model R². Proportion of variance in DistRural explained by all predictors together.
