# Supplementary material for: Gut microbial signatures expose the westernized lifestyle of urban Ethiopian children
Source: Commun Biol. 2026 Jan 31;9:346. doi: 10.1038/s42003-026-09639-2 (PMC12963580; doi:10.1038/s42003-026-09639-2)
Supplement: Supplementary file 2 — Supplementary Data 1–14 [file 42003_2026_9639_MOESM2_ESM.zip › Supplementary Data/Supplementary Data 2.xlsx]

## Sheet: 16S PERMANOVA Dispersion
	PERMANOVA		Dispersion
	R2	p-value	anova_p	perm_p
HP_Result	0.0143422	0.105	0.513183	0.541
Home_room_factor	0.00999561	0.005	0.0208463	0.027
Breast_18m_factor	0.00751861	0.063	0.00635413	0.003
Stunting	0.00735854	0.036	0.96547	0.959
Teff_Freq_Factor_Binary	0.00664806	0.129	0.854912	0.853
Delivery_mode_factor	0.00648965	0.136	0.450615	0.469
family_size	0.00571299	0.227	3.23674e-06	0.001
Latrine_in_room_factor	0.00498521	0.623	0.0991162	0.078
Age_Years	0.00480038	0.511	0.968742	0.968
