# Supplementary material for: Gut microbial signatures expose the westernized lifestyle of urban Ethiopian children
Source: Commun Biol. 2026 Jan 31;9:346. doi: 10.1038/s42003-026-09639-2 (PMC12963580; doi:10.1038/s42003-026-09639-2)
Supplement: Supplementary file 2 — Supplementary Data 1–14 [file 42003_2026_9639_MOESM2_ESM.zip › Supplementary Data/Supplementary Data 3.xlsx]

## Sheet: 16S Alpha diversity Global
Alpha	Variable	Test	n_levels	n_used	levels	pval	pval_BH_global	pval_BH_global_sig
Faith_PD	Stunting	Wilcoxon	2	207	Normal|Stunting	0.0178202	0.0978693	ns
Faith_PD	Home_room_factor	Wilcoxon	2	189	Multiple|Single	0.0593242	0.161793	ns
Faith_PD	Weight	Wilcoxon	2	207	Normal|Underweight	0.0763872	0.176278	ns
Faith_PD	Breast_18m_factor	Wilcoxon	2	189	no|yes	0.23415	0.442989	ns
Faith_PD	Age_Years	Kruskal-Wallis	4	207	2|3|4|5	0.251027	0.442989	ns
Faith_PD	Latrine_in_room_factor	Wilcoxon	2	182	no|yes	0.321277	0.458968	ns
Faith_PD	Delivery_mode_factor	Wilcoxon	2	193	CS|SPO	0.400607	0.546283	ns
Faith_PD	Teff_Freq_Factor_Binary	Wilcoxon	2	195	Ever|Never	0.752988	0.903586	ns
Faith_PD	HP_Result	Kruskal-Wallis	3	168	EQUIVOCAL|NEG|POS	0.819946	0.916159	ns
Faith_PD	family_size	Kruskal-Wallis	6	204	2|3|4|5|6|7	0.862816	0.924445	ns
Observed	Stunting	Wilcoxon	2	207	Normal|Stunting	0.00980141	0.0978693	ns
Observed	Weight	Wilcoxon	2	207	Normal|Underweight	0.0202229	0.0978693	ns
Observed	Home_room_factor	Wilcoxon	2	189	Multiple|Single	0.0332928	0.124848	ns
Observed	Age_Years	Kruskal-Wallis	4	207	2|3|4|5	0.0459454	0.150185	ns
Observed	Teff_Freq_Factor_Binary	Wilcoxon	2	195	Ever|Never	0.24116	0.442989	ns
Observed	Breast_18m_factor	Wilcoxon	2	189	no|yes	0.2734	0.455667	ns
Observed	HP_Result	Kruskal-Wallis	3	168	EQUIVOCAL|NEG|POS	0.425063	0.554431	ns
Observed	Latrine_in_room_factor	Wilcoxon	2	182	no|yes	0.587762	0.734703	ns
Observed	Delivery_mode_factor	Wilcoxon	2	193	CS|SPO	0.949627	0.982372	ns
Observed	family_size	Kruskal-Wallis	6	204	2|3|4|5|6|7	0.99702	0.99702	ns
Shannon	Home_room_factor	Wilcoxon	2	189	Multiple|Single	0.0017245	0.0517349	ns
Shannon	Age_Years	Kruskal-Wallis	4	207	2|3|4|5	0.0111132	0.0978693	ns
Shannon	Stunting	Wilcoxon	2	207	Normal|Stunting	0.0185747	0.0978693	ns
Shannon	HP_Result	Kruskal-Wallis	3	168	EQUIVOCAL|NEG|POS	0.0228362	0.0978693	ns
Shannon	Teff_Freq_Factor_Binary	Wilcoxon	2	195	Ever|Never	0.0500616	0.150185	ns
Shannon	Breast_18m_factor	Wilcoxon	2	189	no|yes	0.074875	0.176278	ns
Shannon	Weight	Wilcoxon	2	207	Normal|Underweight	0.12296	0.263486	ns
Shannon	Latrine_in_room_factor	Wilcoxon	2	182	no|yes	0.313832	0.458968	ns
Shannon	Delivery_mode_factor	Wilcoxon	2	193	CS|SPO	0.319757	0.458968	ns
Shannon	family_size	Kruskal-Wallis	6	204	2|3|4|5|6|7	0.824543	0.916159	ns
Evenness	Home_room_factor	Wilcoxon	2	189	Multiple|Single	0.00121035	0.0344899	*
Evenness	HP_Result	Kruskal-Wallis	3	168	EQUIVOCAL|NEG|POS	0.0129961	0.101114	ns
Evenness	Age_Years	Kruskal-Wallis	4	207	2|3|4|5	0.0385993	0.140361	ns
Evenness	Teff_Freq_Factor_Binary	Wilcoxon	2	195	Ever|Never	0.059172	0.158198	ns
Evenness	Stunting	Wilcoxon	2	207	Normal|Stunting	0.109445	0.234415	ns
Evenness	Breast_18m_factor	Wilcoxon	2	189	no|yes	0.111347	0.234415	ns
Evenness	Delivery_mode_factor	Wilcoxon	2	193	CS|SPO	0.1662	0.316572	ns
Evenness	Latrine_in_room_factor	Wilcoxon	2	182	no|yes	0.31754	0.443141	ns
Evenness	Weight	Wilcoxon	2	207	Normal|Underweight	0.374962	0.499949	ns

## Sheet: 16S Alpha diversity Paiwise
Alpha	Variable	Test	group1	group2	pval_pairwise_raw	pval_pairwise_BH	n_used	pval_pairwise_BH_sig
Shannon	HP_Result	Dunn (post-hoc)	EQUIVOCAL	NEG	0.292569	0.438853	168	ns
Shannon	HP_Result	Dunn (post-hoc)	EQUIVOCAL	POS	0.483297	0.483297	168	ns
Shannon	HP_Result	Dunn (post-hoc)	NEG	POS	0.00619635	0.0185891	168	*
Shannon	Age_Years	Dunn (post-hoc)	2	3	0.0499763	0.149929	207	ns
Shannon	Age_Years	Dunn (post-hoc)	2	4	0.70395	0.70395	207	ns
Shannon	Age_Years	Dunn (post-hoc)	2	5	0.453004	0.617855	207	ns
Shannon	Age_Years	Dunn (post-hoc)	3	4	0.00143893	0.00863356	207	**
Shannon	Age_Years	Dunn (post-hoc)	3	5	0.192821	0.385643	207	ns
Shannon	Age_Years	Dunn (post-hoc)	4	5	0.514879	0.617855	207	ns
Shannon	family_size	Dunn (post-hoc)	2	3	0.620872	0.944615	204	ns
Shannon	family_size	Dunn (post-hoc)	2	4	0.479952	0.944615	204	ns
Shannon	family_size	Dunn (post-hoc)	2	5	0.944615	0.944615	204	ns
Shannon	family_size	Dunn (post-hoc)	2	6	0.589364	0.944615	204	ns
Shannon	family_size	Dunn (post-hoc)	2	7	0.875489	0.944615	204	ns
Shannon	family_size	Dunn (post-hoc)	3	4	0.655758	0.944615	204	ns
Shannon	family_size	Dunn (post-hoc)	3	5	0.454035	0.944615	204	ns
Shannon	family_size	Dunn (post-hoc)	3	6	0.861398	0.944615	204	ns
Shannon	family_size	Dunn (post-hoc)	3	7	0.482077	0.944615	204	ns
Shannon	family_size	Dunn (post-hoc)	4	5	0.248663	0.944615	204	ns
Shannon	family_size	Dunn (post-hoc)	4	6	0.926343	0.944615	204	ns
Shannon	family_size	Dunn (post-hoc)	4	7	0.358992	0.944615	204	ns
Shannon	family_size	Dunn (post-hoc)	5	6	0.498089	0.944615	204	ns
Shannon	family_size	Dunn (post-hoc)	5	7	0.78763	0.944615	204	ns
Shannon	family_size	Dunn (post-hoc)	6	7	0.472319	0.944615	204	ns
Observed	HP_Result	Dunn (post-hoc)	EQUIVOCAL	NEG	0.739745	0.739745	168	ns
Observed	HP_Result	Dunn (post-hoc)	EQUIVOCAL	POS	0.615648	0.739745	168	ns
Observed	HP_Result	Dunn (post-hoc)	NEG	POS	0.191245	0.573736	168	ns
Observed	Age_Years	Dunn (post-hoc)	2	3	0.0578831	0.151385	207	ns
Observed	Age_Years	Dunn (post-hoc)	2	4	0.407428	0.488913	207	ns
Observed	Age_Years	Dunn (post-hoc)	2	5	0.0756923	0.151385	207	ns
Observed	Age_Years	Dunn (post-hoc)	3	4	0.0280062	0.151385	207	ns
Observed	Age_Years	Dunn (post-hoc)	3	5	0.828438	0.828438	207	ns
Observed	Age_Years	Dunn (post-hoc)	4	5	0.103414	0.155121	207	ns
Observed	family_size	Dunn (post-hoc)	2	3	0.771203	0.999754	204	ns
Observed	family_size	Dunn (post-hoc)	2	4	0.839601	0.999754	204	ns
Observed	family_size	Dunn (post-hoc)	2	5	0.999754	0.999754	204	ns
Observed	family_size	Dunn (post-hoc)	2	6	0.799922	0.999754	204	ns
Observed	family_size	Dunn (post-hoc)	2	7	0.888852	0.999754	204	ns
Observed	family_size	Dunn (post-hoc)	3	4	0.842026	0.999754	204	ns
Observed	family_size	Dunn (post-hoc)	3	5	0.606482	0.999754	204	ns
Observed	family_size	Dunn (post-hoc)	3	6	0.995541	0.999754	204	ns
Observed	family_size	Dunn (post-hoc)	3	7	0.916403	0.999754	204	ns
Observed	family_size	Dunn (post-hoc)	4	5	0.712708	0.999754	204	ns
Observed	family_size	Dunn (post-hoc)	4	6	0.899138	0.999754	204	ns
Observed	family_size	Dunn (post-hoc)	4	7	0.9886	0.999754	204	ns
Observed	family_size	Dunn (post-hoc)	5	6	0.719479	0.999754	204	ns
Observed	family_size	Dunn (post-hoc)	5	7	0.858718	0.999754	204	ns
Observed	family_size	Dunn (post-hoc)	6	7	0.925241	0.999754	204	ns
Faith_PD	HP_Result	Dunn (post-hoc)	EQUIVOCAL	NEG	0.899041	0.899041	168	ns
Faith_PD	HP_Result	Dunn (post-hoc)	EQUIVOCAL	POS	0.634929	0.899041	168	ns
Faith_PD	HP_Result	Dunn (post-hoc)	NEG	POS	0.580623	0.899041	168	ns
Faith_PD	Age_Years	Dunn (post-hoc)	2	3	0.461836	0.653204	207	ns
Faith_PD	Age_Years	Dunn (post-hoc)	2	4	0.5954	0.653204	207	ns
Faith_PD	Age_Years	Dunn (post-hoc)	2	5	0.0900302	0.26783	207	ns
Faith_PD	Age_Years	Dunn (post-hoc)	3	4	0.653204	0.653204	207	ns
Faith_PD	Age_Years	Dunn (post-hoc)	3	5	0.133915	0.26783	207	ns
Faith_PD	Age_Years	Dunn (post-hoc)	4	5	0.0611758	0.26783	207	ns
Faith_PD	family_size	Dunn (post-hoc)	2	3	0.993371	0.993371	204	ns
Faith_PD	family_size	Dunn (post-hoc)	2	4	0.701483	0.993371	204	ns
Faith_PD	family_size	Dunn (post-hoc)	2	5	0.876095	0.993371	204	ns
Faith_PD	family_size	Dunn (post-hoc)	2	6	0.78403	0.993371	204	ns
Faith_PD	family_size	Dunn (post-hoc)	2	7	0.77013	0.993371	204	ns
Faith_PD	family_size	Dunn (post-hoc)	3	4	0.416513	0.993371	204	ns
Faith_PD	family_size	Dunn (post-hoc)	3	5	0.761976	0.993371	204	ns
Faith_PD	family_size	Dunn (post-hoc)	3	6	0.669254	0.993371	204	ns
Faith_PD	family_size	Dunn (post-hoc)	3	7	0.691475	0.993371	204	ns
Faith_PD	family_size	Dunn (post-hoc)	4	5	0.31818	0.993371	204	ns
Faith_PD	family_size	Dunn (post-hoc)	4	6	0.352547	0.993371	204	ns
Faith_PD	family_size	Dunn (post-hoc)	4	7	0.437375	0.993371	204	ns
Faith_PD	family_size	Dunn (post-hoc)	5	6	0.848676	0.993371	204	ns
Faith_PD	family_size	Dunn (post-hoc)	5	7	0.828285	0.993371	204	ns
Faith_PD	family_size	Dunn (post-hoc)	6	7	0.952434	0.993371	204	ns
Evenness	HP_Result	Dunn (post-hoc)	EQUIVOCAL	NEG	0.260598	0.390896	168	ns
Evenness	HP_Result	Dunn (post-hoc)	EQUIVOCAL	POS	0.450303	0.450303	168	ns
Evenness	HP_Result	Dunn (post-hoc)	NEG	POS	0.00334008	0.0100203	168	*
Evenness	Age_Years	Dunn (post-hoc)	2	3	0.118755	0.237509	207	ns
Evenness	Age_Years	Dunn (post-hoc)	2	4	0.856975	0.911534	207	ns
Evenness	Age_Years	Dunn (post-hoc)	2	5	0.823535	0.911534	207	ns
Evenness	Age_Years	Dunn (post-hoc)	3	4	0.00558484	0.033509	207	*
Evenness	Age_Years	Dunn (post-hoc)	3	5	0.118131	0.237509	207	ns
Evenness	Age_Years	Dunn (post-hoc)	4	5	0.911534	0.911534	207	ns
Evenness	family_size	Dunn (post-hoc)	2	3	0.619634	0.818561	204	ns
Evenness	family_size	Dunn (post-hoc)	2	4	0.457647	0.818561	204	ns
Evenness	family_size	Dunn (post-hoc)	2	5	0.83286	0.89235	204	ns
Evenness	family_size	Dunn (post-hoc)	2	6	0.501816	0.818561	204	ns
Evenness	family_size	Dunn (post-hoc)	2	7	0.709396	0.818561	204	ns
Evenness	family_size	Dunn (post-hoc)	3	4	0.602575	0.818561	204	ns
Evenness	family_size	Dunn (post-hoc)	3	5	0.623996	0.818561	204	ns
Evenness	family_size	Dunn (post-hoc)	3	6	0.70942	0.818561	204	ns
Evenness	family_size	Dunn (post-hoc)	3	7	0.321243	0.818561	204	ns
Evenness	family_size	Dunn (post-hoc)	4	5	0.343281	0.818561	204	ns
Evenness	family_size	Dunn (post-hoc)	4	6	0.948746	0.948746	204	ns
Evenness	family_size	Dunn (post-hoc)	4	7	0.213373	0.818561	204	ns
Evenness	family_size	Dunn (post-hoc)	5	6	0.493459	0.818561	204	ns
Evenness	family_size	Dunn (post-hoc)	5	7	0.492386	0.818561	204	ns
Evenness	family_size	Dunn (post-hoc)	6	7	0.272532	0.818561	204	ns
