# Supplementary material for: Gut microbial signatures expose the westernized lifestyle of urban Ethiopian children
Source: Commun Biol. 2026 Jan 31;9:346. doi: 10.1038/s42003-026-09639-2 (PMC12963580; doi:10.1038/s42003-026-09639-2)
Supplement: Supplementary file 2 — Supplementary Data 1–14 [file 42003_2026_9639_MOESM2_ESM.zip › Supplementary Data/Supplementary Data 12.xlsx]

## Sheet: AMR stats
variable	test	n_groups	n_samples	statistic	p_value	p_adj_BH_across_variables
Breast_18m_factor	Wilcoxon rank-sum	2	99	1342.5	0.401049	0.784925
Delivery_mode_factor	Wilcoxon rank-sum	2	96	518	0.225165	0.675495
Latrine_in_room_factor	Wilcoxon rank-sum	2	97	494.5	0.0746422	0.33589
Age_Years	Kruskal–Wallis	4	101	1.81769	0.611092	0.784925
Teff_Freq_Factor_Binary	Wilcoxon rank-sum	2	101	1525.5	0.0523346	0.33589
Home_room_factor	Wilcoxon rank-sum	2	98	886	0.455051	0.784925
IgApos_bacteria_bin	Kruskal–Wallis	6	72	4.87585	0.559832	0.784925
HP_Result	Kruskal–Wallis	3	92	0.484333	0.784925	0.784925
family_size	Kruskal–Wallis	6	101	2.72944	0.741612	0.784925
