# Supplementary material for: Gut microbial signatures expose the westernized lifestyle of urban Ethiopian children
Source: Commun Biol. 2026 Jan 31;9:346. doi: 10.1038/s42003-026-09639-2 (PMC12963580; doi:10.1038/s42003-026-09639-2)
Supplement: Supplementary file 2 — Supplementary Data 1–14 [file 42003_2026_9639_MOESM2_ESM.zip › Supplementary Data/Supplementary Data 11.xlsx]

## Sheet: COG stats
Final_Category	p_value	p_adj
Amino acid transport and metabolism	0.0264126	0.101248
Carbohydrate transport and metabolism	0.00236832	0.0272357
Cell cycle control, cell division, chromosome partitioning	0.874761	1
Cell motility	0.194943	0.448368
Cell wall/membrane/envelope biogenesis	0.642768	1
Chromatin structure and dynamics	1	1
Coenzyme transport and metabolism	0.776638	1
Defense mechanisms	0.0310008	0.10186
Energy production and conversion	0.996407	1
Inorganic ion transport and metabolism	0.797423	1
Intracellular trafficking, secretion, and vesicular transport	0.00717875	0.0412778
Lipid transport and metabolism	0.917507	1
Nucleotide transport and metabolism	0.158685	0.433427
Posttranslational modification, protein turnover, chaperones	5.15655e-05	0.00118601
Replication, recombination and repair	0.00516589	0.0396052
RNA processing and modification	0.553221	1
Secondary metabolites biosynthesis, transport and catabolism	0.930926	1
Signal transduction mechanisms	0.715288	1
Transcription	0.169602	0.433427
Translation, ribosomal structure and biogenesis	0.0180694	0.0831191
