# Supplementary material for: Gut microbial signatures expose the westernized lifestyle of urban Ethiopian children
Source: Commun Biol. 2026 Jan 31;9:346. doi: 10.1038/s42003-026-09639-2 (PMC12963580; doi:10.1038/s42003-026-09639-2)
Supplement: Supplementary file 2 — Supplementary Data 1–14 [file 42003_2026_9639_MOESM2_ESM.zip › Supplementary Data/Supplementary_Data_14.xlsx]

## Sheet: F1a-d, FS1a,c-i
sample-id	Shannon	Observed	Evenness	Faith_PD	Sex	family_size	WHZ	Wasting_factor	HAZ	Stunting	WAZ	Weight	BMIZ	Flag	HP_Ab_Uml	HP_Result	Breast_18m_factor	Delivery_mode_factor	Latrine_in_room_factor	Age_Years	Teff_Freq_Factor_Binary	Home_room_factor	IgApos_bacteria
H635	4.63703	210	0.6011	15.2347	Female	5	-2.11	MAM	2.08	Normal	-0.07	Normal	-2.05				yes	CS	yes	4	Ever	Multiple
H601	5.41396	238	0.685761	16.2674	Female	5	-1.4	Normal	0.23	Normal	-0.79	Normal	-1.46				yes	SPO	yes	4	Ever	Single
A673	6.29026	311	0.759623	17.4124	Female	4	-0.01	Normal	-0.39	Normal	-0.26	Normal	-0.05				yes	SPO	yes	3	Ever	Single
A697-1	6.07087	289	0.742621	20.0532	Male		-1.17	Normal	0.17	Normal	-0.67	Normal	-1.24				yes	SPO	yes	3	Ever	Single
H52	5.62756	159	0.76954	15.2912	Female	4			0.49	Normal	-0.21	Normal	-0.79	WHZ	0.843532	NEG	yes	SPO	yes	5	Never	Multiple	29.8
A204	4.90172	288	0.599971	28.1582	Male	5			-1.12	Normal	-0.93	Normal	-0.33	WHZ	39.0303	POS	no	SPO	yes	5	Never	Single	13.8
H143	6.51856	310	0.787635	20.8083	Female	3			-1.98	Normal	-1.6	Normal	-0.44	WHZ	1.21246	NEG	no	SPO	yes	5	Never	Multiple	37.3
A585	5.73748	323	0.688327	24.5345	Male	3	-0.39	Normal	2.14	Normal	0.9	Normal	-0.67				no		yes	2	Ever	Single
H256	4.70337	203	0.613589	17.5278	Male	3			0.26	Normal	0.13	Normal	-0.09	WHZ	19.1086	POS	yes	SPO	no	5	Never	Multiple	33.4
H234	4.0777	133	0.577964	13.1559	Female	3			0.26	Normal	1.39	Normal	1.73	WHZ	12.1242	POS	no	SPO	yes	5	Never	Multiple
H151	4.38517	191	0.578714	15.2262	Male	6			-0.5	Normal	0.53	Normal	1.23	WHZ	42.4082	POS	no			5	Never		5.94
H76C2	5.70165	300	0.692888	23.996	Male	4			-0.15	Normal	-3.86	Underweight	-6.01	WHZ	68.4261	POS		CS	no	5	Never	Multiple
H27	5.59598	232	0.71214	22.3938	Male	4			-1.5	Normal	-0.67	Normal	0.46	WHZ	6.1346	NEG		SPO	no	5	Never	Multiple	35.6
A652	5.07643	189	0.671287	15.8651	Female	4	-0.86	Normal	-1.59	Normal	-1.48	Normal	-0.7				yes	SPO	yes	2	Ever	Single	23.3
A193	6.12489	257	0.765073	20.1015	Male	5			-1.5	Normal	-0.39	Normal	0.86	WHZ	7.78288	NEG	yes	SPO	no	5	Never	Single
H81	5.59049	267	0.693549	21.424	Female	4			-2.95	Stunting	-2.79	Underweight	-1.01	WHZ	8.35746	EQUIVOCAL	no	SPO		5	Never	Multiple	12.9
A645	4.81168	165	0.6532	15.7396	Female	5	0.73	Normal	-0.53	Normal	0.25	Normal	0.82				yes	SPO	yes	2	Ever	Multiple	34.1
H76C1	4.17561	218	0.537527	21.7996	Male	4			-0.15	Normal	-3.86	Underweight	-6.01	WHZ	68.4261	POS		CS	no	5	Never	Multiple
H172	5.44564	262	0.677873	21.3207	Male	5			-1.96	Normal	-0.69	Normal	0.89	WHZ	8.61023	EQUIVOCAL	no	SPO	no	5	Never	Multiple	39.7
A642-1	6.00915	272	0.74302	19.1228	Male	5	0.33	Normal	-1.02	Normal	-0.41	Normal	0.37				yes		yes	3	Ever	Single
H551	5.70119	307	0.690042	21.1746	Female	5	-1.85	Normal	0.69	Normal	-0.79	Normal	-1.91				yes	SPO	yes	4	Ever	Single
A587	6.0563	203	0.79009	20.8671	Female	3	-0.33	Normal	-0.53	Normal	-0.49	Normal	-0.28				yes	CS	yes	2	Ever	Single	66.7
H684	3.99709	124	0.574774	13.4007	Male	6	0.17	Normal	-0.05	Normal	0.08	Normal	0.11				yes	SPO	yes	3	Ever	Multiple
A593-1	3.77568	115	0.551557	12.5274	Male	3	-2.27	MAM	-0.07	Normal	-1.51	Normal	-2.34				yes	SPO	yes	3	Ever	Single
H665-1	4.83061	152	0.666482	21.8295	Male	4	-0.33	Normal	-0.38	Normal	-0.45	Normal	-0.34				yes	CS	yes	4	Ever	Single
A591	6.09292	254	0.762694	17.0454	Female	5	1.01	Normal	1.7	Normal	1.69	Normal	1.11				yes	SPO	yes	3	Ever	Single
A389	5.85852	176	0.785384	14.6105	Female	5	0.34	Normal	-0.55	Normal	-0.12	Normal	0.3				yes	SPO	yes	4	Ever	Single
A622	3.04446	127	0.435627	15.3589	Female	3	1.04	Normal	-0.27	Normal	0.61	Normal	1.11				yes	SPO	yes	2	Ever	Multiple	65
H91	4.41714	182	0.58834	14.6659	Female	4			-1.89	Normal	-2.05	Underweight	-1.16	WHZ	6.80844	NEG	no	SPO	yes	5	Never	Multiple
H594	5.6852	213	0.735025	16.662	Male	4	0.92	Normal	0.25	Normal	0.75	Normal	0.84				yes	SPO	yes	2	Ever	Multiple
H157	4.84043	188	0.640727	14.8787	Male	4			-0.62	Normal	-0.09	Normal	0.45	WHZ	14.234	POS	no	SPO	no	5	Never	Multiple
H689-1	3.96992	139	0.557656	16.0222	Male	4	-0.05	Normal	-1.56	Normal	-0.98	Normal	0.07				no	SPO	yes	4	Ever	Single
H608	4.25126	137	0.598935	13.6164	Male	5	-1.45	Normal	0.05	Normal	-0.92	Normal	-1.49				yes		yes	2	Ever	Multiple	49.3
A696	5.64335	226	0.721639	15.5926	Male	4	0.33	Normal	0.17	Normal	0.31	Normal	0.3				yes	SPO	yes	3	Ever	Multiple
A707	3.43229	197	0.45031	16.1367	Male	3	0.86	Normal	1.06	Normal	1.15	Normal	0.7				no	CS	yes	2	Ever	Single	43.9
A593-2	4.59621	188	0.6084	14.7541	Male	3	-2.27	MAM	-0.07	Normal	-1.51	Normal	-2.34				yes	SPO	yes	3	Ever	Single
H353	4.85135	168	0.65627	19.1342	Male	4	1.5	Normal	-0.39	Normal	0.75	Normal	1.5				no	SPO	yes	4	Ever	Multiple
A106	4.00328	131	0.56918	12.0026	Female	5	-0.52	Normal	-1.17	Normal	-1.06	Normal	-0.5				no	SPO	yes	4	Ever	Single
A657	3.79615	206	0.493872	23.4128	Female	4	-1.35	Normal	-0.63	Normal	-1.29	Normal	-1.39				yes	SPO	yes	3	Ever	Single
A697-2	4.16132	144	0.580386	12.0854	Male		-1.17	Normal	0.17	Normal	-0.67	Normal	-1.24				yes	SPO	yes	3	Ever	Single
H689-2	5.63192	233	0.716148	21.8294	Male	4	-0.05	Normal	-1.56	Normal	-0.98	Normal	0.07				no	SPO	yes	4	Ever	Single
A595	6.2038	226	0.793307	16.9828	Male	4	-1.14	Normal	-0.78	Normal	-1.22	Normal	-1.12				yes	SPO	yes	3	Ever	Single
H702	6.00277	257	0.749819	18.2084	Male	4	-1.81	Normal	0.34	Normal	-0.98	Normal	-1.91				no	SPO	yes	4	Ever	Multiple
A642-2	5.81457	291	0.710404	19.5848	Male	5	0.33	Normal	-1.02	Normal	-0.41	Normal	0.37				yes		yes	3	Ever	Single
H665-2	5.73198	284	0.703332	20.0595	Male	4	-0.33	Normal	-0.38	Normal	-0.45	Normal	-0.34				yes	CS	yes	4	Ever	Single
H698	5.65828	235	0.718373	17.0473	Female	4	2.15	Overweight	1.16	Normal	2.11	Normal	2.17				yes	SPO	yes	4	Ever	Multiple
A711	6.41321	305	0.777108	18.7043	Female	4	-3.58	SAM	0.3	Normal	-2.2	Underweight	-3.73				yes	SPO	no	3	Ever	Multiple
H687	5.54861	259	0.692122	18.0522	Male	4	-1.15	Normal	-0.38	Normal	-0.98	Normal	-1.17				no	CS	yes	4	Ever	Multiple
H620	5.22605	231	0.665591	22.9419	Female	3	0.74	Normal	-0.93	Normal	-0.07	Normal	0.72				yes	SPO	yes	4	Ever	Single
H695	6.10865	303	0.741056	21.0636	Female	5	-0.33	Normal	-0.93	Normal	-0.79	Normal	-0.34				yes	CS	yes	4	Ever	Single
H672	6.79631	317	0.81801	19.4087	Female	6	0.13	Normal	-0.23	Normal	-0.07	Normal	0.09				no	SPO	yes	4	Ever	Single
A580	5.77497	178	0.772496	15.3723	Female	3	-1.24	Normal	0.54	Normal	-0.5	Normal	-1.29				yes	CS	yes	3	Ever	Single
A251	4.99074	184	0.663347	17.2498	Female	4			-1.04	Normal	-2.16	Underweight	-2.27	WHZ	87.7069	POS	yes	SPO	no	5	Ever	Single
A717	5.91742	214	0.764379	15.6269	Female	5	-0.32	Normal	-0.01	Normal	-0.2	Normal	-0.34				no	SPO	yes	2	Ever	Multiple	46.2
A561	5.37714	417	0.617785	42.647	Female	6			-2.38	Stunting	-2.38	Underweight	-1.09	WHZ	2.49615	NEG				5	Ever		78.1
H461	4.07694	154	0.561037	13.7074	Female	4	2.65	Overweight	-2.03	Stunting	0.61	Normal	2.64		53.5333	POS	no	SPO	yes	4	Ever	Multiple
H557	6.06961	248	0.76307	18.4204	Male	3	2.52	Overweight	-1.51	Normal	0.75	Normal	2.58		8.1023	EQUIVOCAL	no	SPO	yes	4	Ever	Single
H435	5.45445	214	0.704575	18.2216	Male	4	2.35	Overweight	0.06	Normal	1.61	Normal	2.36		28.9184	POS	no	SPO	yes	3	Ever	Multiple	39.4
A110	5.11047	133	0.724347	13.5435	Female	3	2.1	Overweight	-0.81	Normal	0.87	Normal	1.95		13.023	POS		SPO	yes	4	Never	Single
H578	3.43436	201	0.448875	20.642	Male	6	1.88	Normal	-0.65	Normal	0.84	Normal	1.89		12.6725	POS	no	SPO	yes	3	Ever	Multiple
A139	5.23697	207	0.680701	15.4735	Female	3	1.69	Normal	-1.12	Normal	0.44	Normal	1.62		25.191	POS	no	SPO	yes	4	Never	Single	44.3
H535	6.10595	280	0.751105	18.923	Male	2	1.66	Normal	-0.5	Normal	0.79	Normal	1.66		6.37936	NEG	no	SPO	yes	3	Ever	Single
H439	4.89324	144	0.682467	13.4373	Female	7	1.66	Normal	0.83	Normal	1.59	Normal	1.66		23.3128	POS	no	SPO	yes	4	Ever	Multiple	85.9
A300	5.04729	223	0.647014	18.8084	Female	3	1.66	Normal	-0.04	Normal	1.07	Normal	1.59		22.6246	POS	yes	SPO	no	4	Never	Single	31.6
A627	4.69207	351	0.554925	25.9689	Male	4	1.65	Normal	0.07	Normal	1.2	Normal	1.71		26.15	POS	yes	SPO	yes	4	Ever	Multiple	57.9
H517	5.32248	234	0.676269	16.0497	Female	3	1.45	Normal	0.95	Normal	1.53	Normal	1.47		7.17214	NEG	yes	CS	yes	4	Ever	Single	11
H434	5.42689	196	0.712684	14.533	Female	4	1.39	Normal	-1.99	Normal	-0.23	Normal	1.46		25.1938	POS	no	SPO	yes	3	Ever	Multiple
H307	4.36862	136	0.616387	12.0539	Female	8	1.34	Normal	0.21	Normal	1.01	Normal	1.3		6.93488	NEG	no	CS		3	Never
H333	5.50105	217	0.708756	17.3588	Female	4	1.27	Normal	5.65	Normal	3.96	Normal	1.34		5.77018	NEG	yes			2	Never		12
A719	4.5261	192	0.596721	16.1633	Female	3	1.24	Normal	-0.55	Normal	0.6	Normal	1.35		3.89449	NEG		SPO		3		Single
A491	3.7405	119	0.542509	10.9025	Male	5	1.21	Normal	1.14	Normal	1.44	Normal	1.06		9.88637	EQUIVOCAL	yes	SPO	yes	2	Never	Multiple	74.4
H463	4.9142	184	0.653174	15.9063	Female	5	1	Normal	-1.58	Normal	-0.27	Normal	1.03		35.3195	POS	no	SPO	yes	4	Ever	Multiple	55.2
A399-1	5.19117	223	0.665458	17.5231	Female	5	0.99	Normal	0.33	Normal	0.85	Normal	0.97		5.24951	NEG	no	SPO	yes	4	Never	Multiple
A399-2	4.5025	162	0.613432	14.8323	Female	5	0.99	Normal	0.33	Normal	0.85	Normal	0.97		5.24951	NEG	no	SPO	yes	4	Never	Multiple
H396	5.13238	166	0.695913	13.767	Female	6	0.98	Normal	0.11	Normal	0.71	Normal	0.94		72.1764	POS	no	SPO	yes	4	Ever	Multiple
A140	5.56755	206	0.724328	19.869	Male	4	0.98	Normal	-2.42	Stunting	-0.86	Normal	1.13		35.2577	POS	yes	SPO	yes	4	Never	Multiple	23.2
H600	6.02274	549	0.661791	48.9466	Male	5	0.98	Normal	-1.68	Normal	-0.37	Normal	1.1		23.2952	POS		CS	yes	3	Ever	Multiple
A528	4.36792	203	0.569828	17.5055	Female	3	0.96	Normal	-0.84	Normal	0.11	Normal	0.87		2.56342	NEG	yes	SPO	yes	4	Never	Multiple	29.4
H500	5.3513	243	0.675259	17.3978	Female	4	0.93	Normal	0.84	Normal	1.13	Normal	0.96		10.8973	EQUIVOCAL	no	SPO	yes	4	Ever	Multiple
H281	3.96789	185	0.526847	14.8284	Male	2	0.89	Normal	-1.03	Normal	-0.05	Normal	0.91		13.1785	POS	yes	SPO	yes	4	Never	Multiple
A345	4.76006	224	0.609689	17.3153	Male	4			-0.1	Normal	0.57	Normal	0.94		37.2147	POS	no	SPO	yes	5	Never	Multiple	40.7
H255	5.29917	213	0.685115	17.3277	Male	6			-1.37	Normal	-0.27	Normal	0.89		11.7811	EQUIVOCAL	yes	CS	yes	5	Never	Multiple	15.6
A567	5.50187	277	0.678093	21.0447	Female	2	0.79	Normal	-1.56	Normal	-0.4	Normal	0.83		1.92934	NEG	yes	SPO		3	Never	Multiple
H523	4.90595	184	0.652079	15.3486	Male	3	0.77	Normal	-0.32	Normal	0.3	Normal	0.76		3.99787	NEG	yes	SPO	yes	4	Ever	Multiple	44
H709	5.83295	300	0.708844	20.0225	Female	5	0.75	Normal	-2.07	Stunting	-0.64	Normal	1		14.2136	POS		CS	yes	3	Never	Single
A471	2.35597	162	0.320983	15.703	Male	3	0.71	Normal	-1.59	Normal	-0.53	Normal	0.78		18.914	POS	no	SPO	no	4	Ever	Single	34.8
A363	5.44625	261	0.678414	19.5659	Female	3	0.66	Normal	-1.26	Normal	-0.31	Normal	0.68		1.83927	NEG	yes	SPO	no	3	Never	Single	6.77
H371	4.53936	194	0.597291	16.4207	Male	3	0.65	Normal	1.25	Normal	1.23	Normal	0.71		3.84084	NEG	no	SPO	yes	4	Ever	Multiple	12.7
A418	5.50081	274	0.679278	19.7881	Female	5	0.6	Normal	-2.05	Stunting	-0.89	Normal	0.57		49.7448	POS	yes	SPO	yes	4	Never	Multiple	19.4
A332	4.15035	144	0.578856	13.2476	Male	4	0.55	Normal	0.41	Normal	0.62	Normal	0.54		35.3738	POS	no	SPO	yes	4	Never	Multiple	9.26
A541	4.67924	179	0.625248	15.1067	Male	3	0.55	Normal	0.2	Normal	0.47	Normal	0.51		0.784105	NEG	yes	SPO	yes	3	Never	Multiple
A566	5.16154	205	0.672121	16.401	Female	4	0.54	Normal	-0.61	Normal	-0.02	Normal	0.51		7.27523	NEG	yes	SPO		3	Never	Single
H408	5.40102	262	0.672319	19.4317	Male	3	0.48	Normal	1.05	Normal	1	Normal	0.55		19.9856	POS	yes	SPO	yes	4	Never	Multiple
H508	5.0407	177	0.675009	14.2117	Female	4	0.46	Normal	-0.25	Normal	0.14	Normal	0.42		2.11269	NEG	yes	CS	yes	4	Ever	Multiple
H574	5.81307	244	0.73298	18.0037	Male	3	0.42	Normal	-0.35	Normal	0.05	Normal	0.41		7.91637	NEG	no	SPO	yes	4	Ever	Single	78.3
H365	4.27857	142	0.598423	12.9696	Male	5	0.41	Normal	-0.59	Normal	-0.1	Normal	0.43		81.5308	POS	no	SPO	yes	4	Ever	Multiple	40
A405	5.87072	181	0.782779	15.4538	Male	7	0.39	Normal	-1.17	Normal	-0.46	Normal	0.45		4.51634	NEG	no	SPO	yes	3	Ever	Multiple	19.3
H481	4.73407	179	0.632574	14.704	Male	5	0.38	Normal	-1.99	Normal	-0.95	Normal	0.56		8.28806	EQUIVOCAL	no	SPO	yes	4	Ever	Multiple
H310	5.32833	191	0.703185	15.3686	Male	4	0.36	Normal	1.43	Normal	1.14	Normal	0.41		6.99335	NEG	yes	SPO	yes	4	Never	Multiple	12.8
H415	5.69186	213	0.735886	17.2281	Male	5	0.33	Normal	-0.56	Normal	-0.13	Normal	0.35		115.297	POS	yes	SPO	yes	4		Single
H380-1	6.17594	317	0.743342	20.8477	Male	7	0.33	Normal	-0.6	Normal	-0.15	Normal	0.35		0.0468	NEG	no	SPO	yes	4	Never	Multiple
H364	4.92436	158	0.674221	14.8373	Male	2	0.33	Normal	0.15	Normal	0.32	Normal	0.35		2.26022	NEG	no	CS	yes	4	Ever	Multiple
H88	4.87455	176	0.653475	15.7684	Female	4	0.33	Normal	-0.59	Normal	-0.15	Normal	0.29		2.73045	NEG	no	SPO	no	4	Never	Multiple	40.3
H380-2	4.40659	223	0.564882	17.3005	Male	7	0.33	Normal	-0.6	Normal	-0.15	Normal	0.35		0.0468	NEG	no	SPO	yes	4	Never	Multiple
A560	4.45439	173	0.59914	16.6131	Female	4	0.32	Normal	1.72	Normal	1.28	Normal	0.47		11.2668	EQUIVOCAL		SPO		4	Never
A353	4.83125	149	0.669225	14.3368	Female	4	0.32	Normal	1.6	Normal	1.22	Normal	0.47		3.7604	NEG	yes	SPO	yes	4	Never	Single
H328	4.35197	193	0.573196	15.4857	Female	7	0.23	Normal	-0.19	Normal	0.04	Normal	0.22		41.6556	POS	yes	SPO	yes	4	Never	Multiple
H611	4.54783	116	0.663144	12.1664	Female	7	0.23	Normal	0.91	Normal	0.69	Normal	0.22		44.676	POS	no	SPO	yes	3	Ever	Multiple	40.6
H671	5.24602	223	0.672489	16.3533	Female	3	0.23	Normal	1.04	Normal	0.76	Normal	0.22		1.36378	NEG	yes	SPO	yes	3	Ever	Multiple	42.2
A523-1	4.93836	197	0.647905	17.493	Male	3	0.2	Normal	-0.43	Normal	-0.14	Normal	0.2		42.6754	POS	yes	SPO	no	4	Ever	Single
A523-2	5.55327	291	0.67848	22.0431	Male	3	0.2	Normal	-0.43	Normal	-0.14	Normal	0.2		42.6754	POS	yes	SPO	no	4	Ever	Single
A709	4.94601	198	0.648286	17.4498	Male	5	0.19	Normal	-0.83	Normal	-0.32	Normal	0.28		5.9207	NEG	yes	SPO	yes	3	Ever	Multiple	16
A490	5.05837	176	0.678117	16.3054	Male	5	0.17	Normal	-1.96	Normal	-1.09	Normal	0.33		2.72973	NEG	yes	SPO		4	Never
A537-1	4.87144	192	0.64225	17.124	Male	4	0.15	Normal	-1.54	Normal	-0.85	Normal	0.25		49.1807	POS	yes	SPO	yes	4	Never	Multiple
H366	4.63188	166	0.628048	14.0989	Male	4	0.15	Normal	-0.5	Normal	-0.2	Normal	0.15		32.9328	POS	no	SPO	yes	3	Ever	Single	1.81
A537-2	5.14708	406	0.593985	24.8184	Male	4	0.15	Normal	-1.54	Normal	-0.85	Normal	0.25		49.1807	POS	yes	SPO	yes	4	Never	Multiple
A466	5.71877	204	0.745367	15.0303	Female	5	0.13	Normal	-0.14	Normal	-0.02	Normal	0.08		4.30251	NEG	yes	SPO	no	3	Ever	Multiple
A507	5.68762	196	0.746926	16.8829	Female	4	0.13	Normal	-0.56	Normal	-0.27	Normal	0.09		6.72309	NEG	yes	SPO		4	Ever
A710-1	5.37438	171	0.72452	15.1659	Male	3	0.11	Normal	-2.21	Stunting	-1.17	Normal	0.44		5.61023	NEG		SPO	no	3	Ever	Single
H545	5.28177	196	0.693627	15.8119	Male	3	0.11	Normal	1.04	Normal	0.71	Normal	0.08		7.64737	NEG	no	CS	yes	4	Ever	Multiple
H477	5.54055	240	0.700724	23.2802	Male	3	0.11	Normal	0.97	Normal	0.67	Normal	0.09		0.960812	NEG	no	SPO	yes	4	Ever	Multiple	20.3
H297	5.61977	218	0.723435	17.7612	Male	3	0.11	Normal	-0.62	Normal	-0.3	Normal	0.15		14.9845	POS	yes	SPO	yes	4		Multiple
H329	4.76551	165	0.646932	13.6915	Male	5	0.11	Normal	0.22	Normal	0.2	Normal	0.08		23.2797	POS	yes	SPO	yes	4	Never	Multiple
A715	6.10553	252	0.765365	16.4475	Male	4	0.11	Normal	-2.57	Stunting	-1.4	Normal	0.49		10.8591	EQUIVOCAL	yes	SPO	yes	3		Single
A710-2	6.94823	604	0.752103	50.2372	Male	3	0.11	Normal	-2.21	Stunting	-1.17	Normal	0.44		5.61023	NEG		SPO	no	3	Ever	Single
A546	4.07816	164	0.554283	15.0924	Female	4	0.04	Normal	-0.8	Normal	-0.46	Normal	0.03		11.3837	EQUIVOCAL	yes	SPO		3	Never	Single
H383	4.40338	251	0.552387	21.2308	Female	4	0.02	Normal	0.32	Normal	0.22	Normal	0.02		42.8315	POS	no	CS	yes	4	Ever	Multiple	30.4
H336	5.71071	168	0.77252	15.2592	Female	4	0.02	Normal	0.95	Normal	0.58	Normal	0.02		1.92821	NEG	yes	SPO	yes	4		Multiple
H589-1	4.98696	202	0.651191	15.3147	Male	5	-0.01	Normal	1.39	Normal	0.85	Normal	-0.02		3.2136	NEG	yes	SPO	yes	4	Ever	Multiple
H589-2	5.61146	295	0.683943	22.5515	Male	5	-0.01	Normal	1.39	Normal	0.85	Normal	-0.02		3.2136	NEG	yes	SPO	yes	4	Ever	Multiple
H324	4.01044	167	0.543147	13.8369	Male	3	-0.05	Normal	-2.09	Stunting	-1.3	Normal	0.15		1.82021	NEG	yes	CS	no	4	Never	Single	10.8
H484	4.04402	146	0.562465	14.6264	Female	6	-0.05	Normal	-1.16	Normal	-0.74	Normal	-0.04		10.0475	EQUIVOCAL	no	CS	yes	4	Ever	Multiple
H624	3.73044	226	0.477027	23.0752	Female	4	-0.08	Normal	0.58	Normal	0.3	Normal	-0.09		17.2575	POS	no	SPO	yes	4	Never	Multiple	26
A521	4.40823	168	0.596326	15.7499	Female	4	-0.12	Normal	-1.49	Normal	-0.97	Normal	-0.05		6.0132	NEG	yes	SPO	yes	3	Ever	Multiple
H612-1	4.63601	201	0.605931	15.1899	Female	4	-0.12	Normal	-1.32	Normal	-0.86	Normal	-0.06		2.43336	NEG	no	CS	yes	3	Ever	Single
H612-2	5.77826	331	0.690297	24.0995	Female	4	-0.12	Normal	-1.32	Normal	-0.86	Normal	-0.06		2.43336	NEG	no	CS	yes	3	Ever	Single
A474	5.09859	233	0.64833	18.6085	Male	4	-0.14	Normal	1.29	Normal	0.73	Normal	-0.09		43.2335	POS	yes	SPO		4
H362	4.06358	133	0.575963	13.0267	Female	6	-0.16	Normal	-1.25	Normal	-0.88	Normal	-0.18		2.64315	NEG	no	CS	yes	4	Ever	Multiple
H425	6.24908	313	0.753808	25.411	Male	3	-0.17	Normal	-0.53	Normal	-0.43	Normal	-0.15		7.27218	NEG	no	SPO	yes	4	Ever	Single
H335	5.83623	230	0.743897	18.7754	Male	3	-0.17	Normal	-0.34	Normal	-0.32	Normal	-0.18		1.84176	NEG	no	CS	yes	4	Never	Single	5.6
A565	6.02058	234	0.764968	18.4357	Female	4	-0.18	Normal	0.46	Normal	0.15	Normal	-0.21		9.93611	EQUIVOCAL	yes	SPO	no	4	Never	Single
A450	4.86566	179	0.650158	15.2747	Female	6	-0.22	Normal	0.08	Normal	-0.11	Normal	-0.27		52.8069	POS	yes	SPO		3	Never	Multiple
A472	5.19407	286	0.636538	22.0235	Male	5	-0.27	Normal	-2.27	Stunting	-1.56	Normal	-0.06		14.0698	POS	yes			4	Ever
H474	4.51855	186	0.599344	18.9328	Female	3	-0.33	Normal	-2.49	Stunting	-1.74	Normal	-0.16		8.69502	EQUIVOCAL	no	SPO	yes	4	Ever	Single
A617	6.27464	309	0.758589	19.8121	Female	3	-0.35	Normal	-1.3	Normal	-0.95	Normal	-0.21		6.54145	NEG	no	SPO	yes	3	Ever	Single	39.1
H391	4.54241	151	0.627542	13.3289	Female	3	-0.37	Normal	-1.19	Normal	-0.99	Normal	-0.39		48.6972	POS	no	SPO	yes	4	Ever	Single	25.8
H501	5.86572	249	0.736899	21.1708	Female	3	-0.39	Normal	-2.53	Stunting	-1.79	Normal	-0.18		2.26022	NEG		SPO	yes	4	Ever	Single
H576	4.59385	183	0.611234	15.2198	Male	4	-0.39	Normal	0.14	Normal	-0.18	Normal	-0.44		1.11421	NEG	no			4	Ever
A129	4.35538	113	0.638602	10.3229	Female	4	-0.44	Normal	-0.56	Normal	-0.64	Normal	-0.46		27.304	POS	no	SPO	yes	4	Never	Multiple	14.8
A461	5.23564	173	0.704224	14.0812	Female	3	-0.47	Normal	0.66	Normal	0.09	Normal	-0.49		5.33229	NEG	yes	SPO	yes	4	Ever	Single	14.1
A6	4.66855	150	0.645825	14.6943	Female	3	-0.48	Normal	-0.52	Normal	-0.64	Normal	-0.51		24.4361	POS	no	SPO	no	4	Never	Multiple	68.4
H564	6.02875	255	0.754126	18.9869	Male	4	-0.48	Normal	-0.99	Normal	-0.92	Normal	-0.44		7.67745	NEG	no	SPO	yes	3	Ever	Single
H713	5.54022	232	0.705044	17.0987	Male	4	-0.48	Normal	-0.47	Normal	-0.61	Normal	-0.5		15.1748	POS	yes	SPO	yes	3	Ever	Multiple	55
A609	5.28749	193	0.696414	14.889	Female	5	-0.51	Normal	0.11	Normal	-0.28	Normal	-0.54		20.6619	POS	yes	SPO	no	4	Ever	Single	40.5
A503	5.56857	227	0.711497	16.552	Male	3	-0.51	Normal	-0.81	Normal	-0.83	Normal	-0.48		42.895	POS	yes	SPO		4	Never
A370	3.98721	170	0.538129	15.4269	Male	4	-0.51	Normal	-0.66	Normal	-0.74	Normal	-0.5		3.3833	NEG		SPO	yes	4	Never	Single
H631	5.30368	262	0.660202	18.5671	Male	4	-0.51	Normal	-1.92	Normal	-1.48	Normal	-0.31		4.65739	NEG	no	SPO	yes	3	Ever	Multiple	76.6
H644	6.61177	728	0.695405	58.5338	Male	6	-0.55	Normal	-2.37	Stunting	-1.76	Normal	-0.25		7.07935	NEG	yes	SPO	yes	3	Ever	Multiple	61.3
A536	6.03017	243	0.760922	18.4547	Female	4	-0.59	Normal	0.13	Normal	-0.33	Normal	-0.65		1.94014	NEG	yes	SPO	yes	3		Single
A519	5.28835	224	0.677354	17.1568	Female	3	-0.59	Normal	-0.21	Normal	-0.53	Normal	-0.63		2.21782	NEG	yes	CS	yes	4		Multiple
H483	5.37263	303	0.651767	20.7621	Male	4	-0.61	Normal	0.1	Normal	-0.33	Normal	-0.62		15.462	POS	no	CS	yes	4	Ever	Multiple	13
A549	4.4206	131	0.628514	15.2412	Male	2	-0.66	Normal	-1.56	Normal	-1.37	Normal	-0.54		15.3614	POS	yes	SPO		4	Never	Single
H438	4.35444	170	0.587692	17.6614	Female	3	-0.66	Normal	-1.86	Normal	-1.57	Normal	-0.55		4.43432	NEG	yes	CS	yes	4	Ever	Multiple	42.1
H683	5.0856	141	0.712314	12.9858	Male	5	-0.7	Normal	-0.62	Normal	-0.83	Normal	-0.7		1.06283	NEG	yes	SPO	yes	3	Ever	Multiple	24
A628	7.30914	644	0.783325	45.7091	Male	2	-0.7	Normal	-1.11	Normal	-1.13	Normal	-0.64		3.06683	NEG	yes	SPO	yes	3	Ever	Single	45.1
A350	5.11507	189	0.676396	15.0459	Male	3	-0.71	Normal	-0.94	Normal	-1.04	Normal	-0.67		14.9213	POS	yes	SPO		4	Never	Single
H507	5.53424	194	0.728197	16.6679	Female	4	-0.75	Normal	-0.65	Normal	-0.9	Normal	-0.77		15.5054	POS	yes	SPO	yes	4	Ever	Single
H662-1	5.17622	191	0.683111	13.6538	Female	3	-0.75	Normal	-1.23	Normal	-1.23	Normal	-0.68		7.15298	NEG	no	SPO	yes	3	Ever	Single
H662-2	6.66545	497	0.744152	32.9774	Female	3	-0.75	Normal	-1.23	Normal	-1.23	Normal	-0.68		7.15298	NEG	no	SPO	yes	3	Ever	Single
A276	5.23644	213	0.677005	17.8828	Male	4	-0.76	Normal	-1.08	Normal	-1.12	Normal	-0.68		27.7606	POS	no	SPO	no	5	Never	Multiple	27.4
A356	5.14629	213	0.665351	15.3665	Female	3	-0.77	Normal	-1.68	Normal	-1.55	Normal	-0.72		27.3674	POS		SPO	yes	4		Multiple
H587-1	5.10799	209	0.662742	16.5798	Female	6	-0.8	Normal	0.23	Normal	-0.41	Normal	-0.86		1.88095	NEG	no	SPO	yes	3	Ever	Multiple
H587-2	5.45956	196	0.716976	14.0838	Female	6	-0.8	Normal	0.23	Normal	-0.41	Normal	-0.86		1.88095	NEG	no	SPO	yes	3	Ever	Multiple
A348	4.57098	173	0.614823	16.2413	Female	4	-0.87	Normal	-0.34	Normal	-0.77	Normal	-0.87		19.7527	POS	yes	SPO	no	4	Never	Single
H677	4.84495	167	0.656168	13.8594	Male	3	-0.88	Normal	-0.9	Normal	-1.11	Normal	-0.84		12.4676	POS	no	SPO	yes	3	Ever	Multiple	37.1
A485	3.40938	218	0.43889	16.4891	Female	4	-0.94	Normal	-0.71	Normal	-1.06	Normal	-0.96		2.34712	NEG	yes	SPO	yes	4	Ever	Single
H618	3.62327	144	0.505342	13.6378	Male	4	-0.94	Normal	-1.46	Normal	-1.49	Normal	-0.82		2.06586	NEG	yes	CS	yes	3	Ever	Single	30.1
A253	6.39349	381	0.745715	40.8023	Female	3	-0.94	Normal	-1.15	Normal	-1.32	Normal	-0.91		2.42936	NEG	yes	SPO	yes	4	Never	Multiple
A557	5.58578	219	0.718449	16.2452	Male	4	-0.95	Normal	-2.51	Stunting	-2.1	Underweight	-0.62		6.77361	NEG	yes	SPO		4	Never
A509	4.72198	184	0.627626	15.2431	Female	3	-0.97	Normal	-0.18	Normal	-0.76	Normal	-1.01		9.02213	EQUIVOCAL	yes	SPO		4	Ever	Multiple
H35	4.67162	164	0.634943	13.943	Female	3	-0.97	Normal	-0.89	Normal	-1.18	Normal	-0.97		41.1882	POS	no	SPO	no	4	Never	Multiple	6.45
A551-1	5.31355	175	0.713113	17.1616	Male	4	-0.99	Normal	-2.21	Stunting	-1.97	Normal	-0.74		11.8662	EQUIVOCAL		SPO	yes	4	Never	Single
A551	5.86559	290	0.717073	19.8335	Male	4	-0.99	Normal	-2.21	Stunting	-1.97	Normal	-0.74		11.8662	EQUIVOCAL		SPO	yes	4	Never	Single
A221	4.8452	142	0.677675	13.8443	Female	3	-1.07	Normal	0.02	Normal	-0.62	Normal	-1		14.5904	POS	no	SPO	no	4	Never	Multiple	49.7
A349	6.1658	203	0.804375	16.1916	Female	2	-1.07	Normal	0.24	Normal	-0.49	Normal	-1		15.7549	POS	yes	SPO	no	4	Never	Multiple
A612C1	6.09539	321	0.732053	21.0232	Female	7	-1.09	Normal	-2.64	Stunting	-2.34	Underweight	-0.83		6.38772	NEG	yes	SPO	no	3	Never	Single
A612C2	6.27862	248	0.789347	18.9108	Female	7	-1.09	Normal	-2.64	Stunting	-2.34	Underweight	-0.83		6.38772	NEG	yes	SPO	no	3	Never	Single
A526	6.00304	279	0.738916	22.7489	Female	3	-1.11	Normal	-1.46	Normal	-1.63	Normal	-1.06		15.5223	POS	yes	SPO		4
H257	5.08424	172	0.68463	19.6861	Male	4	-1.12	Normal	-1.03	Normal	-1.34	Normal	-1.06		6.74696	NEG	yes	CS	yes	4	Never	Multiple	16.3
A339	5.07196	236	0.643434	17.4061	Female	3	-1.13	Normal	-2.78	Stunting	-2.51	Underweight	-1		23.7002	POS	yes	SPO	yes	4		Multiple
A644C2	4.12403	158	0.564643	13.7935	Male	4	-1.14	Normal	-0.82	Normal	-1.24	Normal	-1.12		2.74448	NEG			yes	4	Never
A644C1	3.03357	149	0.42021	15.466	Male	4	-1.14	Normal	-0.82	Normal	-1.24	Normal	-1.12		2.74448	NEG			yes	4	Never
H427	3.58562	148	0.49735	17.9442	Female	3	-1.16	Normal	-1.47	Normal	-1.67	Normal	-1.1		19.0099	POS	yes	CS	yes	4	Ever	Multiple
A599	4.2731	201	0.558498	17.3697	Female	4	-1.25	Normal	-0.44	Normal	-1.08	Normal	-1.27		10.0308	EQUIVOCAL	yes	SPO	yes	2	Never	Multiple	18.8
H276	4.38132	202	0.572108	16.2248	Male	4	-1.27	Normal	0	Normal	-0.78	Normal	-1.26		8.18176	EQUIVOCAL	yes	SPO	yes	4	Never	Multiple
A445	4.65599	207	0.605185	15.9831	Male	4	-1.34	Normal	0.16	Normal	-0.79	Normal	-1.41		1.9741	NEG	no	SPO	yes	4	Ever	Multiple	21.2
A354-1	4.11345	124	0.591506	25.8718	Female	4	-1.35	Normal	-1.38	Normal	-1.75	Normal	-1.33		12.5865	POS	no	SPO	yes	4	Never	Multiple
A354-2	5.50023	607	0.594905	43.1498	Female	4	-1.35	Normal	-1.38	Normal	-1.75	Normal	-1.33		12.5865	POS	no	SPO	yes	4	Never	Multiple
A615	5.82273	298	0.708433	22.4132	Female	3	-1.4	Normal	0.37	Normal	-0.71	Normal	-1.47		1.66374	NEG	yes	SPO	yes	3	Ever	Single	42.4
A301	4.88157	199	0.639231	15.06	Male	3	-1.42	Normal	-2.42	Stunting	-2.38	Underweight	-1.17		30.9792	POS	yes	SPO	yes	4	Never	Multiple
H487	4.88735	211	0.632987	18.9302	Female	5	-1.43	Normal	1.55	Normal	0.08	Normal	-1.3		2.70865	NEG	yes			4	Ever
H385	4.55775	209	0.591351	15.8742	Female	2	-1.56	Normal	2.59	Normal	0.59	Normal	-1.41		1.98101	NEG	no	SPO	yes	4	Ever	Multiple
A716	4.62199	167	0.625971	15.658	Female	3	-1.58	Normal	0.37	Normal	-0.86	Normal	-1.75		7.48611	NEG	yes	SPO	yes	3		Multiple
H632	5.63549	348	0.66748	24.6511	Female	4	-1.79	Normal	-0.41	Normal	-1.45	Normal	-1.86		15.2738	POS	yes			3	Ever
H597	6.04023	227	0.771762	17.2063	Female	6	-2.1	MAM	-1.26	Normal	-2.17	Underweight	-2.07		2.17774	NEG	no	SPO	yes	3	Ever	Multiple	27.3
A386	4.90976	212	0.635327	16.3147	Male	3	-2.31	MAM	-0.33	Normal	-1.69	Normal	-2.35		3.70691	NEG	yes			3	Never
H669	5.77852	273	0.714036	20.6696	Male	6	-2.87	MAM	1.05	Normal	-1.25	Normal	-3.07		8.36651	EQUIVOCAL	yes	SPO	yes	3	Ever	Multiple

## Sheet: F1e, FS1k
Bifidobacterium				Faecalibacterium				Agathobacter				Ruminococcus				Ruminococcus gauvreauii group				Fusicatenibacter				Anaerostipes
sample-id	Shannon_bin	Age_Years	CPM	sample-id	Shannon_bin	Age_Years	CPM	sample-id	Shannon_bin	Age_Years	CPM	sample-id	Shannon_bin	Age_Years	CPM	sample-id	Shannon_bin	Age_Years	CPM	sample-id	Shannon_bin	Age_Years	CPM	sample-id	Shannon_bin	Age_Years	CPM
A707	1	2	573975	A599	1	2	14044.1	H328	1	4	11467	H608	1	2	79281.7	H608	1	2	73568.8	H608	1	2	45893.1	H624	1	4	20243.4
A644C1	1	4	482591	A707	1	2	10885.9	A599	1	2	8034.96	A599	1	2	40766.6	A106	1	4	24335.3	A593-1	1	3	15340.3	A485	1	4	16520.2
H328	1	4	465683	A528	1	4	10489	A707	1	2	6761.19	A644C2	1	4	32248.2	H427	1	4	21003.5	A106	1	4	8482.44	A528	1	4	15380.1
A657	1	3	448172	H76C1	1	5	6933.04	H438	1	4	6576.66	A106	1	4	29408.3	A354-1	1	4	20808.8	A657	1	3	8424.13	H684	1	3	14607.6
A644C2	1	4	430352	H427	1	4	6629.89	H76C1	1	5	5270.37	H427	1	4	26506.3	A491	1	2	12929.5	A599	1	2	5827.05	H281	1	4	11689.6
H578	1	3	380162	H328	1	4	6408.01	A485	1	4	5254.54	H328	1	4	25696.9	A644C2	1	4	11265.8	H461	1	4	3461.61	H365	1	4	11540.7
A106	1	4	373779	A546	1	3	6280.88	A546	1	3	3932.47	H76C1	1	5	24385.9	H328	1	4	9897.39	H76C1	1	5	3461.29	H324	1	4	11483.3
H684	1	3	366012	H618	1	3	4869.77	H281	1	4	3542.6	A354-1	1	4	22660.3	A599	1	2	8330.87	A644C2	1	4	3321.05	H76C1	1	5	10906.7
H608	1	2	356977	A485	1	4	4788.16	A528	1	4	3161.99	A546	1	3	22276.6	A707	1	2	6245.61	A546	1	3	2835.81	H328	1	4	10429.2
H324	1	4	351636	H438	1	4	4002.78	H461	1	4	2813.25	A491	1	2	20142.5	A546	1	3	5970.71	A707	1	2	2718.54	A599	1	2	10060.8
A332	1	4	349674	H281	1	4	3909.08	H618	1	3	2049.74	A471	1	4	19889.4	H461	1	4	5142.97	H438	1	4	2647.15	H618	1	3	8982.31
H438	1	4	347244	A644C2	1	4	3872.6	A644C2	1	4	1818.95	H324	1	4	17609	A528	1	4	4547.15	A528	1	4	2588.82	A546	1	3	7743.09
A528	1	4	333900	H324	1	4	2557.25	H427	1	4	1246.42	A485	1	4	14872.3	H76C1	1	5	4256.03	H427	1	4	2293.94	A657	1	3	7561.73
A546	1	3	315960	A697-2	1	3	2480.04	A697-2	1	3	1076.05	H281	1	4	14621.4	H684	1	3	3754.83	H362	1	4	2189.12	H578	1	3	6810.68
A370	1	4	288925	A491	1	2	2071.8	A106	1	4	790.347	A528	1	4	14539.4	H438	1	4	3608.92	H328	1	4	2114.38	A707	1	2	6620.58
A599	1	2	280768	A370	1	4	2070.84	A471	1	4	665.614	A707	1	2	14518.4	H281	1	4	3580.19	A370	1	4	1945.33	H234	1	5	5425.96
A593-1	1	3	280484	H624	1	4	2003.41	H362	1	4	599.76	A370	1	4	13780.5	A697-2	1	3	3187.16	A471	1	4	1827.62	A471	1	4	5245.94
H365	1	4	188120	A657	1	3	1945.65	A657	1	3	599.47	H689-1	1	4	12092.1	A370	1	4	3012.12	H684	1	3	1558.79	A697-2	1	3	5093.31
H281	1	4	186254	H461	1	4	1769.27	H365	1	4	536.487	H618	1	3	11697.9	A332	1	4	2836.7	H324	1	4	1332.1	A644C2	1	4	4952.24
H362	1	4	186066	A644C1	1	4	1643.75	A644C1	1	4	515.922	H438	1	4	11422.1	H324	1	4	2703.1	A697-2	1	3	1322.01	H484	1	4	4938.86
A622	1	2	174044	A471	1	4	1489.17	A370	1	4	514.571	A697-2	1	3	11395.9	H689-1	1	4	2616.13	A491	1	2	1099.84	A370	1	4	4078.92
A129	1	4	153347	H365	1	4	1422.32	A332	1	4	487.405	H684	1	3	11333.1	A622	1	2	1886.52	H689-1	1	4	1072.97	A106	1	4	3584.13
H234	1	5	122149	H362	1	4	1389.44	H484	1	4	464.253	A657	1	3	11305.8	A471	1	4	1872.74	A485	1	4	1046.76	H427	1	4	3500.58
H689-1	1	4	88683.1	H689-1	1	4	1338.2	A354-1	1	4	454.138	H461	1	4	11143.1	A657	1	3	1808.93	H234	1	5	788.588	A332	1	4	3002.42
H484	1	4	64392.8	A354-1	1	4	1280.9	H234	1	5	447.259	A644C1	1	4	8014.78	H362	1	4	1699.32	H618	1	3	705.007	H362	1	4	2938.82
H427	1	4	40296.5	H484	1	4	1205.08	H689-1	1	4	446.068	H365	1	4	7822.73	H234	1	5	1588.95	A644C1	1	4	635.903	A644C1	1	4	2651.6
A697-2	1	3	31072.3	A106	1	4	1167.14	H324	1	4	437.552	A332	1	4	7584.03	A485	1	4	1471.69	H281	1	4	601.396	A354-1	1	4	2573.45
H618	1	3	27730.3	H234	1	5	1153.46	H624	1	4	428.59	H362	1	4	7437.03	H624	1	4	1405.38	A354-1	1	4	582.228	H689-1	1	4	2399.12
H76C1	1	5	25327	A332	1	4	1140.53	H684	1	3	421.56	H234	1	5	7309.15	A593-1	1	3	1353.25	A332	1	4	448.413	A491	1	2	1816.02
A485	1	4	24386.5	H578	1	3	1117.58	H578	1	3	315.553	H484	1	4	6746.48	A644C1	1	4	1247.81	H484	1	4	276.576	H461	1	4	1670.37
A491	1	2	20820.3	H684	1	3	1049	A129	1	4	171.593	H624	1	4	5023.47	H618	1	3	1057.51	H624	1	4	239.213	H438	1	4	1447.23
H461	1	4	17846.5	H608	1	2	948.823	A491	1	2	153.466	A593-1	1	3	4070.08	H365	1	4	898.304	A129	1	4	228.79	A593-1	1	3	1394.57
A471	1	4	9036.55	A129	1	4	915.162	A593-1	1	3	123.962	A622	1	2	3611.89	H484	1	4	790.217	H578	1	3	210.369	A129	1	4	1115.35
H624	1	4	4943.74	A593-1	1	3	857.403	H608	1	2	119.851	A129	1	4	3317.46	H578	1	3	473.329	H365	1	4	199.623	A622	1	2	853.202
A354-1	1	4	3807.77	A622	1	2	616.201	A622	1	2	113.76	H578	1	3	2695.35	A129	1	4	314.587	A622	1	2	151.68	H608	1	2	848.947
H276	2	4	421625	H612-1	2	3	14729.7	A445	2	4	11167.6	A560	2	4	82412.4	A6	2	4	45214.4	A399-2	2	4	17093.3	A541	2	3	91895.1
H35	2	4	396603	A593-2	2	3	11950.2	H371	2	4	6703.19	H576	2	4	80310.4	H329	2	4	27632.4	A521	2	3	12463.6	H385	2	4	65427.2
H91	2	5	380751	H371	2	4	11634.4	A593-2	2	3	5761.39	A6	2	4	53241.4	A348	2	4	13062.1	H329	2	4	12244.5	A399-2	2	4	32446.9
H576	2	4	373087	H635	2	4	9180.65	H635	2	4	5025.7	A719	2	3	51010	A719	2	3	10104.8	A719	2	3	9351.67	A593-2	2	3	21670.2
A345	2	5	353584	H256	2	5	6771.04	H380-2	2	4	4346.87	H329	2	4	41908.1	H383	2	4	8524.58	A560	2	4	9199.58	H35	2	4	16242.1
A509	2	4	345413	H276	2	4	6725.95	H329	2	4	4236.26	H256	2	5	40195.1	A645	2	2	8382.5	H576	2	4	8762.96	A719	2	3	12697.7
A399-2	2	4	344015	H380-2	2	4	6475.12	H612-1	2	3	4182.63	H611	2	3	32562.4	H380-2	2	4	8362.45	A716	2	3	8421.09	H635	2	4	12417.5
H385	2	4	333085	H366	2	3	6193.46	H276	2	4	3812.32	A348	2	4	30470.3	A509	2	4	7829.99	H256	2	5	7664.73	H481	2	4	11182.1
A549	2	4	332167	A627	2	4	5917.77	H385	2	4	3768.87	A645	2	2	26952	A345	2	5	7785.29	A593-2	2	3	7127.39	H380-2	2	4	10862.1
A719	2	3	320045	A445	2	4	5842.81	A627	2	4	3341.68	A509	2	4	25778.7	H474	2	4	7175.22	A6	2	4	6048.3	A627	2	4	10718.2
A627	2	4	304972	A399-2	2	4	5697.76	H474	2	4	2815.11	H612-1	2	3	25212.9	A560	2	4	7043.6	H307	2	3	5778.35	H256	2	5	10314.3
H474	2	4	279597	H35	2	4	5225.72	A345	2	5	2452.28	A541	2	3	25082.3	H366	2	3	6653.23	A348	2	4	5473.85	A345	2	5	9298.59
H383	2	4	270098	A645	2	2	4939.91	A645	2	2	1830.07	H383	2	4	23603.2	A445	2	4	6649.96	A645	2	2	4939.91	A716	2	3	7917.76
A6	2	4	264850	A348	2	4	4628.11	A560	2	4	1727.04	A399-2	2	4	22585.8	A627	2	4	6000.54	H35	2	4	4750.65	H366	2	3	7856.77
A593-2	2	3	239599	A345	2	5	4530.79	H576	2	4	1664.36	H474	2	4	21696.3	H371	2	4	4919.56	A345	2	5	4713.11	A560	2	4	7630.57
H371	2	4	239590	H576	2	4	4301.27	H35	2	4	1566.43	A716	2	3	18894.2	H611	2	3	4717.81	A549	2	4	4413.63	A645	2	2	7576.24
H611	2	3	233049	A719	2	3	4118.17	A719	2	3	1305.99	H481	2	4	18791.3	H91	2	5	4431.1	H481	2	4	3755.82	H91	2	5	6995.92
A716	2	3	217961	H151	2	5	3923.82	A348	2	4	1198.14	H635	2	4	18768.3	A399-2	2	4	4124.28	A627	2	4	3507.21	H612-1	2	3	6641.12
H391	2	4	189947	A560	2	4	3250.89	H366	2	3	1081.83	A345	2	5	18624.5	H635	2	4	4060.31	H371	2	4	3345.77	H276	2	4	6470.53
A348	2	4	171686	H481	2	4	3219.28	H391	2	4	1050.52	A521	2	3	17245.2	H256	2	5	4058.42	H366	2	3	3218.43	H329	2	4	6044.9
H256	2	5	152243	H329	2	4	2930.57	H481	2	4	1024.32	H380-2	2	4	17176.6	A549	2	4	3643.17	H635	2	4	3161.17	H576	2	4	5564.58
H380-2	2	4	139481	H385	2	4	2819.38	H307	2	3	898.547	A627	2	4	15570.4	H391	2	4	3639.3	H276	2	4	3083.91	A549	2	4	5481.26
A645	2	2	130037	A541	2	3	2619.63	A521	2	3	872.243	A445	2	4	14697.4	H481	2	4	3499.74	H380-2	2	4	2288.88	H391	2	4	5290.11
A521	2	3	110964	H474	2	4	2350.67	H256	2	5	862.151	H91	2	5	14419.3	H276	2	4	3159.59	H612-1	2	3	1936.99	H151	2	5	5187.1
H612-1	2	3	104310	A716	2	3	2139.15	A716	2	3	822.751	H276	2	4	13858.7	H35	2	4	3120.02	H391	2	4	1632.06	A348	2	4	4863.04
A445	2	4	98665.2	H307	2	3	1976.8	A541	2	3	746.716	H35	2	4	12326	A716	2	3	2797.35	H611	2	3	1536.35	A445	2	4	4722.44
H307	2	3	65428.1	H611	2	3	1957.83	A549	2	4	682.406	H371	2	4	12124	A593-2	2	3	2574.04	A509	2	4	1495.73	H474	2	4	3118.42
H481	2	4	58495.7	A6	2	4	1846.11	H151	2	5	641.21	H391	2	4	11330.6	H151	2	5	2229.88	H383	2	4	1371.77	H371	2	4	2809.51
H329	2	4	51860.4	A521	2	3	1670.92	A399-2	2	4	547.297	A549	2	4	11171.6	H576	2	4	2195.75	H474	2	4	1326.99	H307	2	3	2184.16
A560	2	4	36550	H391	2	4	1660.19	H383	2	4	544.354	H366	2	3	10777.7	H612-1	2	3	1362.28	H151	2	5	1320.7	A509	2	4	1816.96
A541	2	3	26820.6	H91	2	5	1532.64	A6	2	4	428.379	A593-2	2	3	8781.47	H307	2	3	1257.97	A445	2	4	1276.99	H383	2	4	1622.17
H366	2	3	26437.1	A549	2	4	1529.91	H91	2	5	406.618	H385	2	4	8245.01	A521	2	3	1124.46	H385	2	4	1017.3	A521	2	3	1418.71
H151	2	5	8804.67	A509	2	4	1475.65	H611	2	3	353.496	H151	2	5	8029.48	H385	2	4	1114.19	A541	2	3	771.199	A6	2	4	968.953
H635	2	4	6975.4	H383	2	4	1262.9	A509	2	4	321.23	H307	2	3	5087.16	A541	2	3	1064.99	H91	2	5	646.419	H611	2	3	761.376
A523-1	3	4	367184	H677	3	3	24638.1	A450	3	3	5517.83	A251	3	5	206858	A204	3	5	50120.4	H677	3	3	30162.5	A204	3	5	62118.4
H396	3	4	352486	A474	3	4	12775.7	A474	3	4	5340.73	A204	3	5	67910.2	A709	3	3	37783.7	A474	3	4	12184.5	A339	3	4	49018.8
A386	3	3	308012	A251	3	5	12477.3	A386	3	3	5154.91	A709	3	3	51587.6	H683	3	3	24866.6	A251	3	5	10432	A537-1	3	4	24434.7
H587-1	3	3	306871	H665-1	3	4	10887	A356	3	4	4938.55	H683	3	3	50189.4	H439	3	4	18365	A110	3	4	9543.39	A709	3	3	23013.9
H487	3	4	304573	H396	3	4	10558.3	A301	3	4	4755.23	H508	3	4	45180.6	H508	3	4	17238.5	A339	3	4	8762.18	A350	3	4	18415.9
A221	3	4	283788	A350	3	4	9636.2	H589-1	3	4	4286.49	A301	3	4	44683.7	A474	3	4	17234.6	A537-1	3	4	6547.55	H157	3	5	17241.4
A450	3	3	268423	A300	3	4	6584.46	A300	3	4	3831.34	A386	3	3	44101.6	A110	3	4	16745.5	A350	3	4	6186.2	A300	3	4	17199.1
H463	3	4	257195	A356	3	4	6039.37	H396	3	4	3667.62	H523	3	4	41703.7	H523	3	4	15996.5	A386	3	3	6152.21	H677	3	3	17191.6
A490	3	4	205765	H508	3	4	5678.55	A523-1	3	4	2103.89	A474	3	4	35401.2	H364	3	4	15945.4	H487	3	4	4412.96	A474	3	4	15280.7
H157	3	5	199820	H257	3	4	5584.99	A350	3	4	2010.52	H157	3	5	35236.1	H677	3	3	14153.8	A523-1	3	4	4207.78	H463	3	4	14189.6
H665-1	3	4	191383	A709	3	3	5570.97	A339	3	4	1834.16	A339	3	4	31722.5	A386	3	3	13819.8	H508	3	4	3965.97	H88	3	4	11923.4
A709	3	3	186818	A221	3	4	5371.45	A537-2	3	4	1829.03	H439	3	4	31271.3	A350	3	4	12907.8	H683	3	3	3206.81	H257	3	4	11235.2
A339	3	4	169019	A110	3	4	5324.33	H523	3	4	1647.34	H677	3	3	29947.4	A251	3	5	11460.4	A537-2	3	4	2941.29	H523	3	4	11184.6
H353	3	4	168226	A537-2	3	4	5252.3	H508	3	4	1532.31	A110	3	4	28594.5	A339	3	4	11337.6	A709	3	3	2852.87	H353	3	4	11094.9
A652	3	2	165564	A386	3	3	5116.05	A652	3	2	1417.1	H487	3	4	28387.4	A652	3	2	10255.3	A300	3	4	2721.72	H587-1	3	3	10995
A350	3	4	153715	A204	3	5	4503.44	A251	3	5	1382.56	H353	3	4	24291.5	H353	3	4	8086.1	H523	3	4	2698.6	A301	3	4	9797.32
A474	3	4	135252	A652	3	2	4338.31	A110	3	4	1319.2	H364	3	4	23701.7	H396	3	4	6260.88	H364	3	4	2655.88	A490	3	4	9530.86
A110	3	4	131314	H463	3	4	4180.55	H677	3	3	1276.93	H88	3	4	23568.4	H487	3	4	5352.94	H439	3	4	1727.62	H508	3	4	8078.42
H523	3	4	130888	A301	3	4	3872.59	H353	3	4	1128.29	A353	3	4	22418.5	A221	3	4	5295.65	H257	3	4	1657.23	A356	3	4	6766.51
A300	3	4	103655	A450	3	3	3831.51	H439	3	4	1074.32	A450	3	3	21073.3	H88	3	4	4885.83	A490	3	4	1618.45	H487	3	4	6569.96
H439	3	4	100753	A523-1	3	4	3727.95	H463	3	4	1066.34	A350	3	4	20949.8	A450	3	3	4382.14	A652	3	2	1615.99	A386	3	3	6191.07
H677	3	3	96899.1	A537-1	3	4	2979.61	A537-1	3	4	986.876	A537-1	3	4	20193	H157	3	5	4095.49	H353	3	4	1559.7	A523-1	3	4	5844.14
A356	3	4	96407.7	H589-1	3	4	2974.95	A204	3	5	974.626	A652	3	2	18422.3	A356	3	4	3928.62	A450	3	3	1479.83	A251	3	5	5575.93
A301	3	4	74969.4	H353	3	4	2898.17	H487	3	4	930.085	H587-1	3	3	18234.8	A537-1	3	4	3776.7	A356	3	4	1211.91	H396	3	4	5272.97
A353	3	4	69789.4	A339	3	4	2651.46	A709	3	3	921.007	H257	3	4	18203.4	A301	3	4	3243.71	H463	3	4	1199.64	A450	3	3	5047.49
A537-1	3	4	67752.9	H683	3	3	2543.33	H257	3	4	795.991	A356	3	4	18168.6	A300	3	4	3192.78	H396	3	4	1148.45	H589-1	3	4	4894.28
H88	3	4	63414.5	H523	3	4	2481.85	A353	3	4	737.512	H396	3	4	17930.6	A537-2	3	4	2953.64	A204	3	5	1142.67	H439	3	4	4747.32
H683	3	3	55469.5	H157	3	5	2355.44	H587-1	3	3	613.72	H463	3	4	14516.8	H587-1	3	3	2517.29	A221	3	4	1061.3	H665-1	3	4	4328.29
H508	3	4	52853.4	A353	3	4	1909.97	H88	3	4	594.907	A300	3	4	14079.6	H257	3	4	2401.02	H589-1	3	4	1055.63	A221	3	4	4147.71
H589-1	3	4	42651.7	H487	3	4	1850.28	A490	3	4	560.639	A523-1	3	4	13029.4	H589-1	3	4	2207.22	A301	3	4	1037.1	A537-2	3	4	4140.04
H257	3	4	32687.8	A490	3	4	1745.39	A221	3	4	422.352	A490	3	4	12577.4	H665-1	3	4	2197.27	A353	3	4	879.341	H364	3	4	4134.73
A537-2	3	4	14261.5	H88	3	4	1607.51	H157	3	5	360.743	A221	3	4	12010	A490	3	4	2052.15	H665-1	3	4	529.994	A652	3	2	3729.21
A251	3	5	13757	H364	3	4	1579.45	H364	3	4	211.263	H589-1	3	4	11260	A523-1	3	4	1242.65	H587-1	3	3	488.896	A353	3	4	3375.54
H364	3	4	10573.2	H587-1	3	3	1477.09	H683	3	3	165.87	A537-2	3	4	10257.4	A353	3	4	1163	H88	3	4	480.988	A110	3	4	2495.78
A204	3	5	3629.64	H439	3	4	1408.23	H665-1	3	4	132.499	H665-1	3	4	9926.35	H463	3	4	1126.93	H157	3	5	392.573	H683	3	3	829.348
A139	4	4	347126	A561	4	5	25387.5	A561	4	5	12982.4	H620	4	4	178240	H507	4	4	33109	H545	4	4	26867.3	H620	4	4	97884.9
A461	4	4	335780	A567	4	3	23700.6	H601	4	4	12217.8	H507	4	4	81189.2	H545	4	4	28863.2	H631	4	3	15233.2	A551-1	4	4	53865.5
H631	4	3	320245	H671	4	3	19355.9	H671	4	3	10935.2	H172	4	5	79137.8	H172	4	5	26975	A561	4	5	14147.3	H408	4	4	52646.9
H587-2	4	3	274750	H500	4	4	16681	H620	4	4	8016.39	H545	4	4	76623	A567	4	3	25795.8	H713	4	3	11407.4	A472	4	4	49266.4
A566	4	3	261565	H172	4	5	16281.2	H172	4	5	7669.27	H713	4	3	51291.7	H671	4	3	23112.7	A472	4	4	10589.9	H671	4	3	37075
H601	4	4	257610	H620	4	4	15969.1	H507	4	4	6843.68	A567	4	3	50893.3	A710-1	4	3	15258.3	H507	4	4	10109.7	H507	4	4	29780.6
A519	4	4	233667	H587-2	4	3	15207.8	H713	4	3	6476.75	A139	4	4	49939.1	A139	4	4	14222.6	A710-1	4	3	7935.89	H310	4	4	27219.3
A399-1	4	4	222200	A418	4	4	11009.2	H333	4	2	5546.37	H483	4	4	46240.7	H713	4	3	13381.8	A609	4	4	7878.25	H172	4	5	25207.4
H671	4	3	203508	H713	4	3	10049.4	A567	4	3	4945.14	A609	4	4	43609.9	H435	4	3	12478.6	A551-1	4	4	7712.05	H601	4	4	24287.6
A609	4	4	202251	H483	4	4	9852.43	H483	4	4	4532.12	H310	4	4	42463.1	A472	4	4	10190.6	H500	4	4	7458.25	H255	4	5	24149.7
H662-1	4	3	195426	H517	4	4	9193.74	H408	4	4	4393.09	H671	4	3	41768.6	H500	4	4	9130.45	H172	4	5	7266.66	A399-1	4	4	23382.6
H310	4	4	192742	H507	4	4	8501.62	H517	4	4	4078.68	H601	4	4	39825.8	A609	4	4	8943.45	H671	4	3	6931.85	H545	4	4	20827.7
H255	4	5	181732	H333	4	2	8120.58	H500	4	4	3888.14	H434	4	3	39562.5	A461	4	4	8330.8	H333	4	2	6491.49	A567	4	3	19183.5
H408	4	4	121181	A472	4	4	7256.21	A551-1	4	4	3778.79	A519	4	4	35259.7	A418	4	4	8035.17	A418	4	4	6052.46	H434	4	3	18645.4
H435	4	3	114644	H601	4	4	6696.2	A609	4	4	3691.28	H408	4	4	31744.6	H310	4	4	7441	H483	4	4	5572.1	A363	4	3	17699.5
A276	4	5	95960.5	A710-1	4	3	6173.81	A472	4	4	3593.17	A710-1	4	3	31613	H408	4	4	7301.76	A139	4	4	5546.49	H483	4	4	17427.9
A472	4	4	83471.4	H545	4	4	6000.75	A139	4	4	2892.02	A561	4	5	30509.1	A519	4	4	7102.09	A567	4	3	5542.16	A139	4	4	14016
H517	4	4	75711.8	H631	4	3	5533.05	A418	4	4	2739.26	A551-1	4	4	30503.6	A551-1	4	4	7094.14	H435	4	3	5456.26	A519	4	4	13592.3
H507	4	4	75292.9	A139	4	4	5050.71	H631	4	3	2708.65	A472	4	4	28935	H434	4	3	6696.6	H620	4	4	4969.1	H713	4	3	11741.7
H545	4	4	74108.6	A354-2	4	4	4734.15	H310	4	4	2026.07	A461	4	4	28137.6	H620	4	4	6646.71	H517	4	4	4869.89	H500	4	4	11582.3
A710-1	4	3	71357.7	A609	4	4	4651.02	A354-2	4	4	1799.53	H333	4	2	26935.9	H483	4	4	6436.92	H601	4	4	4661.44	A561	4	5	11576
H713	4	3	53986.9	H434	4	3	4582.58	A363	4	3	1757.68	A363	4	3	24025.1	H601	4	4	6187.51	H408	4	4	4292.79	H333	4	2	11552.9
H434	4	3	46508.6	H408	4	4	4052.08	H255	4	5	1575.55	A566	4	3	23645	H333	4	2	5969.18	H587-2	4	3	3699.21	A566	4	3	11295.3
H483	4	4	45375.9	A363	4	3	3249.67	A710-1	4	3	1487.98	H435	4	3	23217.1	H587-2	4	3	4829.52	A363	4	3	3484.71	H662-1	4	3	10532.9
A551-1	4	4	38536.5	A461	4	4	3122.64	A399-1	4	4	1218.57	H500	4	4	23113.4	H517	4	4	4580.15	H310	4	4	2544.65	H517	4	4	10508.7
H333	4	2	34559.1	A566	4	3	2669.6	H662-1	4	3	1174.83	A418	4	4	22788	A363	4	3	4506.62	A566	4	3	2389.18	A461	4	4	9638.47
H620	4	4	33605.1	A551-1	4	4	2554.84	H545	4	4	1153.49	H517	4	4	20627.4	H662-1	4	3	4192.91	H255	4	5	1840.35	A276	4	5	9539.65
A418	4	4	30131.9	A519	4	4	2467.67	A461	4	4	958.211	A276	4	5	18393.2	A561	4	5	3998.61	A354-2	4	4	1827.22	A710-1	4	3	8497.14
H500	4	4	22610.7	H662-1	4	3	2319.27	A566	4	3	942.211	H662-1	4	3	16954	A276	4	5	3844.06	H662-1	4	3	1478.66	H631	4	3	6667.44
A363	4	3	22206.1	H435	4	3	2274.48	H434	4	3	774.705	H631	4	3	15140.6	H631	4	3	3831.46	A519	4	4	792.465	A609	4	4	6211.9
A567	4	3	18924.5	A276	4	5	2171.09	H435	4	3	646.3	A354-2	4	4	14645.4	H255	4	5	3707.19	A461	4	4	665.111	A418	4	4	5922.02
A354-2	4	4	14299.4	H255	4	5	2131.63	A276	4	5	601.515	H255	4	5	12180.8	A354-2	4	4	3446.8	H434	4	3	617.138	H435	4	3	4449.53
H172	4	5	11548.1	A399-1	4	4	1957.71	A519	4	4	521.622	H587-2	4	3	10976.2	A566	4	3	2635.95	A399-1	4	4	569.334	A354-2	4	4	2713.14
A561	4	5	7189.11	H310	4	4	1519.56	H587-2	4	3	485.754	A399-1	4	4	8849.65	A399-1	4	4	1468.28	A276	4	5	394.744	H587-2	4	3	2428.77
H665-2	5	4	236685	A696	5	3	90552.1	H551	5	4	47381.7	H589-2	5	4	198316	H589-2	5	4	127638	A507	5	4	47771.6	H477	5	4	144129
H698	5	4	231881	A642-2	5	3	71747.8	A642-2	5	3	26214.3	H27	5	5	184146	A551	5	4	111713	A551	5	4	43810.4	H594	5	2	107703
H415	5	4	212488	H687	5	4	64260.9	A507	5	4	17984.3	A551	5	4	142515	H551	5	4	39244.5	H698	5	4	21597.4	A551	5	4	65086.8
H612-2	5	3	212481	H574	5	4	57278.9	H698	5	4	17642.8	H689-2	5	4	70719.4	A585	5	2	28258.5	A585	5	2	19392.5	H589-2	5	4	63898
H632	5	3	183323	H551	5	4	47562	H335	5	4	16196	H551	5	4	69612.8	H612-2	5	3	20234.1	H551	5	4	19194.2	H709	5	3	44293.3
H336	5	4	174503	H589-2	5	4	33157.7	A585	5	2	16119.9	H632	5	3	65047.4	A523-2	5	4	18857.7	H477	5	4	18796.7	A466	5	3	36965.9
H76C2	5	5	163835	A551	5	4	23322.4	H687	5	4	15898.8	A557	5	4	58660.6	H297	5	4	18699	H687	5	4	13363.5	H81	5	5	32345.3
A642-2	5	3	159832	H665-2	5	4	20370	H574	5	4	14346.4	H612-2	5	3	56505.9	H52	5	5	17432.8	A580	5	3	12837.9	H689-2	5	4	31992.1
A503	5	4	146892	A580	5	3	19364.1	A389	5	4	11503.4	H698	5	4	54871.3	A642-2	5	3	16609.3	H589-2	5	4	11253.2	H76C2	5	5	31288.2
H297	5	4	124214	H689-2	5	4	17411.7	H477	5	4	9212.13	H665-2	5	4	53220.4	H709	5	3	15715.8	H689-2	5	4	11175.4	A507	5	4	28801.8
H687	5	4	121085	A507	5	4	17066.1	A551	5	4	8718.91	A580	5	3	52447.3	A580	5	3	14862.5	A615	5	3	10588.6	H687	5	4	27265.7
H81	5	5	119253	A585	5	2	16945.4	H665-2	5	4	8477.85	A585	5	2	47417.9	H698	5	4	14684.3	H665-2	5	4	10377.9	H612-2	5	3	25258.1
A615	5	3	118342	H612-2	5	3	15796.4	H612-2	5	3	7012.95	A389	5	4	46042.8	H669	5	3	14371.5	A642-2	5	3	10337.1	H632	5	3	23756.2
H594	5	2	107973	H698	5	4	13855.9	H81	5	5	6615.32	H52	5	5	45109.8	A507	5	4	13213.9	H297	5	4	9897.43	H665-2	5	4	22115.7
H52	5	5	100464	H632	5	3	13535	H669	5	3	6048.26	A507	5	4	44322.5	H574	5	4	12033.9	H574	5	4	9736.65	A389	5	4	20952.5
A140	5	4	100264	H335	5	4	11466.4	H76C2	5	5	5816.93	A642-2	5	3	42146.1	H335	5	4	10646.1	H76C2	5	5	8010.03	A557	5	4	20716
A557	5	4	100192	H336	5	4	10679.3	A615	5	3	5772.34	H297	5	4	38784.9	H689-2	5	4	10489.4	A466	5	3	6993.55	A642-2	5	3	20477.5
H669	5	3	97018.8	H709	5	3	10460.4	H632	5	3	4695.26	H669	5	3	38729	A503	5	4	10236.7	H415	5	4	6081.04	H415	5	4	20452.3
H574	5	4	92346.1	A389	5	4	9860.02	H336	5	4	4687.8	H81	5	5	36423.1	H665-2	5	4	10030.7	H709	5	3	5921.7	A615	5	3	20417.6
A466	5	3	90827.3	H669	5	3	8926.21	H52	5	5	4286.75	H574	5	4	35888.7	H632	5	3	9914.22	H336	5	4	5852.82	A580	5	3	19173.5
A580	5	3	74193.2	A615	5	3	8569.16	H589-2	5	4	4112.29	A523-2	5	4	33880.8	H594	5	2	9393.76	H52	5	5	5825.58	H335	5	4	18639.4
A696	5	3	69036.5	H477	5	4	7871.28	H709	5	3	3419.75	H594	5	2	33486	H415	5	4	9371.55	H612-2	5	3	5472.4	H574	5	4	17662.9
H335	5	4	64068.6	H27	5	5	7557.12	A523-2	5	4	3019.84	H687	5	4	31850.5	H477	5	4	8852.08	A557	5	4	5091.82	A585	5	2	16916.2
H551	5	4	59042.5	H52	5	5	6792.85	A503	5	4	2893.65	A466	5	3	30294.3	H336	5	4	8765.36	H632	5	3	4568.85	H698	5	4	16844
A389	5	4	57340.7	H76C2	5	5	6579.29	H415	5	4	2767.28	H709	5	3	30023.4	A466	5	3	8403.36	H81	5	5	4454.54	H297	5	4	14092.7
H27	5	5	56281	A503	5	4	6160.68	A557	5	4	2461.21	H335	5	4	29250.6	A389	5	4	7805.85	H335	5	4	4083.91	H336	5	4	12038.5
A523-2	5	4	42853.4	H415	5	4	5627.58	A696	5	3	2112.28	H76C2	5	5	29157.7	A615	5	3	7675.61	H669	5	3	3864.67	H551	5	4	10453.2
A507	5	4	41657.3	H81	5	5	5540.47	H27	5	5	2043.83	H415	5	4	27300.7	H27	5	5	7367.88	A696	5	3	3332.94	H27	5	5	10383.2
H709	5	3	23586.2	A523-2	5	4	5040.3	A466	5	3	1920.45	H477	5	4	24743.6	H76C2	5	5	6683.72	H27	5	5	2510.63	H669	5	3	8670.39
A551	5	4	17390.9	H594	5	2	3622.43	A580	5	3	1857.81	A615	5	3	24724.6	H81	5	5	6493.43	A389	5	4	2376.97	A140	5	4	7061.64
H477	5	4	13346.4	A557	5	4	2949.47	A140	5	4	1420.11	H336	5	4	18806.7	A557	5	4	4663.35	A503	5	4	1908.36	A503	5	4	6534.05
H589-2	5	4	7353.96	H297	5	4	2671.28	H689-2	5	4	1147.48	A503	5	4	18710.2	A140	5	4	4211.69	A523-2	5	4	1444.74	H52	5	5	6243.27
H689-2	5	4	7283.98	A140	5	4	2470.6	H297	5	4	770.561	A140	5	4	14765.2	H687	5	4	3771.35	H594	5	2	540.295	A696	5	3	3248.03
A585	5	2	805.997	A466	5	3	2431.09	H594	5	2	552.574	A696	5	3	12249.1	A696	5	3	2250.27	A140	5	4	476.612	A523-2	5	4	2867.76
H597	6	3	153592	A253	6	4	94246.7	A591	6	3	85081.8	H644	6	3	109616	H644	6	3	98412.6	A711	6	3	52393.6	H425	6	4	82189.9
H600	6	3	146818	A612C1	6	3	88743.6	H662-2	6	3	84329.7	A253	6	4	87599.8	A673	6	3	26802.2	A253	6	4	24573.4	A717	6	2	50157.5
A536	6	3	140421	A711	6	3	77271.7	A253	6	4	50144.7	A697-1	6	3	66132.5	H425	6	4	24009.4	A642-1	6	3	21999.9	A253	6	4	37510.1
H695	6	4	132726	A717	6	2	77078.7	H695	6	4	37259.9	H662-2	6	3	63829.1	A717	6	2	19332.5	H662-2	6	3	20135	H662-2	6	3	37377.7
A349	6	4	132362	H672	6	4	69418.6	H672	6	4	29361.4	A193	6	5	60454.7	A642-1	6	3	18976	A617	6	3	19675.6	A587	6	2	35987.2
A715	6	3	114300	A673	6	3	55565.3	A193	6	5	23245.8	A673	6	3	58462.6	A711	6	3	17417.7	A612C2	6	3	16811.9	A711	6	3	35577.5
H564	6	3	108164	A612C2	6	3	54622.7	A612C2	6	3	22627.3	H702	6	4	56003.7	H662-2	6	3	17264.9	A717	6	2	15997.5	A617	6	3	31821.7
A617	6	3	105562	A591	6	3	48614.1	H702	6	4	19345.6	A612C2	6	3	54390.1	A697-1	6	3	17207.4	H702	6	4	14247	H702	6	4	28203.6
A193	6	5	88892.4	H564	6	3	37837.7	A711	6	3	19042.2	A711	6	3	49074.5	A591	6	3	17180	A673	6	3	13935.4	H501	6	4	27351.8
H662-2	6	3	86324.4	A617	6	3	36979.5	A565	6	4	18563.6	H501	6	4	48211.9	H702	6	4	16796.3	A349	6	4	13745	A565	6	4	26932.9
A595	6	3	84494.4	H695	6	4	35121.8	A673	6	3	18551.2	H672	6	4	45716.8	A193	6	5	16539.5	A193	6	5	13137.2	A526	6	4	24764.6
H702	6	4	84384.8	H425	6	4	33072.9	A617	6	3	17108.2	A617	6	3	44313.2	H564	6	3	14907.3	A526	6	4	12851.4	A697-1	6	3	23158.6
H557	6	4	82631.7	A642-1	6	3	32495.9	A587	6	2	12754.2	H143	6	5	43026.4	A612C2	6	3	14549.1	H672	6	4	12028.2	H143	6	5	22825.2
A526	6	4	81197.3	H702	6	4	31478.9	A526	6	4	11842.4	A565	6	4	40980	H695	6	4	14043.4	A591	6	3	11761.3	H535	6	3	22026.2
A565	6	4	80171.8	H662-2	6	3	31238.6	A642-1	6	3	11788.8	A526	6	4	40766.8	A617	6	3	13239.8	H380-1	6	4	11308.9	A715	6	3	20345.8
A405	6	3	76132.9	A565	6	4	30306.4	A595	6	3	10936.4	H425	6	4	39927.3	A612C1	6	3	12634.3	H425	6	4	10742.4	H695	6	4	18438.6
A591	6	3	74927.8	A595	6	3	27097.6	A612C1	6	3	8973.19	H564	6	3	39393.5	A253	6	4	12204.3	A587	6	2	10563	A612C1	6	3	18047.5
A697-1	6	3	67781.9	A193	6	5	26038.4	H143	6	5	8284.44	H597	6	3	39174.5	A349	6	4	11695.9	A697-1	6	3	9896.47	H600	6	3	17461.3
A628	6	3	61376.6	A710-2	6	3	16836.5	H380-1	6	4	7869.46	A717	6	2	38697.9	H501	6	4	11598.8	A405	6	3	9566.44	H672	6	4	17369.9
H143	6	5	60065.1	A526	6	4	16674.9	A405	6	3	7358.8	H695	6	4	38131.1	H597	6	3	11430.9	A565	6	4	8756.41	H557	6	4	17048.8
A711	6	3	55431.9	A587	6	2	15984.9	H564	6	3	7168.93	A591	6	3	37593.8	A628	6	3	11072.2	H557	6	4	7676.31	A349	6	4	15909.2
H380-1	6	4	51457.6	A405	6	3	15944.1	H425	6	4	7031.14	A587	6	2	36577.1	A526	6	4	10868.8	A710-2	6	3	7560.77	A612C2	6	3	15310.4
H535	6	3	47655.7	H600	6	3	14837.4	A710-2	6	3	6459.2	A642-1	6	3	35552.7	H557	6	4	10610.6	H564	6	3	7535.01	A591	6	3	15274.3
A253	6	4	37647.4	H380-1	6	4	14525.7	A628	6	3	5919.57	A628	6	3	35493.5	H672	6	4	9950.13	A612C1	6	3	7468.3	A193	6	5	15261.2
H501	6	4	36003.3	A349	6	4	13123.4	H600	6	3	5801.36	A536	6	3	32747.9	A715	6	3	9615.75	H695	6	4	7298.88	A673	6	3	14717.5
H672	6	4	29642.6	H557	6	4	12802.1	A349	6	4	5548.65	A715	6	3	32365.5	A595	6	3	9066.69	H143	6	5	7138.6	A405	6	3	14196.4
A717	6	2	23542.4	A628	6	3	11335.9	H535	6	3	5175.09	H600	6	3	32298.7	A587	6	2	8287.45	A595	6	3	6659.15	A628	6	3	12677.9
A710-2	6	3	20629.4	A697-1	6	3	11111.2	A697-1	6	3	4357.57	H380-1	6	4	31600.3	A405	6	3	8156.01	H501	6	4	6250.4	A710-2	6	3	10890.5
A587	6	2	17502	A715	6	3	10654.9	H597	6	3	2223.35	A612C1	6	3	31524.1	H600	6	3	7995.95	A628	6	3	4649.38	A642-1	6	3	10660.3
A612C2	6	3	16727.3	H143	6	5	6279.22	H557	6	4	2104.79	H557	6	4	31485.2	H535	6	3	7987.17	H535	6	3	4501.47	A595	6	3	9809.45
A673	6	3	16160.7	H644	6	3	6135.94	H644	6	3	2058.51	A710-2	6	3	29917.6	A710-2	6	3	7861.2	H600	6	3	3587.68	H564	6	3	8256.98
H644	6	3	13063.6	A536	6	3	3999.14	A717	6	2	1683.94	A595	6	3	26124.4	A565	6	4	7760.94	H597	6	3	3298.77	H380-1	6	4	7034.65
A642-1	6	3	10397.4	H597	6	3	3890.86	H501	6	4	1359.33	A349	6	4	24036.5	H143	6	5	7677.15	A715	6	3	2954.84	A536	6	3	6905.56
A612C1	6	3	7647.99	H535	6	3	3517.78	A536	6	3	1047.66	H535	6	3	23352	H380-1	6	4	7568.93	H644	6	3	2474.17	H644	6	3	6254.7
H425	6	4	3988.94	H501	6	4	1931.02	A715	6	3	688.628	A405	6	3	18734.3	A536	6	3	6725.32	A536	6	3	1363.09	H597	6	3	3987.53

## Sheet: FS1b
sample-id	Phylum	Family	Genus	Abundance_RA_perc
H635	Actinobacteriota	Bifidobacteriaceae	Bifidobacterium	0.70869
H601	Actinobacteriota	Bifidobacteriaceae	Bifidobacterium	27.7777
A673	Actinobacteriota	Bifidobacteriaceae	Bifidobacterium	1.71814
A697-1	Actinobacteriota	Bifidobacteriaceae	Bifidobacterium	7.38769
H52	Actinobacteriota	Bifidobacteriaceae	Bifidobacterium	12.0741
A204	Actinobacteriota	Bifidobacteriaceae	Bifidobacterium	0.343372
H143	Actinobacteriota	Bifidobacteriaceae	Bifidobacterium	6.5569
A585	Actinobacteriota	Bifidobacteriaceae	Bifidobacterium	0.0400143
H256	Actinobacteriota	Bifidobacteriaceae	Bifidobacterium	16.5731
H234	Actinobacteriota	Bifidobacteriaceae	Bifidobacterium	13.4282
H151	Actinobacteriota	Bifidobacteriaceae	Bifidobacterium	0.906943
H76C2	Actinobacteriota	Bifidobacteriaceae	Bifidobacterium	17.8282
H27	Actinobacteriota	Bifidobacteriaceae	Bifidobacterium	6.19781
A652	Actinobacteriota	Bifidobacteriaceae	Bifidobacterium	18.3256
A193	Actinobacteriota	Bifidobacteriaceae	Bifidobacterium	10.4468
H81	Actinobacteriota	Bifidobacteriaceae	Bifidobacterium	13.0325
A645	Actinobacteriota	Bifidobacteriaceae	Bifidobacterium	14.4253
H76C1	Actinobacteriota	Bifidobacteriaceae	Bifidobacterium	2.71294
H172	Actinobacteriota	Bifidobacteriaceae	Bifidobacterium	1.20546
A642-1	Actinobacteriota	Bifidobacteriaceae	Bifidobacterium	1.08574
H551	Actinobacteriota	Bifidobacteriaceae	Bifidobacterium	6.31999
A587	Actinobacteriota	Bifidobacteriaceae	Bifidobacterium	2.09542
H684	Actinobacteriota	Bifidobacteriaceae	Bifidobacterium	39.6734
A593-1	Actinobacteriota	Bifidobacteriaceae	Bifidobacterium	30.5287
H665-1	Actinobacteriota	Bifidobacteriaceae	Bifidobacterium	20.9412
A591	Actinobacteriota	Bifidobacteriaceae	Bifidobacterium	8.07192
A389	Actinobacteriota	Bifidobacteriaceae	Bifidobacterium	7.324
A622	Actinobacteriota	Bifidobacteriaceae	Bifidobacterium	18.7888
H91	Actinobacteriota	Bifidobacteriaceae	Bifidobacterium	41.4944
H594	Actinobacteriota	Bifidobacteriaceae	Bifidobacterium	11.9142
H157	Actinobacteriota	Bifidobacteriaceae	Bifidobacterium	21.7862
H689-1	Actinobacteriota	Bifidobacteriaceae	Bifidobacterium	9.75646
H608	Actinobacteriota	Bifidobacteriaceae	Bifidobacterium	38.7539
A696	Actinobacteriota	Bifidobacteriaceae	Bifidobacterium	7.49313
A707	Actinobacteriota	Bifidobacteriaceae	Bifidobacterium	63.2863
A593-2	Actinobacteriota	Bifidobacteriaceae	Bifidobacterium	25.8421
H353	Actinobacteriota	Bifidobacteriaceae	Bifidobacterium	18.4039
A106	Actinobacteriota	Bifidobacteriaceae	Bifidobacterium	40.3042
A657	Actinobacteriota	Bifidobacteriaceae	Bifidobacterium	48.8894
A697-2	Actinobacteriota	Bifidobacteriaceae	Bifidobacterium	3.33493
H689-2	Actinobacteriota	Bifidobacteriaceae	Bifidobacterium	0.74691
A595	Actinobacteriota	Bifidobacteriaceae	Bifidobacterium	10.4859
H702	Actinobacteriota	Bifidobacteriaceae	Bifidobacterium	9.6079
A642-2	Actinobacteriota	Bifidobacteriaceae	Bifidobacterium	17.4628
H665-2	Actinobacteriota	Bifidobacteriaceae	Bifidobacterium	25.6036
H698	Actinobacteriota	Bifidobacteriaceae	Bifidobacterium	25.1293
A711	Actinobacteriota	Bifidobacteriaceae	Bifidobacterium	5.97837
H687	Actinobacteriota	Bifidobacteriaceae	Bifidobacterium	13.1761
H620	Actinobacteriota	Bifidobacteriaceae	Bifidobacterium	3.62075
H695	Actinobacteriota	Bifidobacteriaceae	Bifidobacterium	14.7757
H672	Actinobacteriota	Bifidobacteriaceae	Bifidobacterium	3.22511
A580	Actinobacteriota	Bifidobacteriaceae	Bifidobacterium	9.03659
A251	Actinobacteriota	Bifidobacteriaceae	Bifidobacterium	1.45773
A717	Actinobacteriota	Bifidobacteriaceae	Bifidobacterium	2.52637
A561	Actinobacteriota	Bifidobacteriaceae	Bifidobacterium	0.733348
H461	Actinobacteriota	Bifidobacteriaceae	Bifidobacterium	1.90273
H557	Actinobacteriota	Bifidobacteriaceae	Bifidobacterium	9.11128
H435	Actinobacteriota	Bifidobacteriaceae	Bifidobacterium	12.6701
A110	Actinobacteriota	Bifidobacteriaceae	Bifidobacterium	14.4542
H578	Actinobacteriota	Bifidobacteriaceae	Bifidobacterium	42.4263
A139	Actinobacteriota	Bifidobacteriaceae	Bifidobacterium	37.7936
H535	Actinobacteriota	Bifidobacteriaceae	Bifidobacterium	5.15945
H439	Actinobacteriota	Bifidobacteriaceae	Bifidobacterium	11.3276
A300	Actinobacteriota	Bifidobacteriaceae	Bifidobacterium	11.2631
A627	Actinobacteriota	Bifidobacteriaceae	Bifidobacterium	33.2029
H517	Actinobacteriota	Bifidobacteriaceae	Bifidobacterium	8.25839
H434	Actinobacteriota	Bifidobacteriaceae	Bifidobacterium	5.13163
H307	Actinobacteriota	Bifidobacteriaceae	Bifidobacterium	7.28776
H333	Actinobacteriota	Bifidobacteriaceae	Bifidobacterium	3.77619
A719	Actinobacteriota	Bifidobacteriaceae	Bifidobacterium	34.6045
A491	Actinobacteriota	Bifidobacteriaceae	Bifidobacterium	2.2556
H463	Actinobacteriota	Bifidobacteriaceae	Bifidobacterium	28.4246
A399-1	Actinobacteriota	Bifidobacteriaceae	Bifidobacterium	24.104
A399-2	Actinobacteriota	Bifidobacteriaceae	Bifidobacterium	37.2764
H396	Actinobacteriota	Bifidobacteriaceae	Bifidobacterium	39.0574
A140	Actinobacteriota	Bifidobacteriaceae	Bifidobacterium	10.8263
H600	Actinobacteriota	Bifidobacteriaceae	Bifidobacterium	15.8506
A528	Actinobacteriota	Bifidobacteriaceae	Bifidobacterium	36.1109
H500	Actinobacteriota	Bifidobacteriaceae	Bifidobacterium	2.41326
H281	Actinobacteriota	Bifidobacteriaceae	Bifidobacterium	20.0961
A345	Actinobacteriota	Bifidobacteriaceae	Bifidobacterium	38.1002
H255	Actinobacteriota	Bifidobacteriaceae	Bifidobacterium	20.263
A567	Actinobacteriota	Bifidobacteriaceae	Bifidobacterium	2.02447
H523	Actinobacteriota	Bifidobacteriaceae	Bifidobacterium	14.2799
H709	Actinobacteriota	Bifidobacteriaceae	Bifidobacterium	2.55991
A471	Actinobacteriota	Bifidobacteriaceae	Bifidobacterium	0.93764
A363	Actinobacteriota	Bifidobacteriaceae	Bifidobacterium	2.36855
H371	Actinobacteriota	Bifidobacteriaceae	Bifidobacterium	26.3695
A418	Actinobacteriota	Bifidobacteriaceae	Bifidobacterium	3.2993
A332	Actinobacteriota	Bifidobacteriaceae	Bifidobacterium	37.8822
A541	Actinobacteriota	Bifidobacteriaceae	Bifidobacterium	2.91263
A566	Actinobacteriota	Bifidobacteriaceae	Bifidobacterium	28.6838
H408	Actinobacteriota	Bifidobacteriaceae	Bifidobacterium	13.1279
H508	Actinobacteriota	Bifidobacteriaceae	Bifidobacterium	5.75406
H574	Actinobacteriota	Bifidobacteriaceae	Bifidobacterium	10.4385
H365	Actinobacteriota	Bifidobacteriaceae	Bifidobacterium	20.8389
A405	Actinobacteriota	Bifidobacteriaceae	Bifidobacterium	9.90976
H481	Actinobacteriota	Bifidobacteriaceae	Bifidobacterium	6.42214
H310	Actinobacteriota	Bifidobacteriaceae	Bifidobacterium	21.2757
H415	Actinobacteriota	Bifidobacteriaceae	Bifidobacterium	23.3739
H380-1	Actinobacteriota	Bifidobacteriaceae	Bifidobacterium	5.59459
H364	Actinobacteriota	Bifidobacteriaceae	Bifidobacterium	1.10078
H88	Actinobacteriota	Bifidobacteriaceae	Bifidobacterium	6.99375
H380-2	Actinobacteriota	Bifidobacteriaceae	Bifidobacterium	15.119
A560	Actinobacteriota	Bifidobacteriaceae	Bifidobacterium	3.96257
A353	Actinobacteriota	Bifidobacteriaceae	Bifidobacterium	7.50494
H328	Actinobacteriota	Bifidobacteriaceae	Bifidobacterium	51.9043
H611	Actinobacteriota	Bifidobacteriaceae	Bifidobacterium	26.0852
H671	Actinobacteriota	Bifidobacteriaceae	Bifidobacterium	22.0483
A523-1	Actinobacteriota	Bifidobacteriaceae	Bifidobacterium	40.6723
A523-2	Actinobacteriota	Bifidobacteriaceae	Bifidobacterium	4.64032
A709	Actinobacteriota	Bifidobacteriaceae	Bifidobacterium	20.4737
A490	Actinobacteriota	Bifidobacteriaceae	Bifidobacterium	22.4299
A537-1	Actinobacteriota	Bifidobacteriaceae	Bifidobacterium	7.28656
H366	Actinobacteriota	Bifidobacteriaceae	Bifidobacterium	2.8967
A537-2	Actinobacteriota	Bifidobacteriaceae	Bifidobacterium	1.52116
A466	Actinobacteriota	Bifidobacteriaceae	Bifidobacterium	9.91459
A507	Actinobacteriota	Bifidobacteriaceae	Bifidobacterium	4.95387
A710-1	Actinobacteriota	Bifidobacteriaceae	Bifidobacterium	7.90356
H545	Actinobacteriota	Bifidobacteriaceae	Bifidobacterium	8.2045
H477	Actinobacteriota	Bifidobacteriaceae	Bifidobacterium	1.42002
H297	Actinobacteriota	Bifidobacteriaceae	Bifidobacterium	14.3073
H329	Actinobacteriota	Bifidobacteriaceae	Bifidobacterium	5.57449
A715	Actinobacteriota	Bifidobacteriaceae	Bifidobacterium	12.6418
A710-2	Actinobacteriota	Bifidobacteriaceae	Bifidobacterium	2.23029
A546	Actinobacteriota	Bifidobacteriaceae	Bifidobacterium	34.6187
H383	Actinobacteriota	Bifidobacteriaceae	Bifidobacterium	29.5372
H336	Actinobacteriota	Bifidobacteriaceae	Bifidobacterium	22.2761
H589-1	Actinobacteriota	Bifidobacteriaceae	Bifidobacterium	4.61112
H589-2	Actinobacteriota	Bifidobacteriaceae	Bifidobacterium	0.749322
H324	Actinobacteriota	Bifidobacteriaceae	Bifidobacterium	38.087
H484	Actinobacteriota	Bifidobacteriaceae	Bifidobacterium	6.94441
H624	Actinobacteriota	Bifidobacteriaceae	Bifidobacterium	0.488534
A521	Actinobacteriota	Bifidobacteriaceae	Bifidobacterium	12.0649
H612-1	Actinobacteriota	Bifidobacteriaceae	Bifidobacterium	11.351
H612-2	Actinobacteriota	Bifidobacteriaceae	Bifidobacterium	23.3468
A474	Actinobacteriota	Bifidobacteriaceae	Bifidobacterium	14.6568
H362	Actinobacteriota	Bifidobacteriaceae	Bifidobacterium	20.1776
H425	Actinobacteriota	Bifidobacteriaceae	Bifidobacterium	0.380581
H335	Actinobacteriota	Bifidobacteriaceae	Bifidobacterium	7.35706
A565	Actinobacteriota	Bifidobacteriaceae	Bifidobacterium	9.30917
A450	Actinobacteriota	Bifidobacteriaceae	Bifidobacterium	29.5023
A472	Actinobacteriota	Bifidobacteriaceae	Bifidobacterium	9.02385
H474	Actinobacteriota	Bifidobacteriaceae	Bifidobacterium	30.2113
A617	Actinobacteriota	Bifidobacteriaceae	Bifidobacterium	11.5718
H391	Actinobacteriota	Bifidobacteriaceae	Bifidobacterium	20.4925
H501	Actinobacteriota	Bifidobacteriaceae	Bifidobacterium	3.94467
H576	Actinobacteriota	Bifidobacteriaceae	Bifidobacterium	40.5185
A129	Actinobacteriota	Bifidobacteriaceae	Bifidobacterium	17.2462
A461	Actinobacteriota	Bifidobacteriaceae	Bifidobacterium	36.8561
A6	Actinobacteriota	Bifidobacteriaceae	Bifidobacterium	28.792
H564	Actinobacteriota	Bifidobacteriaceae	Bifidobacterium	11.726
H713	Actinobacteriota	Bifidobacteriaceae	Bifidobacterium	5.84051
A609	Actinobacteriota	Bifidobacteriaceae	Bifidobacterium	22.04
A503	Actinobacteriota	Bifidobacteriaceae	Bifidobacterium	15.9695
A370	Actinobacteriota	Bifidobacteriaceae	Bifidobacterium	32.0598
H631	Actinobacteriota	Bifidobacteriaceae	Bifidobacterium	35.2408
H644	Actinobacteriota	Bifidobacteriaceae	Bifidobacterium	1.44672
A536	Actinobacteriota	Bifidobacteriaceae	Bifidobacterium	15.3795
A519	Actinobacteriota	Bifidobacteriaceae	Bifidobacterium	25.3597
H483	Actinobacteriota	Bifidobacteriaceae	Bifidobacterium	4.91984
A549	Actinobacteriota	Bifidobacteriaceae	Bifidobacterium	36.3748
H438	Actinobacteriota	Bifidobacteriaceae	Bifidobacterium	37.4301
H683	Actinobacteriota	Bifidobacteriaceae	Bifidobacterium	6.16781
A628	Actinobacteriota	Bifidobacteriaceae	Bifidobacterium	7.46278
A350	Actinobacteriota	Bifidobacteriaceae	Bifidobacterium	16.9319
H507	Actinobacteriota	Bifidobacteriaceae	Bifidobacterium	8.3024
H662-1	Actinobacteriota	Bifidobacteriaceae	Bifidobacterium	21.2188
H662-2	Actinobacteriota	Bifidobacteriaceae	Bifidobacterium	9.41882
A276	Actinobacteriota	Bifidobacteriaceae	Bifidobacterium	10.3318
A356	Actinobacteriota	Bifidobacteriaceae	Bifidobacterium	10.4401
H587-1	Actinobacteriota	Bifidobacteriaceae	Bifidobacterium	33.426
H587-2	Actinobacteriota	Bifidobacteriaceae	Bifidobacterium	29.6523
A348	Actinobacteriota	Bifidobacteriaceae	Bifidobacterium	21.0193
H677	Actinobacteriota	Bifidobacteriaceae	Bifidobacterium	10.7916
A485	Actinobacteriota	Bifidobacteriaceae	Bifidobacterium	2.60862
H618	Actinobacteriota	Bifidobacteriaceae	Bifidobacterium	3.03136
A253	Actinobacteriota	Bifidobacteriaceae	Bifidobacterium	4.0183
A557	Actinobacteriota	Bifidobacteriaceae	Bifidobacterium	10.8398
A509	Actinobacteriota	Bifidobacteriaceae	Bifidobacterium	37.5132
H35	Actinobacteriota	Bifidobacteriaceae	Bifidobacterium	44.1436
A551-1	Actinobacteriota	Bifidobacteriaceae	Bifidobacterium	4.20005
A551	Actinobacteriota	Bifidobacteriaceae	Bifidobacterium	1.83483
A221	Actinobacteriota	Bifidobacteriaceae	Bifidobacterium	31.0217
A349	Actinobacteriota	Bifidobacteriaceae	Bifidobacterium	16.103
A612C1	Actinobacteriota	Bifidobacteriaceae	Bifidobacterium	0.784885
A612C2	Actinobacteriota	Bifidobacteriaceae	Bifidobacterium	1.89938
A526	Actinobacteriota	Bifidobacteriaceae	Bifidobacterium	9.36881
H257	Actinobacteriota	Bifidobacteriaceae	Bifidobacterium	3.58486
A339	Actinobacteriota	Bifidobacteriaceae	Bifidobacterium	18.2486
A644C2	Actinobacteriota	Bifidobacteriaceae	Bifidobacterium	47.4431
A644C1	Actinobacteriota	Bifidobacteriaceae	Bifidobacterium	53.3318
H427	Actinobacteriota	Bifidobacteriaceae	Bifidobacterium	4.44187
A599	Actinobacteriota	Bifidobacteriaceae	Bifidobacterium	30.8375
H276	Actinobacteriota	Bifidobacteriaceae	Bifidobacterium	45.5741
A445	Actinobacteriota	Bifidobacteriaceae	Bifidobacterium	10.8606
A354-1	Actinobacteriota	Bifidobacteriaceae	Bifidobacterium	0.362165
A354-2	Actinobacteriota	Bifidobacteriaceae	Bifidobacterium	1.53825
A615	Actinobacteriota	Bifidobacteriaceae	Bifidobacterium	12.7034
A301	Actinobacteriota	Bifidobacteriaceae	Bifidobacterium	8.16944
H487	Actinobacteriota	Bifidobacteriaceae	Bifidobacterium	33.0314
H385	Actinobacteriota	Bifidobacteriaceae	Bifidobacterium	36.0644
A716	Actinobacteriota	Bifidobacteriaceae	Bifidobacterium	23.5813
H632	Actinobacteriota	Bifidobacteriaceae	Bifidobacterium	19.7181
H597	Actinobacteriota	Bifidobacteriaceae	Bifidobacterium	16.9454
A386	Actinobacteriota	Bifidobacteriaceae	Bifidobacterium	34.3026
H669	Actinobacteriota	Bifidobacteriaceae	Bifidobacterium	10.4238
H635	Firmicutes	Lachnospiraceae	Blautia	6.77556
H601	Firmicutes	Lachnospiraceae	Blautia	14.4902
A673	Firmicutes	Lachnospiraceae	Blautia	18.0417
A697-1	Firmicutes	Lachnospiraceae	Blautia	20.3214
H52	Firmicutes	Lachnospiraceae	Blautia	9.41644
A204	Firmicutes	Lachnospiraceae	Blautia	33.7304
H143	Firmicutes	Lachnospiraceae	Blautia	12.6117
A585	Firmicutes	Lachnospiraceae	Blautia	22.1827
H256	Firmicutes	Lachnospiraceae	Blautia	10.7257
H234	Firmicutes	Lachnospiraceae	Blautia	3.82196
H151	Firmicutes	Lachnospiraceae	Blautia	6.64297
H76C2	Firmicutes	Lachnospiraceae	Blautia	13.9065
H27	Firmicutes	Lachnospiraceae	Blautia	19.6601
A652	Firmicutes	Lachnospiraceae	Blautia	26.2197
A193	Firmicutes	Lachnospiraceae	Blautia	21.1458
H81	Firmicutes	Lachnospiraceae	Blautia	16.9056
A645	Firmicutes	Lachnospiraceae	Blautia	29.2455
H76C1	Firmicutes	Lachnospiraceae	Blautia	7.72909
H172	Firmicutes	Lachnospiraceae	Blautia	14.6798
A642-1	Firmicutes	Lachnospiraceae	Blautia	8.25957
H551	Firmicutes	Lachnospiraceae	Blautia	12.131
A587	Firmicutes	Lachnospiraceae	Blautia	12.6523
H684	Firmicutes	Lachnospiraceae	Blautia	7.87424
A593-1	Firmicutes	Lachnospiraceae	Blautia	10.876
H665-1	Firmicutes	Lachnospiraceae	Blautia	6.81364
A591	Firmicutes	Lachnospiraceae	Blautia	8.91561
A389	Firmicutes	Lachnospiraceae	Blautia	9.22693
A622	Firmicutes	Lachnospiraceae	Blautia	1.53478
H91	Firmicutes	Lachnospiraceae	Blautia	4.32305
H594	Firmicutes	Lachnospiraceae	Blautia	9.75009
H157	Firmicutes	Lachnospiraceae	Blautia	10.6786
H689-1	Firmicutes	Lachnospiraceae	Blautia	2.86515
H608	Firmicutes	Lachnospiraceae	Blautia	6.88075
A696	Firmicutes	Lachnospiraceae	Blautia	6.47455
A707	Firmicutes	Lachnospiraceae	Blautia	10.7632
A593-2	Firmicutes	Lachnospiraceae	Blautia	8.90152
H353	Firmicutes	Lachnospiraceae	Blautia	27.9051
A106	Firmicutes	Lachnospiraceae	Blautia	16.6863
A657	Firmicutes	Lachnospiraceae	Blautia	6.47625
A697-2	Firmicutes	Lachnospiraceae	Blautia	5.05655
H689-2	Firmicutes	Lachnospiraceae	Blautia	23.1403
A595	Firmicutes	Lachnospiraceae	Blautia	16.1092
H702	Firmicutes	Lachnospiraceae	Blautia	19.7421
A642-2	Firmicutes	Lachnospiraceae	Blautia	14.2187
H665-2	Firmicutes	Lachnospiraceae	Blautia	17.1475
H698	Firmicutes	Lachnospiraceae	Blautia	16.3038
A711	Firmicutes	Lachnospiraceae	Blautia	13.4222
H687	Firmicutes	Lachnospiraceae	Blautia	10.9188
H620	Firmicutes	Lachnospiraceae	Blautia	16.5789
H695	Firmicutes	Lachnospiraceae	Blautia	9.604
H672	Firmicutes	Lachnospiraceae	Blautia	10.319
A580	Firmicutes	Lachnospiraceae	Blautia	20.0394
A251	Firmicutes	Lachnospiraceae	Blautia	15.7546
A717	Firmicutes	Lachnospiraceae	Blautia	8.61817
A561	Firmicutes	Lachnospiraceae	Blautia	24.1088
H461	Firmicutes	Lachnospiraceae	Blautia	4.03924
H557	Firmicutes	Lachnospiraceae	Blautia	11.2788
H435	Firmicutes	Lachnospiraceae	Blautia	13.1781
A110	Firmicutes	Lachnospiraceae	Blautia	18.8887
H578	Firmicutes	Lachnospiraceae	Blautia	7.23639
A139	Firmicutes	Lachnospiraceae	Blautia	9.68853
H535	Firmicutes	Lachnospiraceae	Blautia	10.3762
H439	Firmicutes	Lachnospiraceae	Blautia	3.60118
A300	Firmicutes	Lachnospiraceae	Blautia	10.2027
A627	Firmicutes	Lachnospiraceae	Blautia	4.3747
H517	Firmicutes	Lachnospiraceae	Blautia	12.7981
H434	Firmicutes	Lachnospiraceae	Blautia	23.8312
H307	Firmicutes	Lachnospiraceae	Blautia	2.25255
H333	Firmicutes	Lachnospiraceae	Blautia	19.3961
A719	Firmicutes	Lachnospiraceae	Blautia	9.82258
A491	Firmicutes	Lachnospiraceae	Blautia	7.69866
H463	Firmicutes	Lachnospiraceae	Blautia	4.67704
A399-1	Firmicutes	Lachnospiraceae	Blautia	6.08002
A399-2	Firmicutes	Lachnospiraceae	Blautia	16.0462
H396	Firmicutes	Lachnospiraceae	Blautia	6.50705
A140	Firmicutes	Lachnospiraceae	Blautia	7.52028
H600	Firmicutes	Lachnospiraceae	Blautia	6.35493
A528	Firmicutes	Lachnospiraceae	Blautia	15.5034
H500	Firmicutes	Lachnospiraceae	Blautia	13.1081
H281	Firmicutes	Lachnospiraceae	Blautia	3.09836
A345	Firmicutes	Lachnospiraceae	Blautia	8.56395
H255	Firmicutes	Lachnospiraceae	Blautia	8.28532
A567	Firmicutes	Lachnospiraceae	Blautia	24.5338
H523	Firmicutes	Lachnospiraceae	Blautia	9.26559
H709	Firmicutes	Lachnospiraceae	Blautia	9.01071
A471	Firmicutes	Lachnospiraceae	Blautia	3.48266
A363	Firmicutes	Lachnospiraceae	Blautia	7.2637
H371	Firmicutes	Lachnospiraceae	Blautia	31.7406
A418	Firmicutes	Lachnospiraceae	Blautia	11.6604
A332	Firmicutes	Lachnospiraceae	Blautia	5.84211
A541	Firmicutes	Lachnospiraceae	Blautia	16.2556
A566	Firmicutes	Lachnospiraceae	Blautia	5.18856
H408	Firmicutes	Lachnospiraceae	Blautia	11.36
H508	Firmicutes	Lachnospiraceae	Blautia	10.8208
H574	Firmicutes	Lachnospiraceae	Blautia	17.2855
H365	Firmicutes	Lachnospiraceae	Blautia	12.6686
A405	Firmicutes	Lachnospiraceae	Blautia	12.7713
H481	Firmicutes	Lachnospiraceae	Blautia	9.8981
H310	Firmicutes	Lachnospiraceae	Blautia	9.98171
H415	Firmicutes	Lachnospiraceae	Blautia	9.33674
H380-1	Firmicutes	Lachnospiraceae	Blautia	13.6296
H364	Firmicutes	Lachnospiraceae	Blautia	21.6402
H88	Firmicutes	Lachnospiraceae	Blautia	10.9069
H380-2	Firmicutes	Lachnospiraceae	Blautia	14.929
A560	Firmicutes	Lachnospiraceae	Blautia	18.0345
A353	Firmicutes	Lachnospiraceae	Blautia	26.1517
H328	Firmicutes	Lachnospiraceae	Blautia	7.02239
H611	Firmicutes	Lachnospiraceae	Blautia	12.2431
H671	Firmicutes	Lachnospiraceae	Blautia	22.5333
A523-1	Firmicutes	Lachnospiraceae	Blautia	11.4269
A523-2	Firmicutes	Lachnospiraceae	Blautia	4.64627
A709	Firmicutes	Lachnospiraceae	Blautia	11.634
A490	Firmicutes	Lachnospiraceae	Blautia	7.63034
A537-1	Firmicutes	Lachnospiraceae	Blautia	8.09276
H366	Firmicutes	Lachnospiraceae	Blautia	4.1206
A537-2	Firmicutes	Lachnospiraceae	Blautia	2.63631
A466	Firmicutes	Lachnospiraceae	Blautia	7.44721
A507	Firmicutes	Lachnospiraceae	Blautia	28.596
A710-1	Firmicutes	Lachnospiraceae	Blautia	9.9691
H545	Firmicutes	Lachnospiraceae	Blautia	23.8701
H477	Firmicutes	Lachnospiraceae	Blautia	4.86255
H297	Firmicutes	Lachnospiraceae	Blautia	12.0368
H329	Firmicutes	Lachnospiraceae	Blautia	11.6271
A715	Firmicutes	Lachnospiraceae	Blautia	6.19703
A710-2	Firmicutes	Lachnospiraceae	Blautia	14.755
A546	Firmicutes	Lachnospiraceae	Blautia	15.154
H383	Firmicutes	Lachnospiraceae	Blautia	11.646
H336	Firmicutes	Lachnospiraceae	Blautia	13.3136
H589-1	Firmicutes	Lachnospiraceae	Blautia	2.45071
H589-2	Firmicutes	Lachnospiraceae	Blautia	15.1055
H324	Firmicutes	Lachnospiraceae	Blautia	6.51672
H484	Firmicutes	Lachnospiraceae	Blautia	1.11128
H624	Firmicutes	Lachnospiraceae	Blautia	2.27369
A521	Firmicutes	Lachnospiraceae	Blautia	18.7377
H612-1	Firmicutes	Lachnospiraceae	Blautia	22.0924
H612-2	Firmicutes	Lachnospiraceae	Blautia	10.4242
A474	Firmicutes	Lachnospiraceae	Blautia	16.3509
H362	Firmicutes	Lachnospiraceae	Blautia	2.17434
H425	Firmicutes	Lachnospiraceae	Blautia	16.3509
H335	Firmicutes	Lachnospiraceae	Blautia	17.9666
A565	Firmicutes	Lachnospiraceae	Blautia	21.2052
A450	Firmicutes	Lachnospiraceae	Blautia	5.22233
A472	Firmicutes	Lachnospiraceae	Blautia	12.3262
H474	Firmicutes	Lachnospiraceae	Blautia	2.54385
A617	Firmicutes	Lachnospiraceae	Blautia	12.0537
H391	Firmicutes	Lachnospiraceae	Blautia	12.9886
H501	Firmicutes	Lachnospiraceae	Blautia	14.3374
H576	Firmicutes	Lachnospiraceae	Blautia	15.6869
A129	Firmicutes	Lachnospiraceae	Blautia	1.96541
A461	Firmicutes	Lachnospiraceae	Blautia	14.4098
A6	Firmicutes	Lachnospiraceae	Blautia	6.98085
H564	Firmicutes	Lachnospiraceae	Blautia	10.3721
H713	Firmicutes	Lachnospiraceae	Blautia	18.7334
A609	Firmicutes	Lachnospiraceae	Blautia	20.8557
A503	Firmicutes	Lachnospiraceae	Blautia	17.7386
A370	Firmicutes	Lachnospiraceae	Blautia	19.6411
H631	Firmicutes	Lachnospiraceae	Blautia	6.98028
H644	Firmicutes	Lachnospiraceae	Blautia	4.48836
A536	Firmicutes	Lachnospiraceae	Blautia	9.73786
A519	Firmicutes	Lachnospiraceae	Blautia	15.7062
H483	Firmicutes	Lachnospiraceae	Blautia	9.61649
A549	Firmicutes	Lachnospiraceae	Blautia	7.2064
H438	Firmicutes	Lachnospiraceae	Blautia	5.79565
H683	Firmicutes	Lachnospiraceae	Blautia	14.8149
A628	Firmicutes	Lachnospiraceae	Blautia	5.18776
A350	Firmicutes	Lachnospiraceae	Blautia	9.30489
H507	Firmicutes	Lachnospiraceae	Blautia	27.8986
H662-1	Firmicutes	Lachnospiraceae	Blautia	14.535
H662-2	Firmicutes	Lachnospiraceae	Blautia	10.1911
A276	Firmicutes	Lachnospiraceae	Blautia	3.58994
A356	Firmicutes	Lachnospiraceae	Blautia	7.0172
H587-1	Firmicutes	Lachnospiraceae	Blautia	5.57289
H587-2	Firmicutes	Lachnospiraceae	Blautia	2.66968
A348	Firmicutes	Lachnospiraceae	Blautia	17.1558
H677	Firmicutes	Lachnospiraceae	Blautia	10.0475
A485	Firmicutes	Lachnospiraceae	Blautia	3.72191
H618	Firmicutes	Lachnospiraceae	Blautia	12.7524
A253	Firmicutes	Lachnospiraceae	Blautia	9.0928
A557	Firmicutes	Lachnospiraceae	Blautia	15.5634
A509	Firmicutes	Lachnospiraceae	Blautia	14.247
H35	Firmicutes	Lachnospiraceae	Blautia	12.0306
A551-1	Firmicutes	Lachnospiraceae	Blautia	30.3748
A551	Firmicutes	Lachnospiraceae	Blautia	21.0731
A221	Firmicutes	Lachnospiraceae	Blautia	6.31226
A349	Firmicutes	Lachnospiraceae	Blautia	15.64
A612C1	Firmicutes	Lachnospiraceae	Blautia	8.99039
A612C2	Firmicutes	Lachnospiraceae	Blautia	20.771
A526	Firmicutes	Lachnospiraceae	Blautia	19.9814
H257	Firmicutes	Lachnospiraceae	Blautia	5.07563
A339	Firmicutes	Lachnospiraceae	Blautia	19.1518
A644C2	Firmicutes	Lachnospiraceae	Blautia	14.681
A644C1	Firmicutes	Lachnospiraceae	Blautia	25.5874
H427	Firmicutes	Lachnospiraceae	Blautia	3.43155
A599	Firmicutes	Lachnospiraceae	Blautia	6.46805
H276	Firmicutes	Lachnospiraceae	Blautia	8.02985
A445	Firmicutes	Lachnospiraceae	Blautia	3.24017
A354-1	Firmicutes	Lachnospiraceae	Blautia	1.35619
A354-2	Firmicutes	Lachnospiraceae	Blautia	2.04113
A615	Firmicutes	Lachnospiraceae	Blautia	10.9296
A301	Firmicutes	Lachnospiraceae	Blautia	8.76974
H487	Firmicutes	Lachnospiraceae	Blautia	12.4379
H385	Firmicutes	Lachnospiraceae	Blautia	11.2466
A716	Firmicutes	Lachnospiraceae	Blautia	17.1459
H632	Firmicutes	Lachnospiraceae	Blautia	17.0122
H597	Firmicutes	Lachnospiraceae	Blautia	10.8808
A386	Firmicutes	Lachnospiraceae	Blautia	6.31973
H669	Firmicutes	Lachnospiraceae	Blautia	8.00564
H635	Actinobacteriota	Coriobacteriaceae	Collinsella	0.5223
H601	Actinobacteriota	Coriobacteriaceae	Collinsella	7.90638
A673	Actinobacteriota	Coriobacteriaceae	Collinsella	2.84665
A697-1	Actinobacteriota	Coriobacteriaceae	Collinsella	3.69691
H52	Actinobacteriota	Coriobacteriaceae	Collinsella	2.0119
A204	Actinobacteriota	Coriobacteriaceae	Collinsella	6.91913
H143	Actinobacteriota	Coriobacteriaceae	Collinsella	2.26344
A585	Actinobacteriota	Coriobacteriaceae	Collinsella	8.93478
H256	Actinobacteriota	Coriobacteriaceae	Collinsella	19.5812
H234	Actinobacteriota	Coriobacteriaceae	Collinsella	5.81676
H151	Actinobacteriota	Coriobacteriaceae	Collinsella	2.24818
H76C2	Actinobacteriota	Coriobacteriaceae	Collinsella	3.40084
H27	Actinobacteriota	Coriobacteriaceae	Collinsella	2.46593
A652	Actinobacteriota	Coriobacteriaceae	Collinsella	5.12881
A193	Actinobacteriota	Coriobacteriaceae	Collinsella	4.04566
H81	Actinobacteriota	Coriobacteriaceae	Collinsella	3.15688
A645	Actinobacteriota	Coriobacteriaceae	Collinsella	3.54642
H76C1	Actinobacteriota	Coriobacteriaceae	Collinsella	2.32832
H172	Actinobacteriota	Coriobacteriaceae	Collinsella	7.59089
A642-1	Actinobacteriota	Coriobacteriaceae	Collinsella	9.24322
H551	Actinobacteriota	Coriobacteriaceae	Collinsella	5.55755
A587	Actinobacteriota	Coriobacteriaceae	Collinsella	3.59629
H684	Actinobacteriota	Coriobacteriaceae	Collinsella	13.9579
A593-1	Actinobacteriota	Coriobacteriaceae	Collinsella	12.3153
H665-1	Actinobacteriota	Coriobacteriaceae	Collinsella	11.3997
A591	Actinobacteriota	Coriobacteriaceae	Collinsella	1.34949
A389	Actinobacteriota	Coriobacteriaceae	Collinsella	3.7675
A622	Actinobacteriota	Coriobacteriaceae	Collinsella	8.51107
H91	Actinobacteriota	Coriobacteriaceae	Collinsella	17.1181
H594	Actinobacteriota	Coriobacteriaceae	Collinsella	4.28056
H157	Actinobacteriota	Coriobacteriaceae	Collinsella	12.6116
H689-1	Actinobacteriota	Coriobacteriaceae	Collinsella	1.78021
H608	Actinobacteriota	Coriobacteriaceae	Collinsella	15.3444
A696	Actinobacteriota	Coriobacteriaceae	Collinsella	2.85966
A707	Actinobacteriota	Coriobacteriaceae	Collinsella	3.24333
A593-2	Actinobacteriota	Coriobacteriaceae	Collinsella	3.52004
H353	Actinobacteriota	Coriobacteriaceae	Collinsella	6.65008
A106	Actinobacteriota	Coriobacteriaceae	Collinsella	21.8827
A657	Actinobacteriota	Coriobacteriaceae	Collinsella	3.5798
A697-2	Actinobacteriota	Coriobacteriaceae	Collinsella	1.05508
H689-2	Actinobacteriota	Coriobacteriaceae	Collinsella	2.9142
A595	Actinobacteriota	Coriobacteriaceae	Collinsella	4.19567
H702	Actinobacteriota	Coriobacteriaceae	Collinsella	6.43183
A642-2	Actinobacteriota	Coriobacteriaceae	Collinsella	9.78887
H665-2	Actinobacteriota	Coriobacteriaceae	Collinsella	1.55953
H698	Actinobacteriota	Coriobacteriaceae	Collinsella	6.05853
A711	Actinobacteriota	Coriobacteriaceae	Collinsella	1.8863
H687	Actinobacteriota	Coriobacteriaceae	Collinsella	12.3129
H620	Actinobacteriota	Coriobacteriaceae	Collinsella	1.15818
H695	Actinobacteriota	Coriobacteriaceae	Collinsella	5.33113
H672	Actinobacteriota	Coriobacteriaceae	Collinsella	3.63434
A580	Actinobacteriota	Coriobacteriaceae	Collinsella	6.2638
A251	Actinobacteriota	Coriobacteriaceae	Collinsella	4.05122
A717	Actinobacteriota	Coriobacteriaceae	Collinsella	3.77397
A561	Actinobacteriota	Coriobacteriaceae	Collinsella	2.59995
H461	Actinobacteriota	Coriobacteriaceae	Collinsella	0.78447
H557	Actinobacteriota	Coriobacteriaceae	Collinsella	3.29182
H435	Actinobacteriota	Coriobacteriaceae	Collinsella	15.0181
A110	Actinobacteriota	Coriobacteriaceae	Collinsella	9.71365
H578	Actinobacteriota	Coriobacteriaceae	Collinsella	25.9534
A139	Actinobacteriota	Coriobacteriaceae	Collinsella	1.95257
H535	Actinobacteriota	Coriobacteriaceae	Collinsella	3.13286
H439	Actinobacteriota	Coriobacteriaceae	Collinsella	3.4796
A300	Actinobacteriota	Coriobacteriaceae	Collinsella	8.26477
A627	Actinobacteriota	Coriobacteriaceae	Collinsella	0.524558
H517	Actinobacteriota	Coriobacteriaceae	Collinsella	10.0841
H434	Actinobacteriota	Coriobacteriaceae	Collinsella	4.77211
H307	Actinobacteriota	Coriobacteriaceae	Collinsella	0.290702
H333	Actinobacteriota	Coriobacteriaceae	Collinsella	7.10073
A719	Actinobacteriota	Coriobacteriaceae	Collinsella	8.49632
A491	Actinobacteriota	Coriobacteriaceae	Collinsella	1.54173
H463	Actinobacteriota	Coriobacteriaceae	Collinsella	20.0086
A399-1	Actinobacteriota	Coriobacteriaceae	Collinsella	10.3512
A399-2	Actinobacteriota	Coriobacteriaceae	Collinsella	4.77367
H396	Actinobacteriota	Coriobacteriaceae	Collinsella	2.44631
A140	Actinobacteriota	Coriobacteriaceae	Collinsella	4.04549
H600	Actinobacteriota	Coriobacteriaceae	Collinsella	7.06264
A528	Actinobacteriota	Coriobacteriaceae	Collinsella	15.6938
H500	Actinobacteriota	Coriobacteriaceae	Collinsella	7.94845
H281	Actinobacteriota	Coriobacteriaceae	Collinsella	5.08602
A345	Actinobacteriota	Coriobacteriaceae	Collinsella	5.19758
H255	Actinobacteriota	Coriobacteriaceae	Collinsella	3.20364
A567	Actinobacteriota	Coriobacteriaceae	Collinsella	2.14829
H523	Actinobacteriota	Coriobacteriaceae	Collinsella	13.4907
H709	Actinobacteriota	Coriobacteriaceae	Collinsella	1.14783
A471	Actinobacteriota	Coriobacteriaceae	Collinsella	0.926477
A363	Actinobacteriota	Coriobacteriaceae	Collinsella	5.69543
H371	Actinobacteriota	Coriobacteriaceae	Collinsella	3.49758
A418	Actinobacteriota	Coriobacteriaceae	Collinsella	2.43842
A332	Actinobacteriota	Coriobacteriaceae	Collinsella	17.9218
A541	Actinobacteriota	Coriobacteriaceae	Collinsella	27.3823
A566	Actinobacteriota	Coriobacteriaceae	Collinsella	9.03623
H408	Actinobacteriota	Coriobacteriaceae	Collinsella	2.68841
H508	Actinobacteriota	Coriobacteriaceae	Collinsella	6.20735
H574	Actinobacteriota	Coriobacteriaceae	Collinsella	3.39576
H365	Actinobacteriota	Coriobacteriaceae	Collinsella	22.5565
A405	Actinobacteriota	Coriobacteriaceae	Collinsella	2.49573
H481	Actinobacteriota	Coriobacteriaceae	Collinsella	1.2001
H310	Actinobacteriota	Coriobacteriaceae	Collinsella	4.96349
H415	Actinobacteriota	Coriobacteriaceae	Collinsella	2.41175
H380-1	Actinobacteriota	Coriobacteriaceae	Collinsella	1.86364
H364	Actinobacteriota	Coriobacteriaceae	Collinsella	3.89539
H88	Actinobacteriota	Coriobacteriaceae	Collinsella	4.28781
H380-2	Actinobacteriota	Coriobacteriaceae	Collinsella	0.331878
A560	Actinobacteriota	Coriobacteriaceae	Collinsella	12.2451
A353	Actinobacteriota	Coriobacteriaceae	Collinsella	4.75197
H328	Actinobacteriota	Coriobacteriaceae	Collinsella	6.06118
H611	Actinobacteriota	Coriobacteriaceae	Collinsella	7.00804
H671	Actinobacteriota	Coriobacteriaceae	Collinsella	1.70121
A523-1	Actinobacteriota	Coriobacteriaceae	Collinsella	2.23432
A523-2	Actinobacteriota	Coriobacteriaceae	Collinsella	14.7574
A709	Actinobacteriota	Coriobacteriaceae	Collinsella	5.75777
A490	Actinobacteriota	Coriobacteriaceae	Collinsella	7.21773
A537-1	Actinobacteriota	Coriobacteriaceae	Collinsella	9.58807
H366	Actinobacteriota	Coriobacteriaceae	Collinsella	3.37595
A537-2	Actinobacteriota	Coriobacteriaceae	Collinsella	0.460874
A466	Actinobacteriota	Coriobacteriaceae	Collinsella	10.9332
A507	Actinobacteriota	Coriobacteriaceae	Collinsella	1.60489
A710-1	Actinobacteriota	Coriobacteriaceae	Collinsella	12.7518
H545	Actinobacteriota	Coriobacteriaceae	Collinsella	13.6698
H477	Actinobacteriota	Coriobacteriaceae	Collinsella	9.49072
H297	Actinobacteriota	Coriobacteriaceae	Collinsella	8.20053
H329	Actinobacteriota	Coriobacteriaceae	Collinsella	4.23669
A715	Actinobacteriota	Coriobacteriaceae	Collinsella	11.8833
A710-2	Actinobacteriota	Coriobacteriaceae	Collinsella	3.13743
A546	Actinobacteriota	Coriobacteriaceae	Collinsella	4.80902
H383	Actinobacteriota	Coriobacteriaceae	Collinsella	2.04198
H336	Actinobacteriota	Coriobacteriaceae	Collinsella	6.05228
H589-1	Actinobacteriota	Coriobacteriaceae	Collinsella	1.22769
H589-2	Actinobacteriota	Coriobacteriaceae	Collinsella	0.384165
H324	Actinobacteriota	Coriobacteriaceae	Collinsella	13.2675
H484	Actinobacteriota	Coriobacteriaceae	Collinsella	2.49179
H624	Actinobacteriota	Coriobacteriaceae	Collinsella	8.53581
A521	Actinobacteriota	Coriobacteriaceae	Collinsella	5.04332
H612-1	Actinobacteriota	Coriobacteriaceae	Collinsella	5.17871
H612-2	Actinobacteriota	Coriobacteriaceae	Collinsella	2.97708
A474	Actinobacteriota	Coriobacteriaceae	Collinsella	13.4224
H362	Actinobacteriota	Coriobacteriaceae	Collinsella	0.298822
H425	Actinobacteriota	Coriobacteriaceae	Collinsella	0.459225
H335	Actinobacteriota	Coriobacteriaceae	Collinsella	5.12113
A565	Actinobacteriota	Coriobacteriaceae	Collinsella	5.37483
A450	Actinobacteriota	Coriobacteriaceae	Collinsella	2.08944
A472	Actinobacteriota	Coriobacteriaceae	Collinsella	2.0493
H474	Actinobacteriota	Coriobacteriaceae	Collinsella	14.7513
A617	Actinobacteriota	Coriobacteriaceae	Collinsella	8.67249
H391	Actinobacteriota	Coriobacteriaceae	Collinsella	23.3839
H501	Actinobacteriota	Coriobacteriaceae	Collinsella	1.97021
H576	Actinobacteriota	Coriobacteriaceae	Collinsella	0.692279
A129	Actinobacteriota	Coriobacteriaceae	Collinsella	3.22346
A461	Actinobacteriota	Coriobacteriaceae	Collinsella	6.30274
A6	Actinobacteriota	Coriobacteriaceae	Collinsella	6.1667
H564	Actinobacteriota	Coriobacteriaceae	Collinsella	6.06007
H713	Actinobacteriota	Coriobacteriaceae	Collinsella	1.05227
A609	Actinobacteriota	Coriobacteriaceae	Collinsella	9.63528
A503	Actinobacteriota	Coriobacteriaceae	Collinsella	10.9585
A370	Actinobacteriota	Coriobacteriaceae	Collinsella	15.0253
H631	Actinobacteriota	Coriobacteriaceae	Collinsella	3.51374
H644	Actinobacteriota	Coriobacteriaceae	Collinsella	0.823336
A536	Actinobacteriota	Coriobacteriaceae	Collinsella	4.81197
A519	Actinobacteriota	Coriobacteriaceae	Collinsella	4.55621
H483	Actinobacteriota	Coriobacteriaceae	Collinsella	1.48915
A549	Actinobacteriota	Coriobacteriaceae	Collinsella	4.38058
H438	Actinobacteriota	Coriobacteriaceae	Collinsella	14.0834
H683	Actinobacteriota	Coriobacteriaceae	Collinsella	1.11605
A628	Actinobacteriota	Coriobacteriaceae	Collinsella	3.4763
A350	Actinobacteriota	Coriobacteriaceae	Collinsella	9.38905
H507	Actinobacteriota	Coriobacteriaceae	Collinsella	7.17511
H662-1	Actinobacteriota	Coriobacteriaceae	Collinsella	1.51776
H662-2	Actinobacteriota	Coriobacteriaceae	Collinsella	2.90408
A276	Actinobacteriota	Coriobacteriaceae	Collinsella	10.0319
A356	Actinobacteriota	Coriobacteriaceae	Collinsella	2.12296
H587-1	Actinobacteriota	Coriobacteriaceae	Collinsella	8.30657
H587-2	Actinobacteriota	Coriobacteriaceae	Collinsella	5.68166
A348	Actinobacteriota	Coriobacteriaceae	Collinsella	20.3739
H677	Actinobacteriota	Coriobacteriaceae	Collinsella	1.93718
A485	Actinobacteriota	Coriobacteriaceae	Collinsella	1.9056
H618	Actinobacteriota	Coriobacteriaceae	Collinsella	12.0001
A253	Actinobacteriota	Coriobacteriaceae	Collinsella	0.591827
A557	Actinobacteriota	Coriobacteriaceae	Collinsella	4.65104
A509	Actinobacteriota	Coriobacteriaceae	Collinsella	2.50751
H35	Actinobacteriota	Coriobacteriaceae	Collinsella	12.9752
A551-1	Actinobacteriota	Coriobacteriaceae	Collinsella	2.73042
A551	Actinobacteriota	Coriobacteriaceae	Collinsella	6.90799
A221	Actinobacteriota	Coriobacteriaceae	Collinsella	9.78086
A349	Actinobacteriota	Coriobacteriaceae	Collinsella	4.58472
A612C1	Actinobacteriota	Coriobacteriaceae	Collinsella	3.2321
A612C2	Actinobacteriota	Coriobacteriaceae	Collinsella	2.2431
A526	Actinobacteriota	Coriobacteriaceae	Collinsella	6.67904
H257	Actinobacteriota	Coriobacteriaceae	Collinsella	3.62274
A339	Actinobacteriota	Coriobacteriaceae	Collinsella	2.82267
A644C2	Actinobacteriota	Coriobacteriaceae	Collinsella	1.11526
A644C1	Actinobacteriota	Coriobacteriaceae	Collinsella	0.47389
H427	Actinobacteriota	Coriobacteriaceae	Collinsella	0.740312
A599	Actinobacteriota	Coriobacteriaceae	Collinsella	0.954241
H276	Actinobacteriota	Coriobacteriaceae	Collinsella	6.05028
A445	Actinobacteriota	Coriobacteriaceae	Collinsella	4.21489
A354-1	Actinobacteriota	Coriobacteriaceae	Collinsella	0.44179
A354-2	Actinobacteriota	Coriobacteriaceae	Collinsella	5.6968
A615	Actinobacteriota	Coriobacteriaceae	Collinsella	6.41572
A301	Actinobacteriota	Coriobacteriaceae	Collinsella	11.3005
H487	Actinobacteriota	Coriobacteriaceae	Collinsella	8.09745
H385	Actinobacteriota	Coriobacteriaceae	Collinsella	1.41489
A716	Actinobacteriota	Coriobacteriaceae	Collinsella	3.98846
H632	Actinobacteriota	Coriobacteriaceae	Collinsella	8.75041
H597	Actinobacteriota	Coriobacteriaceae	Collinsella	4.88588
A386	Actinobacteriota	Coriobacteriaceae	Collinsella	12.4805
H669	Actinobacteriota	Coriobacteriaceae	Collinsella	4.01711
H635	Firmicutes	Enterococcaceae	Enterococcus	0.173076
H601	Firmicutes	Enterococcaceae	Enterococcus	0.788141
A673	Firmicutes	Enterococcaceae	Enterococcus	0.663332
A697-1	Firmicutes	Enterococcaceae	Enterococcus	1.68508
H52	Firmicutes	Enterococcaceae	Enterococcus	5.42466
A204	Firmicutes	Enterococcaceae	Enterococcus	0.875045
H143	Firmicutes	Enterococcaceae	Enterococcus	1.20994
A585	Firmicutes	Enterococcaceae	Enterococcus	0.107407
H256	Firmicutes	Enterococcaceae	Enterococcus	0.199773
H234	Firmicutes	Enterococcaceae	Enterococcus	1.62703
H151	Firmicutes	Enterococcaceae	Enterococcus	0.746284
H76C2	Firmicutes	Enterococcaceae	Enterococcus	0.923151
H27	Firmicutes	Enterococcaceae	Enterococcus	0.186664
A652	Firmicutes	Enterococcaceae	Enterococcus	2.00873
A193	Firmicutes	Enterococcaceae	Enterococcus	0.200766
H81	Firmicutes	Enterococcaceae	Enterococcus	0.435348
A645	Firmicutes	Enterococcaceae	Enterococcus	0.0484835
H76C1	Firmicutes	Enterococcaceae	Enterococcus	0.457674
H172	Firmicutes	Enterococcaceae	Enterococcus	1.41437
A642-1	Firmicutes	Enterococcaceae	Enterococcus	2.69514
H551	Firmicutes	Enterococcaceae	Enterococcus	0.333142
A587	Firmicutes	Enterococcaceae	Enterococcus	1.82715
H684	Firmicutes	Enterococcaceae	Enterococcus	0.190446
A593-1	Firmicutes	Enterococcaceae	Enterococcus	0.201595
H665-1	Firmicutes	Enterococcaceae	Enterococcus	0.973896
A591	Firmicutes	Enterococcaceae	Enterococcus	3.37268
A389	Firmicutes	Enterococcaceae	Enterococcus	1.7418
A622	Firmicutes	Enterococcaceae	Enterococcus	54.5659
H91	Firmicutes	Enterococcaceae	Enterococcus	3.75877
H594	Firmicutes	Enterococcaceae	Enterococcus	9.94212
H157	Firmicutes	Enterococcaceae	Enterococcus	0.504418
H689-1	Firmicutes	Enterococcaceae	Enterococcus	33.896
H608	Firmicutes	Enterococcaceae	Enterococcus	0.591671
A696	Firmicutes	Enterococcaceae	Enterococcus	0.204179
A707	Firmicutes	Enterococcaceae	Enterococcus	0.151304
A593-2	Firmicutes	Enterococcaceae	Enterococcus	0.0341362
H353	Firmicutes	Enterococcaceae	Enterococcus	0.324068
A106	Firmicutes	Enterococcaceae	Enterococcus	0.159721
A657	Firmicutes	Enterococcaceae	Enterococcus	0.0769478
A697-2	Firmicutes	Enterococcaceae	Enterococcus	1.76069
H689-2	Firmicutes	Enterococcaceae	Enterococcus	0.124716
A595	Firmicutes	Enterococcaceae	Enterococcus	3.33527
H702	Firmicutes	Enterococcaceae	Enterococcus	0.118593
A642-2	Firmicutes	Enterococcaceae	Enterococcus	0.18682
H665-2	Firmicutes	Enterococcaceae	Enterococcus	1.54907
H698	Firmicutes	Enterococcaceae	Enterococcus	0.207733
A711	Firmicutes	Enterococcaceae	Enterococcus	0.203895
H687	Firmicutes	Enterococcaceae	Enterococcus	0.0496255
H620	Firmicutes	Enterococcaceae	Enterococcus	0.622026
H695	Firmicutes	Enterococcaceae	Enterococcus	0.17121
H672	Firmicutes	Enterococcaceae	Enterococcus	1.31443
A580	Firmicutes	Enterococcaceae	Enterococcus	0
A251	Firmicutes	Enterococcaceae	Enterococcus	0.233942
A717	Firmicutes	Enterococcaceae	Enterococcus	0.456616
A561	Firmicutes	Enterococcaceae	Enterococcus	2.14504
H461	Firmicutes	Enterococcaceae	Enterococcus	4.93457
H557	Firmicutes	Enterococcaceae	Enterococcus	2.09055
H435	Firmicutes	Enterococcaceae	Enterococcus	1.39138
A110	Firmicutes	Enterococcaceae	Enterococcus	1.87968
H578	Firmicutes	Enterococcaceae	Enterococcus	2.18679
A139	Firmicutes	Enterococcaceae	Enterococcus	1.37603
H535	Firmicutes	Enterococcaceae	Enterococcus	0.233883
H439	Firmicutes	Enterococcaceae	Enterococcus	1.59194
A300	Firmicutes	Enterococcaceae	Enterococcus	24.1419
A627	Firmicutes	Enterococcaceae	Enterococcus	0.349706
H517	Firmicutes	Enterococcaceae	Enterococcus	0.543299
H434	Firmicutes	Enterococcaceae	Enterococcus	3.21662
H307	Firmicutes	Enterococcaceae	Enterococcus	6.43742
H333	Firmicutes	Enterococcaceae	Enterococcus	17.0094
A719	Firmicutes	Enterococcaceae	Enterococcus	1.50378
A491	Firmicutes	Enterococcaceae	Enterococcus	43.905
H463	Firmicutes	Enterococcaceae	Enterococcus	4.72938
A399-1	Firmicutes	Enterococcaceae	Enterococcus	3.48515
A399-2	Firmicutes	Enterococcaceae	Enterococcus	0.58637
H396	Firmicutes	Enterococcaceae	Enterococcus	0.16994
A140	Firmicutes	Enterococcaceae	Enterococcus	2.66781
H600	Firmicutes	Enterococcaceae	Enterococcus	0.067155
A528	Firmicutes	Enterococcaceae	Enterococcus	0.0703431
H500	Firmicutes	Enterococcaceae	Enterococcus	0.00894214
H281	Firmicutes	Enterococcaceae	Enterococcus	2.42767
A345	Firmicutes	Enterococcaceae	Enterococcus	0.424854
H255	Firmicutes	Enterococcaceae	Enterococcus	0.257713
A567	Firmicutes	Enterococcaceae	Enterococcus	1.24068
H523	Firmicutes	Enterococcaceae	Enterococcus	0.861639
H709	Firmicutes	Enterococcaceae	Enterococcus	0.216704
A471	Firmicutes	Enterococcaceae	Enterococcus	5.98675
A363	Firmicutes	Enterococcaceae	Enterococcus	2.16041
H371	Firmicutes	Enterococcaceae	Enterococcus	4.87476
A418	Firmicutes	Enterococcaceae	Enterococcus	1.23086
A332	Firmicutes	Enterococcaceae	Enterococcus	1.61993
A541	Firmicutes	Enterococcaceae	Enterococcus	2.006
A566	Firmicutes	Enterococcaceae	Enterococcus	0.606359
H408	Firmicutes	Enterococcaceae	Enterococcus	0.354455
H508	Firmicutes	Enterococcaceae	Enterococcus	3.43435
H574	Firmicutes	Enterococcaceae	Enterococcus	1.54715
H365	Firmicutes	Enterococcaceae	Enterococcus	1.75495
A405	Firmicutes	Enterococcaceae	Enterococcus	4.02813
H481	Firmicutes	Enterococcaceae	Enterococcus	1.65554
H310	Firmicutes	Enterococcaceae	Enterococcus	0.895777
H415	Firmicutes	Enterococcaceae	Enterococcus	1.35269
H380-1	Firmicutes	Enterococcaceae	Enterococcus	1.26361
H364	Firmicutes	Enterococcaceae	Enterococcus	0.318416
H88	Firmicutes	Enterococcaceae	Enterococcus	1.54243
H380-2	Firmicutes	Enterococcaceae	Enterococcus	7.95087
A560	Firmicutes	Enterococcaceae	Enterococcus	28.0656
A353	Firmicutes	Enterococcaceae	Enterococcus	0.0930956
H328	Firmicutes	Enterococcaceae	Enterococcus	1.35642
H611	Firmicutes	Enterococcaceae	Enterococcus	1.52428
H671	Firmicutes	Enterococcaceae	Enterococcus	0.792257
A523-1	Firmicutes	Enterococcaceae	Enterococcus	0.533672
A523-2	Firmicutes	Enterococcaceae	Enterococcus	1.10773
A709	Firmicutes	Enterococcaceae	Enterococcus	0.439392
A490	Firmicutes	Enterococcaceae	Enterococcus	18.0126
A537-1	Firmicutes	Enterococcaceae	Enterococcus	0.376909
H366	Firmicutes	Enterococcaceae	Enterococcus	25.7867
A537-2	Firmicutes	Enterococcaceae	Enterococcus	0.977985
A466	Firmicutes	Enterococcaceae	Enterococcus	6.98176
A507	Firmicutes	Enterococcaceae	Enterococcus	0.0272941
A710-1	Firmicutes	Enterococcaceae	Enterococcus	6.18349
H545	Firmicutes	Enterococcaceae	Enterococcus	0.108468
H477	Firmicutes	Enterococcaceae	Enterococcus	15.9594
H297	Firmicutes	Enterococcaceae	Enterococcus	12.8882
H329	Firmicutes	Enterococcaceae	Enterococcus	0.14678
A715	Firmicutes	Enterococcaceae	Enterococcus	1.09106
A710-2	Firmicutes	Enterococcaceae	Enterococcus	0.367309
A546	Firmicutes	Enterococcaceae	Enterococcus	0.346454
H383	Firmicutes	Enterococcaceae	Enterococcus	0.0131202
H336	Firmicutes	Enterococcaceae	Enterococcus	5.37109
H589-1	Firmicutes	Enterococcaceae	Enterococcus	10.5397
H589-2	Firmicutes	Enterococcaceae	Enterococcus	0.316136
H324	Firmicutes	Enterococcaceae	Enterococcus	13.0471
H484	Firmicutes	Enterococcaceae	Enterococcus	1.71626
H624	Firmicutes	Enterococcaceae	Enterococcus	3.99601
A521	Firmicutes	Enterococcaceae	Enterococcus	19.5708
H612-1	Firmicutes	Enterococcaceae	Enterococcus	0.183832
H612-2	Firmicutes	Enterococcaceae	Enterococcus	1.96657
A474	Firmicutes	Enterococcaceae	Enterococcus	0.39766
H362	Firmicutes	Enterococcaceae	Enterococcus	26.2138
H425	Firmicutes	Enterococcaceae	Enterococcus	0.207845
H335	Firmicutes	Enterococcaceae	Enterococcus	1.28434
A565	Firmicutes	Enterococcaceae	Enterococcus	0.123286
A450	Firmicutes	Enterococcaceae	Enterococcus	27.7678
A472	Firmicutes	Enterococcaceae	Enterococcus	0.197444
H474	Firmicutes	Enterococcaceae	Enterococcus	0.815468
A617	Firmicutes	Enterococcaceae	Enterococcus	0.123023
H391	Firmicutes	Enterococcaceae	Enterococcus	0.0131843
H501	Firmicutes	Enterococcaceae	Enterococcus	10.9783
H576	Firmicutes	Enterococcaceae	Enterococcus	0.922312
A129	Firmicutes	Enterococcaceae	Enterococcus	18.8531
A461	Firmicutes	Enterococcaceae	Enterococcus	0.610942
A6	Firmicutes	Enterococcaceae	Enterococcus	0.0466501
H564	Firmicutes	Enterococcaceae	Enterococcus	0.163845
H713	Firmicutes	Enterococcaceae	Enterococcus	0.20179
A609	Firmicutes	Enterococcaceae	Enterococcus	0.771836
A503	Firmicutes	Enterococcaceae	Enterococcus	10.3409
A370	Firmicutes	Enterococcaceae	Enterococcus	0.884659
H631	Firmicutes	Enterococcaceae	Enterococcus	0.928832
H644	Firmicutes	Enterococcaceae	Enterococcus	2.757
A536	Firmicutes	Enterococcaceae	Enterococcus	6.94924
A519	Firmicutes	Enterococcaceae	Enterococcus	9.97088
H483	Firmicutes	Enterococcaceae	Enterococcus	24.3484
A549	Firmicutes	Enterococcaceae	Enterococcus	0.940333
H438	Firmicutes	Enterococcaceae	Enterococcus	1.46003
H683	Firmicutes	Enterococcaceae	Enterococcus	4.36161
A628	Firmicutes	Enterococcaceae	Enterococcus	1.13899
A350	Firmicutes	Enterococcaceae	Enterococcus	0.871841
H507	Firmicutes	Enterococcaceae	Enterococcus	0.667516
H662-1	Firmicutes	Enterococcaceae	Enterococcus	29.3709
H662-2	Firmicutes	Enterococcaceae	Enterococcus	0.0547252
A276	Firmicutes	Enterococcaceae	Enterococcus	0.420792
A356	Firmicutes	Enterococcaceae	Enterococcus	4.00747
H587-1	Firmicutes	Enterococcaceae	Enterococcus	3.86392
H587-2	Firmicutes	Enterococcaceae	Enterococcus	0.102991
A348	Firmicutes	Enterococcaceae	Enterococcus	0.697459
H677	Firmicutes	Enterococcaceae	Enterococcus	0.00903819
A485	Firmicutes	Enterococcaceae	Enterococcus	61.645
H618	Firmicutes	Enterococcaceae	Enterococcus	0.150183
A253	Firmicutes	Enterococcaceae	Enterococcus	0.263803
A557	Firmicutes	Enterococcaceae	Enterococcus	3.52158
A509	Firmicutes	Enterococcaceae	Enterococcus	2.77496
H35	Firmicutes	Enterococcaceae	Enterococcus	0.0214678
A551-1	Firmicutes	Enterococcaceae	Enterococcus	0.18518
A551	Firmicutes	Enterococcaceae	Enterococcus	0.768232
A221	Firmicutes	Enterococcaceae	Enterococcus	2.71796
A349	Firmicutes	Enterococcaceae	Enterococcus	2.3093
A612C1	Firmicutes	Enterococcaceae	Enterococcus	0.30729
A612C2	Firmicutes	Enterococcaceae	Enterococcus	1.22467
A526	Firmicutes	Enterococcaceae	Enterococcus	2.56394
H257	Firmicutes	Enterococcaceae	Enterococcus	18.5174
A339	Firmicutes	Enterococcaceae	Enterococcus	0.37135
A644C2	Firmicutes	Enterococcaceae	Enterococcus	0.897645
A644C1	Firmicutes	Enterococcaceae	Enterococcus	0.459288
H427	Firmicutes	Enterococcaceae	Enterococcus	60.581
A599	Firmicutes	Enterococcaceae	Enterococcus	4.06116
H276	Firmicutes	Enterococcaceae	Enterococcus	0.247702
A445	Firmicutes	Enterococcaceae	Enterococcus	25.3334
A354-1	Firmicutes	Enterococcaceae	Enterococcus	19.223
A354-2	Firmicutes	Enterococcaceae	Enterococcus	5.18769
A615	Firmicutes	Enterococcaceae	Enterococcus	0.166505
A301	Firmicutes	Enterococcaceae	Enterococcus	1.80454
H487	Firmicutes	Enterococcaceae	Enterococcus	0.687773
H385	Firmicutes	Enterococcaceae	Enterococcus	4.65747
A716	Firmicutes	Enterococcaceae	Enterococcus	0.363064
H632	Firmicutes	Enterococcaceae	Enterococcus	0.523662
H597	Firmicutes	Enterococcaceae	Enterococcus	3.11053
A386	Firmicutes	Enterococcaceae	Enterococcus	1.67784
H669	Firmicutes	Enterococcaceae	Enterococcus	0.264193
H635	Firmicutes	Erysipelotrichaceae	Holdemanella	1.48702
H601	Firmicutes	Erysipelotrichaceae	Holdemanella	8.84636
A673	Firmicutes	Erysipelotrichaceae	Holdemanella	8.06148
A697-1	Firmicutes	Erysipelotrichaceae	Holdemanella	0.821127
H52	Firmicutes	Erysipelotrichaceae	Holdemanella	0.474958
A204	Firmicutes	Erysipelotrichaceae	Holdemanella	2.35314
H143	Firmicutes	Erysipelotrichaceae	Holdemanella	3.52637
A585	Firmicutes	Erysipelotrichaceae	Holdemanella	0.00842407
H256	Firmicutes	Erysipelotrichaceae	Holdemanella	0.278993
H234	Firmicutes	Erysipelotrichaceae	Holdemanella	0.165042
H151	Firmicutes	Erysipelotrichaceae	Holdemanella	7.39443
H76C2	Firmicutes	Erysipelotrichaceae	Holdemanella	1.56822
H27	Firmicutes	Erysipelotrichaceae	Holdemanella	3.86942
A652	Firmicutes	Erysipelotrichaceae	Holdemanella	3.76895
A193	Firmicutes	Erysipelotrichaceae	Holdemanella	3.49472
H81	Firmicutes	Erysipelotrichaceae	Holdemanella	10.5955
A645	Firmicutes	Erysipelotrichaceae	Holdemanella	14.1044
H76C1	Firmicutes	Erysipelotrichaceae	Holdemanella	2.65359
H172	Firmicutes	Erysipelotrichaceae	Holdemanella	21.0034
A642-1	Firmicutes	Erysipelotrichaceae	Holdemanella	15.7313
H551	Firmicutes	Erysipelotrichaceae	Holdemanella	4.74655
A587	Firmicutes	Erysipelotrichaceae	Holdemanella	7.68561
H684	Firmicutes	Erysipelotrichaceae	Holdemanella	0.32663
A593-1	Firmicutes	Erysipelotrichaceae	Holdemanella	0
H665-1	Firmicutes	Erysipelotrichaceae	Holdemanella	0.320998
A591	Firmicutes	Erysipelotrichaceae	Holdemanella	0.472426
A389	Firmicutes	Erysipelotrichaceae	Holdemanella	2.65106
A622	Firmicutes	Erysipelotrichaceae	Holdemanella	6.89422
H91	Firmicutes	Erysipelotrichaceae	Holdemanella	0.31854
H594	Firmicutes	Erysipelotrichaceae	Holdemanella	0.91522
H157	Firmicutes	Erysipelotrichaceae	Holdemanella	5.62513
H689-1	Firmicutes	Erysipelotrichaceae	Holdemanella	0.507106
H608	Firmicutes	Erysipelotrichaceae	Holdemanella	0.13679
A696	Firmicutes	Erysipelotrichaceae	Holdemanella	0.97913
A707	Firmicutes	Erysipelotrichaceae	Holdemanella	0.653062
A593-2	Firmicutes	Erysipelotrichaceae	Holdemanella	0.163653
H353	Firmicutes	Erysipelotrichaceae	Holdemanella	0.741595
A106	Firmicutes	Erysipelotrichaceae	Holdemanella	0.0267854
A657	Firmicutes	Erysipelotrichaceae	Holdemanella	5.72859
A697-2	Firmicutes	Erysipelotrichaceae	Holdemanella	0.525863
H689-2	Firmicutes	Erysipelotrichaceae	Holdemanella	12.5838
A595	Firmicutes	Erysipelotrichaceae	Holdemanella	1.23421
H702	Firmicutes	Erysipelotrichaceae	Holdemanella	0.329837
A642-2	Firmicutes	Erysipelotrichaceae	Holdemanella	3.40347
H665-2	Firmicutes	Erysipelotrichaceae	Holdemanella	0.501725
H698	Firmicutes	Erysipelotrichaceae	Holdemanella	1.48947
A711	Firmicutes	Erysipelotrichaceae	Holdemanella	0.329285
H687	Firmicutes	Erysipelotrichaceae	Holdemanella	4.46514
H620	Firmicutes	Erysipelotrichaceae	Holdemanella	0.762446
H695	Firmicutes	Erysipelotrichaceae	Holdemanella	2.09585
H672	Firmicutes	Erysipelotrichaceae	Holdemanella	4.78888
A580	Firmicutes	Erysipelotrichaceae	Holdemanella	1.01846
A251	Firmicutes	Erysipelotrichaceae	Holdemanella	14.2038
A717	Firmicutes	Erysipelotrichaceae	Holdemanella	0.925216
A561	Firmicutes	Erysipelotrichaceae	Holdemanella	1.25013
H461	Firmicutes	Erysipelotrichaceae	Holdemanella	0.939918
H557	Firmicutes	Erysipelotrichaceae	Holdemanella	6.29364
H435	Firmicutes	Erysipelotrichaceae	Holdemanella	1.34859
A110	Firmicutes	Erysipelotrichaceae	Holdemanella	1.63667
H578	Firmicutes	Erysipelotrichaceae	Holdemanella	0.15137
A139	Firmicutes	Erysipelotrichaceae	Holdemanella	1.15758
H535	Firmicutes	Erysipelotrichaceae	Holdemanella	18.6556
H439	Firmicutes	Erysipelotrichaceae	Holdemanella	0.208645
A300	Firmicutes	Erysipelotrichaceae	Holdemanella	4.09868
A627	Firmicutes	Erysipelotrichaceae	Holdemanella	15.1005
H517	Firmicutes	Erysipelotrichaceae	Holdemanella	14.7498
H434	Firmicutes	Erysipelotrichaceae	Holdemanella	11.8496
H307	Firmicutes	Erysipelotrichaceae	Holdemanella	0.576741
H333	Firmicutes	Erysipelotrichaceae	Holdemanella	2.49858
A719	Firmicutes	Erysipelotrichaceae	Holdemanella	4.5227
A491	Firmicutes	Erysipelotrichaceae	Holdemanella	15.9388
H463	Firmicutes	Erysipelotrichaceae	Holdemanella	0.421403
A399-1	Firmicutes	Erysipelotrichaceae	Holdemanella	6.05505
A399-2	Firmicutes	Erysipelotrichaceae	Holdemanella	4.72595
H396	Firmicutes	Erysipelotrichaceae	Holdemanella	1.58428
A140	Firmicutes	Erysipelotrichaceae	Holdemanella	10.4856
H600	Firmicutes	Erysipelotrichaceae	Holdemanella	0.586831
A528	Firmicutes	Erysipelotrichaceae	Holdemanella	0.26689
H500	Firmicutes	Erysipelotrichaceae	Holdemanella	0.774613
H281	Firmicutes	Erysipelotrichaceae	Holdemanella	0.468463
A345	Firmicutes	Erysipelotrichaceae	Holdemanella	2.07805
H255	Firmicutes	Erysipelotrichaceae	Holdemanella	4.98985
A567	Firmicutes	Erysipelotrichaceae	Holdemanella	15.4243
H523	Firmicutes	Erysipelotrichaceae	Holdemanella	19.6385
H709	Firmicutes	Erysipelotrichaceae	Holdemanella	10.0075
A471	Firmicutes	Erysipelotrichaceae	Holdemanella	0.576723
A363	Firmicutes	Erysipelotrichaceae	Holdemanella	3.8834
H371	Firmicutes	Erysipelotrichaceae	Holdemanella	7.08646
A418	Firmicutes	Erysipelotrichaceae	Holdemanella	2.70644
A332	Firmicutes	Erysipelotrichaceae	Holdemanella	8.16626
A541	Firmicutes	Erysipelotrichaceae	Holdemanella	0.275519
A566	Firmicutes	Erysipelotrichaceae	Holdemanella	11.1782
H408	Firmicutes	Erysipelotrichaceae	Holdemanella	2.32305
H508	Firmicutes	Erysipelotrichaceae	Holdemanella	10.9471
H574	Firmicutes	Erysipelotrichaceae	Holdemanella	3.43561
H365	Firmicutes	Erysipelotrichaceae	Holdemanella	3.95902
A405	Firmicutes	Erysipelotrichaceae	Holdemanella	0.459312
H481	Firmicutes	Erysipelotrichaceae	Holdemanella	0.459497
H310	Firmicutes	Erysipelotrichaceae	Holdemanella	4.13313
H415	Firmicutes	Erysipelotrichaceae	Holdemanella	2.60793
H380-1	Firmicutes	Erysipelotrichaceae	Holdemanella	6.17141
H364	Firmicutes	Erysipelotrichaceae	Holdemanella	0.0820659
H88	Firmicutes	Erysipelotrichaceae	Holdemanella	1.01138
H380-2	Firmicutes	Erysipelotrichaceae	Holdemanella	25.2282
A560	Firmicutes	Erysipelotrichaceae	Holdemanella	0.469105
A353	Firmicutes	Erysipelotrichaceae	Holdemanella	17.7148
H328	Firmicutes	Erysipelotrichaceae	Holdemanella	2.96183
H611	Firmicutes	Erysipelotrichaceae	Holdemanella	0.0564549
H671	Firmicutes	Erysipelotrichaceae	Holdemanella	3.06411
A523-1	Firmicutes	Erysipelotrichaceae	Holdemanella	0.56097
A523-2	Firmicutes	Erysipelotrichaceae	Holdemanella	2.7711
A709	Firmicutes	Erysipelotrichaceae	Holdemanella	6.50449
A490	Firmicutes	Erysipelotrichaceae	Holdemanella	1.30023
A537-1	Firmicutes	Erysipelotrichaceae	Holdemanella	20.501
H366	Firmicutes	Erysipelotrichaceae	Holdemanella	3.21974
A537-2	Firmicutes	Erysipelotrichaceae	Holdemanella	2.92847
A466	Firmicutes	Erysipelotrichaceae	Holdemanella	1.05275
A507	Firmicutes	Erysipelotrichaceae	Holdemanella	3.42268
A710-1	Firmicutes	Erysipelotrichaceae	Holdemanella	1.25215
H545	Firmicutes	Erysipelotrichaceae	Holdemanella	0.796876
H477	Firmicutes	Erysipelotrichaceae	Holdemanella	2.74768
H297	Firmicutes	Erysipelotrichaceae	Holdemanella	2.18707
H329	Firmicutes	Erysipelotrichaceae	Holdemanella	20.0543
A715	Firmicutes	Erysipelotrichaceae	Holdemanella	0.404971
A710-2	Firmicutes	Erysipelotrichaceae	Holdemanella	4.43415
A546	Firmicutes	Erysipelotrichaceae	Holdemanella	9.56335
H383	Firmicutes	Erysipelotrichaceae	Holdemanella	7.88764
H336	Firmicutes	Erysipelotrichaceae	Holdemanella	1.05211
H589-1	Firmicutes	Erysipelotrichaceae	Holdemanella	0.162059
H589-2	Firmicutes	Erysipelotrichaceae	Holdemanella	0.357154
H324	Firmicutes	Erysipelotrichaceae	Holdemanella	1.00387
H484	Firmicutes	Erysipelotrichaceae	Holdemanella	0.922489
H624	Firmicutes	Erysipelotrichaceae	Holdemanella	0.0779921
A521	Firmicutes	Erysipelotrichaceae	Holdemanella	24.862
H612-1	Firmicutes	Erysipelotrichaceae	Holdemanella	0.957556
H612-2	Firmicutes	Erysipelotrichaceae	Holdemanella	8.69317
A474	Firmicutes	Erysipelotrichaceae	Holdemanella	0.890104
H362	Firmicutes	Erysipelotrichaceae	Holdemanella	0.145608
H425	Firmicutes	Erysipelotrichaceae	Holdemanella	0.162905
H335	Firmicutes	Erysipelotrichaceae	Holdemanella	1.05507
A565	Firmicutes	Erysipelotrichaceae	Holdemanella	2.25159
A450	Firmicutes	Erysipelotrichaceae	Holdemanella	0.147802
A472	Firmicutes	Erysipelotrichaceae	Holdemanella	25.3379
H474	Firmicutes	Erysipelotrichaceae	Holdemanella	1.90071
A617	Firmicutes	Erysipelotrichaceae	Holdemanella	5.73896
H391	Firmicutes	Erysipelotrichaceae	Holdemanella	0.0760634
H501	Firmicutes	Erysipelotrichaceae	Holdemanella	6.12845
H576	Firmicutes	Erysipelotrichaceae	Holdemanella	0.915771
A129	Firmicutes	Erysipelotrichaceae	Holdemanella	0.0306843
A461	Firmicutes	Erysipelotrichaceae	Holdemanella	1.0298
A6	Firmicutes	Erysipelotrichaceae	Holdemanella	8.69691
H564	Firmicutes	Erysipelotrichaceae	Holdemanella	5.29287
H713	Firmicutes	Erysipelotrichaceae	Holdemanella	4.72211
A609	Firmicutes	Erysipelotrichaceae	Holdemanella	0.503421
A503	Firmicutes	Erysipelotrichaceae	Holdemanella	5.22589
A370	Firmicutes	Erysipelotrichaceae	Holdemanella	0.132559
H631	Firmicutes	Erysipelotrichaceae	Holdemanella	0.745107
H644	Firmicutes	Erysipelotrichaceae	Holdemanella	0.211715
A536	Firmicutes	Erysipelotrichaceae	Holdemanella	1.65435
A519	Firmicutes	Erysipelotrichaceae	Holdemanella	0.524668
H483	Firmicutes	Erysipelotrichaceae	Holdemanella	3.58549
A549	Firmicutes	Erysipelotrichaceae	Holdemanella	4.50732
H438	Firmicutes	Erysipelotrichaceae	Holdemanella	4.00447
H683	Firmicutes	Erysipelotrichaceae	Holdemanella	0.404141
A628	Firmicutes	Erysipelotrichaceae	Holdemanella	4.35724
A350	Firmicutes	Erysipelotrichaceae	Holdemanella	2.91403
H507	Firmicutes	Erysipelotrichaceae	Holdemanella	1.4112
H662-1	Firmicutes	Erysipelotrichaceae	Holdemanella	0.399004
H662-2	Firmicutes	Erysipelotrichaceae	Holdemanella	0.477934
A276	Firmicutes	Erysipelotrichaceae	Holdemanella	11.8401
A356	Firmicutes	Erysipelotrichaceae	Holdemanella	1.81089
H587-1	Firmicutes	Erysipelotrichaceae	Holdemanella	3.38958
H587-2	Firmicutes	Erysipelotrichaceae	Holdemanella	5.7382
A348	Firmicutes	Erysipelotrichaceae	Holdemanella	0.289402
H677	Firmicutes	Erysipelotrichaceae	Holdemanella	30.766
A485	Firmicutes	Erysipelotrichaceae	Holdemanella	0.18197
H618	Firmicutes	Erysipelotrichaceae	Holdemanella	0.922969
A253	Firmicutes	Erysipelotrichaceae	Holdemanella	0.383354
A557	Firmicutes	Erysipelotrichaceae	Holdemanella	18.263
A509	Firmicutes	Erysipelotrichaceae	Holdemanella	0.222695
H35	Firmicutes	Erysipelotrichaceae	Holdemanella	1.6015
A551-1	Firmicutes	Erysipelotrichaceae	Holdemanella	15.4685
A551	Firmicutes	Erysipelotrichaceae	Holdemanella	0.609917
A221	Firmicutes	Erysipelotrichaceae	Holdemanella	6.18774
A349	Firmicutes	Erysipelotrichaceae	Holdemanella	5.45141
A612C1	Firmicutes	Erysipelotrichaceae	Holdemanella	2.10413
A612C2	Firmicutes	Erysipelotrichaceae	Holdemanella	3.09349
A526	Firmicutes	Erysipelotrichaceae	Holdemanella	0.829208
H257	Firmicutes	Erysipelotrichaceae	Holdemanella	0.769433
A339	Firmicutes	Erysipelotrichaceae	Holdemanella	0.883627
A644C2	Firmicutes	Erysipelotrichaceae	Holdemanella	0.841947
A644C1	Firmicutes	Erysipelotrichaceae	Holdemanella	0.172565
H427	Firmicutes	Erysipelotrichaceae	Holdemanella	0.307103
A599	Firmicutes	Erysipelotrichaceae	Holdemanella	1.22599
H276	Firmicutes	Erysipelotrichaceae	Holdemanella	2.4371
A445	Firmicutes	Erysipelotrichaceae	Holdemanella	0.608032
A354-1	Firmicutes	Erysipelotrichaceae	Holdemanella	0.0192641
A354-2	Firmicutes	Erysipelotrichaceae	Holdemanella	3.18081
A615	Firmicutes	Erysipelotrichaceae	Holdemanella	0.514913
A301	Firmicutes	Erysipelotrichaceae	Holdemanella	4.60514
H487	Firmicutes	Erysipelotrichaceae	Holdemanella	7.82879
H385	Firmicutes	Erysipelotrichaceae	Holdemanella	0.559862
A716	Firmicutes	Erysipelotrichaceae	Holdemanella	11.8919
H632	Firmicutes	Erysipelotrichaceae	Holdemanella	4.29734
H597	Firmicutes	Erysipelotrichaceae	Holdemanella	2.07101
A386	Firmicutes	Erysipelotrichaceae	Holdemanella	0.224001
H669	Firmicutes	Erysipelotrichaceae	Holdemanella	5.5865
H635	Firmicutes	Clostridiaceae	Clostridium_sensu_stricto_1	28.6169
H601	Firmicutes	Clostridiaceae	Clostridium_sensu_stricto_1	2.82592
A673	Firmicutes	Clostridiaceae	Clostridium_sensu_stricto_1	8.87221
A697-1	Firmicutes	Clostridiaceae	Clostridium_sensu_stricto_1	9.36035
H52	Firmicutes	Clostridiaceae	Clostridium_sensu_stricto_1	8.15433
A204	Firmicutes	Clostridiaceae	Clostridium_sensu_stricto_1	0.769202
H143	Firmicutes	Clostridiaceae	Clostridium_sensu_stricto_1	3.38506
A585	Firmicutes	Clostridiaceae	Clostridium_sensu_stricto_1	1.54266
H256	Firmicutes	Clostridiaceae	Clostridium_sensu_stricto_1	22.665
H234	Firmicutes	Clostridiaceae	Clostridium_sensu_stricto_1	0.897986
H151	Firmicutes	Clostridiaceae	Clostridium_sensu_stricto_1	0.422894
H76C2	Firmicutes	Clostridiaceae	Clostridium_sensu_stricto_1	2.38652
H27	Firmicutes	Clostridiaceae	Clostridium_sensu_stricto_1	2.68347
A652	Firmicutes	Clostridiaceae	Clostridium_sensu_stricto_1	14.0984
A193	Firmicutes	Clostridiaceae	Clostridium_sensu_stricto_1	3.5204
H81	Firmicutes	Clostridiaceae	Clostridium_sensu_stricto_1	1.5675
A645	Firmicutes	Clostridiaceae	Clostridium_sensu_stricto_1	4.57598
H76C1	Firmicutes	Clostridiaceae	Clostridium_sensu_stricto_1	1.28742
H172	Firmicutes	Clostridiaceae	Clostridium_sensu_stricto_1	4.54473
A642-1	Firmicutes	Clostridiaceae	Clostridium_sensu_stricto_1	7.09095
H551	Firmicutes	Clostridiaceae	Clostridium_sensu_stricto_1	1.28012
A587	Firmicutes	Clostridiaceae	Clostridium_sensu_stricto_1	4.12195
H684	Firmicutes	Clostridiaceae	Clostridium_sensu_stricto_1	0.429833
A593-1	Firmicutes	Clostridiaceae	Clostridium_sensu_stricto_1	0.41783
H665-1	Firmicutes	Clostridiaceae	Clostridium_sensu_stricto_1	5.79977
A591	Firmicutes	Clostridiaceae	Clostridium_sensu_stricto_1	4.33735
A389	Firmicutes	Clostridiaceae	Clostridium_sensu_stricto_1	11.1836
A622	Firmicutes	Clostridiaceae	Clostridium_sensu_stricto_1	0.165174
H91	Firmicutes	Clostridiaceae	Clostridium_sensu_stricto_1	3.68483
H594	Firmicutes	Clostridiaceae	Clostridium_sensu_stricto_1	6.60129
H157	Firmicutes	Clostridiaceae	Clostridium_sensu_stricto_1	2.7656
H689-1	Firmicutes	Clostridiaceae	Clostridium_sensu_stricto_1	1.157
H608	Firmicutes	Clostridiaceae	Clostridium_sensu_stricto_1	0.821826
A696	Firmicutes	Clostridiaceae	Clostridium_sensu_stricto_1	0.718106
A707	Firmicutes	Clostridiaceae	Clostridium_sensu_stricto_1	2.06394
A593-2	Firmicutes	Clostridiaceae	Clostridium_sensu_stricto_1	0.988946
H353	Firmicutes	Clostridiaceae	Clostridium_sensu_stricto_1	2.28304
A106	Firmicutes	Clostridiaceae	Clostridium_sensu_stricto_1	1.02182
A657	Firmicutes	Clostridiaceae	Clostridium_sensu_stricto_1	0.261852
A697-2	Firmicutes	Clostridiaceae	Clostridium_sensu_stricto_1	0.815032
H689-2	Firmicutes	Clostridiaceae	Clostridium_sensu_stricto_1	0.667923
A595	Firmicutes	Clostridiaceae	Clostridium_sensu_stricto_1	2.20418
H702	Firmicutes	Clostridiaceae	Clostridium_sensu_stricto_1	4.98647
A642-2	Firmicutes	Clostridiaceae	Clostridium_sensu_stricto_1	0.875418
H665-2	Firmicutes	Clostridiaceae	Clostridium_sensu_stricto_1	0.933417
H698	Firmicutes	Clostridiaceae	Clostridium_sensu_stricto_1	3.1856
A711	Firmicutes	Clostridiaceae	Clostridium_sensu_stricto_1	0.352182
H687	Firmicutes	Clostridiaceae	Clostridium_sensu_stricto_1	0.192732
H620	Firmicutes	Clostridiaceae	Clostridium_sensu_stricto_1	1.03516
H695	Firmicutes	Clostridiaceae	Clostridium_sensu_stricto_1	0.308473
H672	Firmicutes	Clostridiaceae	Clostridium_sensu_stricto_1	0.640956
A580	Firmicutes	Clostridiaceae	Clostridium_sensu_stricto_1	8.95417
A251	Firmicutes	Clostridiaceae	Clostridium_sensu_stricto_1	2.2388
A717	Firmicutes	Clostridiaceae	Clostridium_sensu_stricto_1	3.22028
A561	Firmicutes	Clostridiaceae	Clostridium_sensu_stricto_1	0.651992
H461	Firmicutes	Clostridiaceae	Clostridium_sensu_stricto_1	2.26303
H557	Firmicutes	Clostridiaceae	Clostridium_sensu_stricto_1	8.37594
H435	Firmicutes	Clostridiaceae	Clostridium_sensu_stricto_1	3.55161
A110	Firmicutes	Clostridiaceae	Clostridium_sensu_stricto_1	1.32274
H578	Firmicutes	Clostridiaceae	Clostridium_sensu_stricto_1	0.0705416
A139	Firmicutes	Clostridiaceae	Clostridium_sensu_stricto_1	4.01324
H535	Firmicutes	Clostridiaceae	Clostridium_sensu_stricto_1	7.38484
H439	Firmicutes	Clostridiaceae	Clostridium_sensu_stricto_1	11.9667
A300	Firmicutes	Clostridiaceae	Clostridium_sensu_stricto_1	5.04708
A627	Firmicutes	Clostridiaceae	Clostridium_sensu_stricto_1	0.667825
H517	Firmicutes	Clostridiaceae	Clostridium_sensu_stricto_1	7.73222
H434	Firmicutes	Clostridiaceae	Clostridium_sensu_stricto_1	10.8121
H307	Firmicutes	Clostridiaceae	Clostridium_sensu_stricto_1	0.82547
H333	Firmicutes	Clostridiaceae	Clostridium_sensu_stricto_1	6.91151
A719	Firmicutes	Clostridiaceae	Clostridium_sensu_stricto_1	1.97958
A491	Firmicutes	Clostridiaceae	Clostridium_sensu_stricto_1	3.61636
H463	Firmicutes	Clostridiaceae	Clostridium_sensu_stricto_1	3.72284
A399-1	Firmicutes	Clostridiaceae	Clostridium_sensu_stricto_1	2.91298
A399-2	Firmicutes	Clostridiaceae	Clostridium_sensu_stricto_1	0.792077
H396	Firmicutes	Clostridiaceae	Clostridium_sensu_stricto_1	0.550934
A140	Firmicutes	Clostridiaceae	Clostridium_sensu_stricto_1	3.51699
H600	Firmicutes	Clostridiaceae	Clostridium_sensu_stricto_1	2.26881
A528	Firmicutes	Clostridiaceae	Clostridium_sensu_stricto_1	2.08547
H500	Firmicutes	Clostridiaceae	Clostridium_sensu_stricto_1	0.963516
H281	Firmicutes	Clostridiaceae	Clostridium_sensu_stricto_1	1.33222
A345	Firmicutes	Clostridiaceae	Clostridium_sensu_stricto_1	1.43683
H255	Firmicutes	Clostridiaceae	Clostridium_sensu_stricto_1	1.37299
A567	Firmicutes	Clostridiaceae	Clostridium_sensu_stricto_1	6.49687
H523	Firmicutes	Clostridiaceae	Clostridium_sensu_stricto_1	2.63002
H709	Firmicutes	Clostridiaceae	Clostridium_sensu_stricto_1	2.6396
A471	Firmicutes	Clostridiaceae	Clostridium_sensu_stricto_1	1.50568
A363	Firmicutes	Clostridiaceae	Clostridium_sensu_stricto_1	7.61097
H371	Firmicutes	Clostridiaceae	Clostridium_sensu_stricto_1	1.05056
A418	Firmicutes	Clostridiaceae	Clostridium_sensu_stricto_1	6.3801
A332	Firmicutes	Clostridiaceae	Clostridium_sensu_stricto_1	0.770841
A541	Firmicutes	Clostridiaceae	Clostridium_sensu_stricto_1	1.76984
A566	Firmicutes	Clostridiaceae	Clostridium_sensu_stricto_1	2.07912
H408	Firmicutes	Clostridiaceae	Clostridium_sensu_stricto_1	5.704
H508	Firmicutes	Clostridiaceae	Clostridium_sensu_stricto_1	4.17497
H574	Firmicutes	Clostridiaceae	Clostridium_sensu_stricto_1	8.50327
H365	Firmicutes	Clostridiaceae	Clostridium_sensu_stricto_1	2.95402
A405	Firmicutes	Clostridiaceae	Clostridium_sensu_stricto_1	0.833266
H481	Firmicutes	Clostridiaceae	Clostridium_sensu_stricto_1	1.67581
H310	Firmicutes	Clostridiaceae	Clostridium_sensu_stricto_1	3.05312
H415	Firmicutes	Clostridiaceae	Clostridium_sensu_stricto_1	7.90456
H380-1	Firmicutes	Clostridiaceae	Clostridium_sensu_stricto_1	4.83569
H364	Firmicutes	Clostridiaceae	Clostridium_sensu_stricto_1	6.00394
H88	Firmicutes	Clostridiaceae	Clostridium_sensu_stricto_1	1.69033
H380-2	Firmicutes	Clostridiaceae	Clostridium_sensu_stricto_1	0.423581
A560	Firmicutes	Clostridiaceae	Clostridium_sensu_stricto_1	2.52671
A353	Firmicutes	Clostridiaceae	Clostridium_sensu_stricto_1	0.273149
H328	Firmicutes	Clostridiaceae	Clostridium_sensu_stricto_1	2.18011
H611	Firmicutes	Clostridiaceae	Clostridium_sensu_stricto_1	2.72357
H671	Firmicutes	Clostridiaceae	Clostridium_sensu_stricto_1	0.754786
A523-1	Firmicutes	Clostridiaceae	Clostridium_sensu_stricto_1	1.69929
A523-2	Firmicutes	Clostridiaceae	Clostridium_sensu_stricto_1	11.1391
A709	Firmicutes	Clostridiaceae	Clostridium_sensu_stricto_1	2.18709
A490	Firmicutes	Clostridiaceae	Clostridium_sensu_stricto_1	1.766
A537-1	Firmicutes	Clostridiaceae	Clostridium_sensu_stricto_1	1.22932
H366	Firmicutes	Clostridiaceae	Clostridium_sensu_stricto_1	0.800764
A537-2	Firmicutes	Clostridiaceae	Clostridium_sensu_stricto_1	0.932721
A466	Firmicutes	Clostridiaceae	Clostridium_sensu_stricto_1	4.61064
A507	Firmicutes	Clostridiaceae	Clostridium_sensu_stricto_1	1.71407
A710-1	Firmicutes	Clostridiaceae	Clostridium_sensu_stricto_1	8.48372
H545	Firmicutes	Clostridiaceae	Clostridium_sensu_stricto_1	3.68501
H477	Firmicutes	Clostridiaceae	Clostridium_sensu_stricto_1	2.57397
H297	Firmicutes	Clostridiaceae	Clostridium_sensu_stricto_1	5.5173
H329	Firmicutes	Clostridiaceae	Clostridium_sensu_stricto_1	22.4825
A715	Firmicutes	Clostridiaceae	Clostridium_sensu_stricto_1	1.79662
A710-2	Firmicutes	Clostridiaceae	Clostridium_sensu_stricto_1	1.23271
A546	Firmicutes	Clostridiaceae	Clostridium_sensu_stricto_1	0.894702
H383	Firmicutes	Clostridiaceae	Clostridium_sensu_stricto_1	1.1021
H336	Firmicutes	Clostridiaceae	Clostridium_sensu_stricto_1	2.19694
H589-1	Firmicutes	Clostridiaceae	Clostridium_sensu_stricto_1	2.57663
H589-2	Firmicutes	Clostridiaceae	Clostridium_sensu_stricto_1	3.58454
H324	Firmicutes	Clostridiaceae	Clostridium_sensu_stricto_1	4.62814
H484	Firmicutes	Clostridiaceae	Clostridium_sensu_stricto_1	0.99543
H624	Firmicutes	Clostridiaceae	Clostridium_sensu_stricto_1	0.019498
A521	Firmicutes	Clostridiaceae	Clostridium_sensu_stricto_1	1.11653
H612-1	Firmicutes	Clostridiaceae	Clostridium_sensu_stricto_1	0.776051
H612-2	Firmicutes	Clostridiaceae	Clostridium_sensu_stricto_1	1.47271
A474	Firmicutes	Clostridiaceae	Clostridium_sensu_stricto_1	3.64431
H362	Firmicutes	Clostridiaceae	Clostridium_sensu_stricto_1	0.201026
H425	Firmicutes	Clostridiaceae	Clostridium_sensu_stricto_1	2.77782
H335	Firmicutes	Clostridiaceae	Clostridium_sensu_stricto_1	2.75332
A565	Firmicutes	Clostridiaceae	Clostridium_sensu_stricto_1	3.62504
A450	Firmicutes	Clostridiaceae	Clostridium_sensu_stricto_1	2.91561
A472	Firmicutes	Clostridiaceae	Clostridium_sensu_stricto_1	3.59305
H474	Firmicutes	Clostridiaceae	Clostridium_sensu_stricto_1	4.09068
A617	Firmicutes	Clostridiaceae	Clostridium_sensu_stricto_1	1.77813
H391	Firmicutes	Clostridiaceae	Clostridium_sensu_stricto_1	7.1601
H501	Firmicutes	Clostridiaceae	Clostridium_sensu_stricto_1	3.50339
H576	Firmicutes	Clostridiaceae	Clostridium_sensu_stricto_1	1.83154
A129	Firmicutes	Clostridiaceae	Clostridium_sensu_stricto_1	2.19796
A461	Firmicutes	Clostridiaceae	Clostridium_sensu_stricto_1	2.29258
A6	Firmicutes	Clostridiaceae	Clostridium_sensu_stricto_1	16.3075
H564	Firmicutes	Clostridiaceae	Clostridium_sensu_stricto_1	6.81619
H713	Firmicutes	Clostridiaceae	Clostridium_sensu_stricto_1	9.86034
A609	Firmicutes	Clostridiaceae	Clostridium_sensu_stricto_1	1.77407
A503	Firmicutes	Clostridiaceae	Clostridium_sensu_stricto_1	1.32457
A370	Firmicutes	Clostridiaceae	Clostridium_sensu_stricto_1	0.492563
H631	Firmicutes	Clostridiaceae	Clostridium_sensu_stricto_1	1.29118
H644	Firmicutes	Clostridiaceae	Clostridium_sensu_stricto_1	3.97789
A536	Firmicutes	Clostridiaceae	Clostridium_sensu_stricto_1	5.86327
A519	Firmicutes	Clostridiaceae	Clostridium_sensu_stricto_1	4.53985
H483	Firmicutes	Clostridiaceae	Clostridium_sensu_stricto_1	12.9488
A549	Firmicutes	Clostridiaceae	Clostridium_sensu_stricto_1	1.58734
H438	Firmicutes	Clostridiaceae	Clostridium_sensu_stricto_1	1.8851
H683	Firmicutes	Clostridiaceae	Clostridium_sensu_stricto_1	6.059
A628	Firmicutes	Clostridiaceae	Clostridium_sensu_stricto_1	3.55935
A350	Firmicutes	Clostridiaceae	Clostridium_sensu_stricto_1	4.04755
H507	Firmicutes	Clostridiaceae	Clostridium_sensu_stricto_1	2.20613
H662-1	Firmicutes	Clostridiaceae	Clostridium_sensu_stricto_1	1.89802
H662-2	Firmicutes	Clostridiaceae	Clostridium_sensu_stricto_1	1.96281
A276	Firmicutes	Clostridiaceae	Clostridium_sensu_stricto_1	19.888
A356	Firmicutes	Clostridiaceae	Clostridium_sensu_stricto_1	23.1295
H587-1	Firmicutes	Clostridiaceae	Clostridium_sensu_stricto_1	8.90006
H587-2	Firmicutes	Clostridiaceae	Clostridium_sensu_stricto_1	0.612896
A348	Firmicutes	Clostridiaceae	Clostridium_sensu_stricto_1	0.992649
H677	Firmicutes	Clostridiaceae	Clostridium_sensu_stricto_1	2.30775
A485	Firmicutes	Clostridiaceae	Clostridium_sensu_stricto_1	2.45151
H618	Firmicutes	Clostridiaceae	Clostridium_sensu_stricto_1	0.22892
A253	Firmicutes	Clostridiaceae	Clostridium_sensu_stricto_1	1.05126
A557	Firmicutes	Clostridiaceae	Clostridium_sensu_stricto_1	3.76306
A509	Firmicutes	Clostridiaceae	Clostridium_sensu_stricto_1	2.9911
H35	Firmicutes	Clostridiaceae	Clostridium_sensu_stricto_1	2.07522
A551-1	Firmicutes	Clostridiaceae	Clostridium_sensu_stricto_1	1.90828
A551	Firmicutes	Clostridiaceae	Clostridium_sensu_stricto_1	1.36191
A221	Firmicutes	Clostridiaceae	Clostridium_sensu_stricto_1	2.90414
A349	Firmicutes	Clostridiaceae	Clostridium_sensu_stricto_1	2.87392
A612C1	Firmicutes	Clostridiaceae	Clostridium_sensu_stricto_1	10.3738
A612C2	Firmicutes	Clostridiaceae	Clostridium_sensu_stricto_1	4.70771
A526	Firmicutes	Clostridiaceae	Clostridium_sensu_stricto_1	3.45091
H257	Firmicutes	Clostridiaceae	Clostridium_sensu_stricto_1	2.77462
A339	Firmicutes	Clostridiaceae	Clostridium_sensu_stricto_1	5.53218
A644C2	Firmicutes	Clostridiaceae	Clostridium_sensu_stricto_1	1.49219
A644C1	Firmicutes	Clostridiaceae	Clostridium_sensu_stricto_1	0.6438
H427	Firmicutes	Clostridiaceae	Clostridium_sensu_stricto_1	3.42858
A599	Firmicutes	Clostridiaceae	Clostridium_sensu_stricto_1	0.841536
H276	Firmicutes	Clostridiaceae	Clostridium_sensu_stricto_1	0.64075
A445	Firmicutes	Clostridiaceae	Clostridium_sensu_stricto_1	2.64947
A354-1	Firmicutes	Clostridiaceae	Clostridium_sensu_stricto_1	26.9364
A354-2	Firmicutes	Clostridiaceae	Clostridium_sensu_stricto_1	1.96329
A615	Firmicutes	Clostridiaceae	Clostridium_sensu_stricto_1	3.37918
A301	Firmicutes	Clostridiaceae	Clostridium_sensu_stricto_1	2.87443
H487	Firmicutes	Clostridiaceae	Clostridium_sensu_stricto_1	1.71621
H385	Firmicutes	Clostridiaceae	Clostridium_sensu_stricto_1	1.56299
A716	Firmicutes	Clostridiaceae	Clostridium_sensu_stricto_1	1.09024
H632	Firmicutes	Clostridiaceae	Clostridium_sensu_stricto_1	0.938309
H597	Firmicutes	Clostridiaceae	Clostridium_sensu_stricto_1	4.84976
A386	Firmicutes	Clostridiaceae	Clostridium_sensu_stricto_1	2.68802
H669	Firmicutes	Clostridiaceae	Clostridium_sensu_stricto_1	3.52915
H635	Firmicutes	Erysipelatoclostridiaceae	Catenibacterium	0.380972
H601	Firmicutes	Erysipelatoclostridiaceae	Catenibacterium	0.677262
A673	Firmicutes	Erysipelatoclostridiaceae	Catenibacterium	2.30052
A697-1	Firmicutes	Erysipelatoclostridiaceae	Catenibacterium	0.567813
H52	Firmicutes	Erysipelatoclostridiaceae	Catenibacterium	0.579022
A204	Firmicutes	Erysipelatoclostridiaceae	Catenibacterium	6.13147
H143	Firmicutes	Erysipelatoclostridiaceae	Catenibacterium	3.20969
A585	Firmicutes	Erysipelatoclostridiaceae	Catenibacterium	0.00631805
H256	Firmicutes	Erysipelatoclostridiaceae	Catenibacterium	0
H234	Firmicutes	Erysipelatoclostridiaceae	Catenibacterium	0.261209
H151	Firmicutes	Erysipelatoclostridiaceae	Catenibacterium	27.7359
H76C2	Firmicutes	Erysipelatoclostridiaceae	Catenibacterium	2.24519
H27	Firmicutes	Erysipelatoclostridiaceae	Catenibacterium	3.67714
A652	Firmicutes	Erysipelatoclostridiaceae	Catenibacterium	2.15645
A193	Firmicutes	Erysipelatoclostridiaceae	Catenibacterium	5.05416
H81	Firmicutes	Erysipelatoclostridiaceae	Catenibacterium	19.6953
A645	Firmicutes	Erysipelatoclostridiaceae	Catenibacterium	0.618877
H76C1	Firmicutes	Erysipelatoclostridiaceae	Catenibacterium	1.70629
H172	Firmicutes	Erysipelatoclostridiaceae	Catenibacterium	0.207838
A642-1	Firmicutes	Erysipelatoclostridiaceae	Catenibacterium	1.61901
H551	Firmicutes	Erysipelatoclostridiaceae	Catenibacterium	18.8269
A587	Firmicutes	Erysipelatoclostridiaceae	Catenibacterium	3.28451
H684	Firmicutes	Erysipelatoclostridiaceae	Catenibacterium	16.5135
A593-1	Firmicutes	Erysipelatoclostridiaceae	Catenibacterium	0.180196
H665-1	Firmicutes	Erysipelatoclostridiaceae	Catenibacterium	0.042396
A591	Firmicutes	Erysipelatoclostridiaceae	Catenibacterium	0.226306
A389	Firmicutes	Erysipelatoclostridiaceae	Catenibacterium	0.824861
A622	Firmicutes	Erysipelatoclostridiaceae	Catenibacterium	0.689422
H91	Firmicutes	Erysipelatoclostridiaceae	Catenibacterium	0.169509
H594	Firmicutes	Erysipelatoclostridiaceae	Catenibacterium	1.16037
H157	Firmicutes	Erysipelatoclostridiaceae	Catenibacterium	0.36063
H689-1	Firmicutes	Erysipelatoclostridiaceae	Catenibacterium	1.87896
H608	Firmicutes	Erysipelatoclostridiaceae	Catenibacterium	0.461395
A696	Firmicutes	Erysipelatoclostridiaceae	Catenibacterium	0.43272
A707	Firmicutes	Erysipelatoclostridiaceae	Catenibacterium	0.341403
A593-2	Firmicutes	Erysipelatoclostridiaceae	Catenibacterium	6.78608
H353	Firmicutes	Erysipelatoclostridiaceae	Catenibacterium	0.441801
A106	Firmicutes	Erysipelatoclostridiaceae	Catenibacterium	0.0218252
A657	Firmicutes	Erysipelatoclostridiaceae	Catenibacterium	0.0735024
A697-2	Firmicutes	Erysipelatoclostridiaceae	Catenibacterium	0.429846
H689-2	Firmicutes	Erysipelatoclostridiaceae	Catenibacterium	0.0332576
A595	Firmicutes	Erysipelatoclostridiaceae	Catenibacterium	0.599381
H702	Firmicutes	Erysipelatoclostridiaceae	Catenibacterium	0.796798
A642-2	Firmicutes	Erysipelatoclostridiaceae	Catenibacterium	0.67782
H665-2	Firmicutes	Erysipelatoclostridiaceae	Catenibacterium	0.472457
H698	Firmicutes	Erysipelatoclostridiaceae	Catenibacterium	0.330874
A711	Firmicutes	Erysipelatoclostridiaceae	Catenibacterium	3.43677
H687	Firmicutes	Erysipelatoclostridiaceae	Catenibacterium	18.4491
H620	Firmicutes	Erysipelatoclostridiaceae	Catenibacterium	1.128
H695	Firmicutes	Erysipelatoclostridiaceae	Catenibacterium	10.9014
H672	Firmicutes	Erysipelatoclostridiaceae	Catenibacterium	2.20066
A580	Firmicutes	Erysipelatoclostridiaceae	Catenibacterium	0.768257
A251	Firmicutes	Erysipelatoclostridiaceae	Catenibacterium	6.01456
A717	Firmicutes	Erysipelatoclostridiaceae	Catenibacterium	0.260067
A561	Firmicutes	Erysipelatoclostridiaceae	Catenibacterium	24.071
H461	Firmicutes	Erysipelatoclostridiaceae	Catenibacterium	0.0735064
H557	Firmicutes	Erysipelatoclostridiaceae	Catenibacterium	5.44148
H435	Firmicutes	Erysipelatoclostridiaceae	Catenibacterium	18.5145
A110	Firmicutes	Erysipelatoclostridiaceae	Catenibacterium	1.30303
H578	Firmicutes	Erysipelatoclostridiaceae	Catenibacterium	0.0249835
A139	Firmicutes	Erysipelatoclostridiaceae	Catenibacterium	0.966151
H535	Firmicutes	Erysipelatoclostridiaceae	Catenibacterium	3.80527
H439	Firmicutes	Erysipelatoclostridiaceae	Catenibacterium	0.453433
A300	Firmicutes	Erysipelatoclostridiaceae	Catenibacterium	0.145116
A627	Firmicutes	Erysipelatoclostridiaceae	Catenibacterium	0.330528
H517	Firmicutes	Erysipelatoclostridiaceae	Catenibacterium	7.05799
H434	Firmicutes	Erysipelatoclostridiaceae	Catenibacterium	5.52784
H307	Firmicutes	Erysipelatoclostridiaceae	Catenibacterium	0.273602
H333	Firmicutes	Erysipelatoclostridiaceae	Catenibacterium	1.5939
A719	Firmicutes	Erysipelatoclostridiaceae	Catenibacterium	12.1097
A491	Firmicutes	Erysipelatoclostridiaceae	Catenibacterium	0.151038
H463	Firmicutes	Erysipelatoclostridiaceae	Catenibacterium	1.10987
A399-1	Firmicutes	Erysipelatoclostridiaceae	Catenibacterium	2.40812
A399-2	Firmicutes	Erysipelatoclostridiaceae	Catenibacterium	0.225853
H396	Firmicutes	Erysipelatoclostridiaceae	Catenibacterium	16.8556
A140	Firmicutes	Erysipelatoclostridiaceae	Catenibacterium	7.80721
H600	Firmicutes	Erysipelatoclostridiaceae	Catenibacterium	0.953601
A528	Firmicutes	Erysipelatoclostridiaceae	Catenibacterium	0.103446
H500	Firmicutes	Erysipelatoclostridiaceae	Catenibacterium	18.5427
H281	Firmicutes	Erysipelatoclostridiaceae	Catenibacterium	15.0142
A345	Firmicutes	Erysipelatoclostridiaceae	Catenibacterium	8.35251
H255	Firmicutes	Erysipelatoclostridiaceae	Catenibacterium	18.0843
A567	Firmicutes	Erysipelatoclostridiaceae	Catenibacterium	0.542334
H523	Firmicutes	Erysipelatoclostridiaceae	Catenibacterium	0.214816
H709	Firmicutes	Erysipelatoclostridiaceae	Catenibacterium	0.563431
A471	Firmicutes	Erysipelatoclostridiaceae	Catenibacterium	0.448976
A363	Firmicutes	Erysipelatoclostridiaceae	Catenibacterium	0.714572
H371	Firmicutes	Erysipelatoclostridiaceae	Catenibacterium	3.58888
A418	Firmicutes	Erysipelatoclostridiaceae	Catenibacterium	1.07209
A332	Firmicutes	Erysipelatoclostridiaceae	Catenibacterium	1.787
A541	Firmicutes	Erysipelatoclostridiaceae	Catenibacterium	9.30116
A566	Firmicutes	Erysipelatoclostridiaceae	Catenibacterium	10.6778
H408	Firmicutes	Erysipelatoclostridiaceae	Catenibacterium	0.833242
H508	Firmicutes	Erysipelatoclostridiaceae	Catenibacterium	1.05892
H574	Firmicutes	Erysipelatoclostridiaceae	Catenibacterium	15.7868
H365	Firmicutes	Erysipelatoclostridiaceae	Catenibacterium	16.2034
A405	Firmicutes	Erysipelatoclostridiaceae	Catenibacterium	3.76799
H481	Firmicutes	Erysipelatoclostridiaceae	Catenibacterium	0.140552
H310	Firmicutes	Erysipelatoclostridiaceae	Catenibacterium	0.125489
H415	Firmicutes	Erysipelatoclostridiaceae	Catenibacterium	2.68229
H380-1	Firmicutes	Erysipelatoclostridiaceae	Catenibacterium	2.33291
H364	Firmicutes	Erysipelatoclostridiaceae	Catenibacterium	5.23361
H88	Firmicutes	Erysipelatoclostridiaceae	Catenibacterium	1.95656
H380-2	Firmicutes	Erysipelatoclostridiaceae	Catenibacterium	0.381004
A560	Firmicutes	Erysipelatoclostridiaceae	Catenibacterium	0.206009
A353	Firmicutes	Erysipelatoclostridiaceae	Catenibacterium	15.0927
H328	Firmicutes	Erysipelatoclostridiaceae	Catenibacterium	0.451657
H611	Firmicutes	Erysipelatoclostridiaceae	Catenibacterium	0.146478
H671	Firmicutes	Erysipelatoclostridiaceae	Catenibacterium	0.343668
A523-1	Firmicutes	Erysipelatoclostridiaceae	Catenibacterium	0.727486
A523-2	Firmicutes	Erysipelatoclostridiaceae	Catenibacterium	1.66813
A709	Firmicutes	Erysipelatoclostridiaceae	Catenibacterium	0.149344
A490	Firmicutes	Erysipelatoclostridiaceae	Catenibacterium	4.07984
A537-1	Firmicutes	Erysipelatoclostridiaceae	Catenibacterium	0.907868
H366	Firmicutes	Erysipelatoclostridiaceae	Catenibacterium	0.0743134
A537-2	Firmicutes	Erysipelatoclostridiaceae	Catenibacterium	0.504766
A466	Firmicutes	Erysipelatoclostridiaceae	Catenibacterium	0.408183
A507	Firmicutes	Erysipelatoclostridiaceae	Catenibacterium	3.86757
A710-1	Firmicutes	Erysipelatoclostridiaceae	Catenibacterium	0.373167
H545	Firmicutes	Erysipelatoclostridiaceae	Catenibacterium	0.633451
H477	Firmicutes	Erysipelatoclostridiaceae	Catenibacterium	0.727934
H297	Firmicutes	Erysipelatoclostridiaceae	Catenibacterium	2.21287
H329	Firmicutes	Erysipelatoclostridiaceae	Catenibacterium	0.0775836
A715	Firmicutes	Erysipelatoclostridiaceae	Catenibacterium	0.204573
A710-2	Firmicutes	Erysipelatoclostridiaceae	Catenibacterium	12.597
A546	Firmicutes	Erysipelatoclostridiaceae	Catenibacterium	11.608
H383	Firmicutes	Erysipelatoclostridiaceae	Catenibacterium	28.391
H336	Firmicutes	Erysipelatoclostridiaceae	Catenibacterium	5.90249
H589-1	Firmicutes	Erysipelatoclostridiaceae	Catenibacterium	0.142239
H589-2	Firmicutes	Erysipelatoclostridiaceae	Catenibacterium	0.513221
H324	Firmicutes	Erysipelatoclostridiaceae	Catenibacterium	0.42074
H484	Firmicutes	Erysipelatoclostridiaceae	Catenibacterium	0.625362
H624	Firmicutes	Erysipelatoclostridiaceae	Catenibacterium	0.019498
A521	Firmicutes	Erysipelatoclostridiaceae	Catenibacterium	0.366057
H612-1	Firmicutes	Erysipelatoclostridiaceae	Catenibacterium	1.32057
H612-2	Firmicutes	Erysipelatoclostridiaceae	Catenibacterium	3.9534
A474	Firmicutes	Erysipelatoclostridiaceae	Catenibacterium	0.35517
H362	Firmicutes	Erysipelatoclostridiaceae	Catenibacterium	0.060851
H425	Firmicutes	Erysipelatoclostridiaceae	Catenibacterium	0.0758352
H335	Firmicutes	Erysipelatoclostridiaceae	Catenibacterium	1.22144
A565	Firmicutes	Erysipelatoclostridiaceae	Catenibacterium	2.93723
A450	Firmicutes	Erysipelatoclostridiaceae	Catenibacterium	0.310763
A472	Firmicutes	Erysipelatoclostridiaceae	Catenibacterium	0.00976372
H474	Firmicutes	Erysipelatoclostridiaceae	Catenibacterium	0.341573
A617	Firmicutes	Erysipelatoclostridiaceae	Catenibacterium	5.3255
H391	Firmicutes	Erysipelatoclostridiaceae	Catenibacterium	0.0405671
H501	Firmicutes	Erysipelatoclostridiaceae	Catenibacterium	1.09472
H576	Firmicutes	Erysipelatoclostridiaceae	Catenibacterium	1.04114
A129	Firmicutes	Erysipelatoclostridiaceae	Catenibacterium	0
A461	Firmicutes	Erysipelatoclostridiaceae	Catenibacterium	1.01369
A6	Firmicutes	Erysipelatoclostridiaceae	Catenibacterium	0.648658
H564	Firmicutes	Erysipelatoclostridiaceae	Catenibacterium	11.0208
H713	Firmicutes	Erysipelatoclostridiaceae	Catenibacterium	0.442342
A609	Firmicutes	Erysipelatoclostridiaceae	Catenibacterium	6.60553
A503	Firmicutes	Erysipelatoclostridiaceae	Catenibacterium	5.72359
A370	Firmicutes	Erysipelatoclostridiaceae	Catenibacterium	0.203723
H631	Firmicutes	Erysipelatoclostridiaceae	Catenibacterium	0.754038
H644	Firmicutes	Erysipelatoclostridiaceae	Catenibacterium	0.771583
A536	Firmicutes	Erysipelatoclostridiaceae	Catenibacterium	1.96763
A519	Firmicutes	Erysipelatoclostridiaceae	Catenibacterium	1.11042
H483	Firmicutes	Erysipelatoclostridiaceae	Catenibacterium	0.418787
A549	Firmicutes	Erysipelatoclostridiaceae	Catenibacterium	0.210036
H438	Firmicutes	Erysipelatoclostridiaceae	Catenibacterium	0.110714
H683	Firmicutes	Erysipelatoclostridiaceae	Catenibacterium	0.0404141
A628	Firmicutes	Erysipelatoclostridiaceae	Catenibacterium	2.3551
A350	Firmicutes	Erysipelatoclostridiaceae	Catenibacterium	0.124924
H507	Firmicutes	Erysipelatoclostridiaceae	Catenibacterium	0.24651
H662-1	Firmicutes	Erysipelatoclostridiaceae	Catenibacterium	0.847607
H662-2	Firmicutes	Erysipelatoclostridiaceae	Catenibacterium	0.252952
A276	Firmicutes	Erysipelatoclostridiaceae	Catenibacterium	1.88441
A356	Firmicutes	Erysipelatoclostridiaceae	Catenibacterium	1.60651
H587-1	Firmicutes	Erysipelatoclostridiaceae	Catenibacterium	0.545828
H587-2	Firmicutes	Erysipelatoclostridiaceae	Catenibacterium	2.92413
A348	Firmicutes	Erysipelatoclostridiaceae	Catenibacterium	11.2056
H677	Firmicutes	Erysipelatoclostridiaceae	Catenibacterium	0.366047
A485	Firmicutes	Erysipelatoclostridiaceae	Catenibacterium	0.912112
H618	Firmicutes	Erysipelatoclostridiaceae	Catenibacterium	0.516163
A253	Firmicutes	Erysipelatoclostridiaceae	Catenibacterium	1.49587
A557	Firmicutes	Erysipelatoclostridiaceae	Catenibacterium	3.0516
A509	Firmicutes	Erysipelatoclostridiaceae	Catenibacterium	0.136455
H35	Firmicutes	Erysipelatoclostridiaceae	Catenibacterium	0.20466
A551-1	Firmicutes	Erysipelatoclostridiaceae	Catenibacterium	0.164167
A551	Firmicutes	Erysipelatoclostridiaceae	Catenibacterium	0.479003
A221	Firmicutes	Erysipelatoclostridiaceae	Catenibacterium	5.7644
A349	Firmicutes	Erysipelatoclostridiaceae	Catenibacterium	0.931624
A612C1	Firmicutes	Erysipelatoclostridiaceae	Catenibacterium	0.249287
A612C2	Firmicutes	Erysipelatoclostridiaceae	Catenibacterium	0.654344
A526	Firmicutes	Erysipelatoclostridiaceae	Catenibacterium	0.629125
H257	Firmicutes	Erysipelatoclostridiaceae	Catenibacterium	7.59232
A339	Firmicutes	Erysipelatoclostridiaceae	Catenibacterium	0.10801
A644C2	Firmicutes	Erysipelatoclostridiaceae	Catenibacterium	0.450766
A644C1	Firmicutes	Erysipelatoclostridiaceae	Catenibacterium	0.153981
H427	Firmicutes	Erysipelatoclostridiaceae	Catenibacterium	0.169129
A599	Firmicutes	Erysipelatoclostridiaceae	Catenibacterium	0.957998
H276	Firmicutes	Erysipelatoclostridiaceae	Catenibacterium	2.87723
A445	Firmicutes	Erysipelatoclostridiaceae	Catenibacterium	0.248013
A354-1	Firmicutes	Erysipelatoclostridiaceae	Catenibacterium	0.341617
A354-2	Firmicutes	Erysipelatoclostridiaceae	Catenibacterium	0.736427
A615	Firmicutes	Erysipelatoclostridiaceae	Catenibacterium	0.5409
A301	Firmicutes	Erysipelatoclostridiaceae	Catenibacterium	0.616036
H487	Firmicutes	Erysipelatoclostridiaceae	Catenibacterium	9.18284
H385	Firmicutes	Erysipelatoclostridiaceae	Catenibacterium	1.07036
A716	Firmicutes	Erysipelatoclostridiaceae	Catenibacterium	0.0157398
H632	Firmicutes	Erysipelatoclostridiaceae	Catenibacterium	0.61029
H597	Firmicutes	Erysipelatoclostridiaceae	Catenibacterium	1.71247
A386	Firmicutes	Erysipelatoclostridiaceae	Catenibacterium	0.950922
H669	Firmicutes	Erysipelatoclostridiaceae	Catenibacterium	16.7398
H635	Firmicutes	Lachnospiraceae	[Eubacterium]_hallii_group	1.56076
H601	Firmicutes	Lachnospiraceae	[Eubacterium]_hallii_group	2.40138
A673	Firmicutes	Lachnospiraceae	[Eubacterium]_hallii_group	2.51921
A697-1	Firmicutes	Lachnospiraceae	[Eubacterium]_hallii_group	5.75033
H52	Firmicutes	Lachnospiraceae	[Eubacterium]_hallii_group	2.2814
A204	Firmicutes	Lachnospiraceae	[Eubacterium]_hallii_group	1.92731
H143	Firmicutes	Lachnospiraceae	[Eubacterium]_hallii_group	2.97502
A585	Firmicutes	Lachnospiraceae	[Eubacterium]_hallii_group	2.91999
H256	Firmicutes	Lachnospiraceae	[Eubacterium]_hallii_group	2.47879
H234	Firmicutes	Lachnospiraceae	[Eubacterium]_hallii_group	3.35413
H151	Firmicutes	Lachnospiraceae	[Eubacterium]_hallii_group	1.75377
H76C2	Firmicutes	Lachnospiraceae	[Eubacterium]_hallii_group	4.56561
H27	Firmicutes	Lachnospiraceae	[Eubacterium]_hallii_group	6.60763
A652	Firmicutes	Lachnospiraceae	[Eubacterium]_hallii_group	1.33639
A193	Firmicutes	Lachnospiraceae	[Eubacterium]_hallii_group	7.86955
H81	Firmicutes	Lachnospiraceae	[Eubacterium]_hallii_group	3.18485
A645	Firmicutes	Lachnospiraceae	[Eubacterium]_hallii_group	3.84873
H76C1	Firmicutes	Lachnospiraceae	[Eubacterium]_hallii_group	3.45481
H172	Firmicutes	Lachnospiraceae	[Eubacterium]_hallii_group	3.91482
A642-1	Firmicutes	Lachnospiraceae	[Eubacterium]_hallii_group	2.42971
H551	Firmicutes	Lachnospiraceae	[Eubacterium]_hallii_group	2.55247
A587	Firmicutes	Lachnospiraceae	[Eubacterium]_hallii_group	6.11949
H684	Firmicutes	Lachnospiraceae	[Eubacterium]_hallii_group	1.89382
A593-1	Firmicutes	Lachnospiraceae	[Eubacterium]_hallii_group	0.577755
H665-1	Firmicutes	Lachnospiraceae	[Eubacterium]_hallii_group	5.53207
A591	Firmicutes	Lachnospiraceae	[Eubacterium]_hallii_group	2.24011
A389	Firmicutes	Lachnospiraceae	[Eubacterium]_hallii_group	10.681
A622	Firmicutes	Lachnospiraceae	[Eubacterium]_hallii_group	0.0646333
H91	Firmicutes	Lachnospiraceae	[Eubacterium]_hallii_group	1.01933
H594	Firmicutes	Lachnospiraceae	[Eubacterium]_hallii_group	6.78788
H157	Firmicutes	Lachnospiraceae	[Eubacterium]_hallii_group	9.69062
H689-1	Firmicutes	Lachnospiraceae	[Eubacterium]_hallii_group	0.912791
H608	Firmicutes	Lachnospiraceae	[Eubacterium]_hallii_group	0.664409
A696	Firmicutes	Lachnospiraceae	[Eubacterium]_hallii_group	0.829476
A707	Firmicutes	Lachnospiraceae	[Eubacterium]_hallii_group	2.2993
A593-2	Firmicutes	Lachnospiraceae	[Eubacterium]_hallii_group	1.75299
H353	Firmicutes	Lachnospiraceae	[Eubacterium]_hallii_group	9.39799
A106	Firmicutes	Lachnospiraceae	[Eubacterium]_hallii_group	0.709318
A657	Firmicutes	Lachnospiraceae	[Eubacterium]_hallii_group	0.82116
A697-2	Firmicutes	Lachnospiraceae	[Eubacterium]_hallii_group	1.34313
H689-2	Firmicutes	Lachnospiraceae	[Eubacterium]_hallii_group	5.85611
A595	Firmicutes	Lachnospiraceae	[Eubacterium]_hallii_group	2.9099
H702	Firmicutes	Lachnospiraceae	[Eubacterium]_hallii_group	5.57203
A642-2	Firmicutes	Lachnospiraceae	[Eubacterium]_hallii_group	1.33887
H665-2	Firmicutes	Lachnospiraceae	[Eubacterium]_hallii_group	2.71245
H698	Firmicutes	Lachnospiraceae	[Eubacterium]_hallii_group	1.92314
A711	Firmicutes	Lachnospiraceae	[Eubacterium]_hallii_group	1.71075
H687	Firmicutes	Lachnospiraceae	[Eubacterium]_hallii_group	0.987894
H620	Firmicutes	Lachnospiraceae	[Eubacterium]_hallii_group	2.72717
H695	Firmicutes	Lachnospiraceae	[Eubacterium]_hallii_group	2.32462
H672	Firmicutes	Lachnospiraceae	[Eubacterium]_hallii_group	1.77381
A580	Firmicutes	Lachnospiraceae	[Eubacterium]_hallii_group	6.0607
A251	Firmicutes	Lachnospiraceae	[Eubacterium]_hallii_group	1.38981
A717	Firmicutes	Lachnospiraceae	[Eubacterium]_hallii_group	1.19966
A561	Firmicutes	Lachnospiraceae	[Eubacterium]_hallii_group	1.15273
H461	Firmicutes	Lachnospiraceae	[Eubacterium]_hallii_group	0.82303
H557	Firmicutes	Lachnospiraceae	[Eubacterium]_hallii_group	3.95156
H435	Firmicutes	Lachnospiraceae	[Eubacterium]_hallii_group	1.92833
A110	Firmicutes	Lachnospiraceae	[Eubacterium]_hallii_group	0.79732
H578	Firmicutes	Lachnospiraceae	[Eubacterium]_hallii_group	0.881769
A139	Firmicutes	Lachnospiraceae	[Eubacterium]_hallii_group	2.74981
H535	Firmicutes	Lachnospiraceae	[Eubacterium]_hallii_group	2.49904
H439	Firmicutes	Lachnospiraceae	[Eubacterium]_hallii_group	1.43258
A300	Firmicutes	Lachnospiraceae	[Eubacterium]_hallii_group	4.72828
A627	Firmicutes	Lachnospiraceae	[Eubacterium]_hallii_group	2.32836
H517	Firmicutes	Lachnospiraceae	[Eubacterium]_hallii_group	2.67611
H434	Firmicutes	Lachnospiraceae	[Eubacterium]_hallii_group	3.57468
H307	Firmicutes	Lachnospiraceae	[Eubacterium]_hallii_group	1.38667
H333	Firmicutes	Lachnospiraceae	[Eubacterium]_hallii_group	3.44194
A719	Firmicutes	Lachnospiraceae	[Eubacterium]_hallii_group	2.54208
A491	Firmicutes	Lachnospiraceae	[Eubacterium]_hallii_group	1.11426
H463	Firmicutes	Lachnospiraceae	[Eubacterium]_hallii_group	2.01576
A399-1	Firmicutes	Lachnospiraceae	[Eubacterium]_hallii_group	2.51235
A399-2	Firmicutes	Lachnospiraceae	[Eubacterium]_hallii_group	1.6096
H396	Firmicutes	Lachnospiraceae	[Eubacterium]_hallii_group	1.29374
A140	Firmicutes	Lachnospiraceae	[Eubacterium]_hallii_group	1.96736
H600	Firmicutes	Lachnospiraceae	[Eubacterium]_hallii_group	2.16549
A528	Firmicutes	Lachnospiraceae	[Eubacterium]_hallii_group	2.73304
H500	Firmicutes	Lachnospiraceae	[Eubacterium]_hallii_group	1.32232
H281	Firmicutes	Lachnospiraceae	[Eubacterium]_hallii_group	1.43181
A345	Firmicutes	Lachnospiraceae	[Eubacterium]_hallii_group	1.30308
H255	Firmicutes	Lachnospiraceae	[Eubacterium]_hallii_group	1.84398
A567	Firmicutes	Lachnospiraceae	[Eubacterium]_hallii_group	3.71462
H523	Firmicutes	Lachnospiraceae	[Eubacterium]_hallii_group	1.63901
H709	Firmicutes	Lachnospiraceae	[Eubacterium]_hallii_group	1.9042
A471	Firmicutes	Lachnospiraceae	[Eubacterium]_hallii_group	1.35313
A363	Firmicutes	Lachnospiraceae	[Eubacterium]_hallii_group	3.57397
H371	Firmicutes	Lachnospiraceae	[Eubacterium]_hallii_group	0.560642
A418	Firmicutes	Lachnospiraceae	[Eubacterium]_hallii_group	3.20607
A332	Firmicutes	Lachnospiraceae	[Eubacterium]_hallii_group	0.678848
A541	Firmicutes	Lachnospiraceae	[Eubacterium]_hallii_group	3.8057
A566	Firmicutes	Lachnospiraceae	[Eubacterium]_hallii_group	3.3091
H408	Firmicutes	Lachnospiraceae	[Eubacterium]_hallii_group	7.04003
H508	Firmicutes	Lachnospiraceae	[Eubacterium]_hallii_group	4.17745
H574	Firmicutes	Lachnospiraceae	[Eubacterium]_hallii_group	2.6629
H365	Firmicutes	Lachnospiraceae	[Eubacterium]_hallii_group	1.49988
A405	Firmicutes	Lachnospiraceae	[Eubacterium]_hallii_group	1.86164
H481	Firmicutes	Lachnospiraceae	[Eubacterium]_hallii_group	3.01241
H310	Firmicutes	Lachnospiraceae	[Eubacterium]_hallii_group	2.18004
H415	Firmicutes	Lachnospiraceae	[Eubacterium]_hallii_group	2.88616
H380-1	Firmicutes	Lachnospiraceae	[Eubacterium]_hallii_group	6.5808
H364	Firmicutes	Lachnospiraceae	[Eubacterium]_hallii_group	3.18416
H88	Firmicutes	Lachnospiraceae	[Eubacterium]_hallii_group	1.91571
H380-2	Firmicutes	Lachnospiraceae	[Eubacterium]_hallii_group	6.8024
A560	Firmicutes	Lachnospiraceae	[Eubacterium]_hallii_group	1.78955
A353	Firmicutes	Lachnospiraceae	[Eubacterium]_hallii_group	4.4645
H328	Firmicutes	Lachnospiraceae	[Eubacterium]_hallii_group	2.0672
H611	Firmicutes	Lachnospiraceae	[Eubacterium]_hallii_group	1.22522
H671	Firmicutes	Lachnospiraceae	[Eubacterium]_hallii_group	8.93324
A523-1	Firmicutes	Lachnospiraceae	[Eubacterium]_hallii_group	4.19431
A523-2	Firmicutes	Lachnospiraceae	[Eubacterium]_hallii_group	0.866192
A709	Firmicutes	Lachnospiraceae	[Eubacterium]_hallii_group	2.72152
A490	Firmicutes	Lachnospiraceae	[Eubacterium]_hallii_group	2.02605
A537-1	Firmicutes	Lachnospiraceae	[Eubacterium]_hallii_group	2.14027
H366	Firmicutes	Lachnospiraceae	[Eubacterium]_hallii_group	0.724934
A537-2	Firmicutes	Lachnospiraceae	[Eubacterium]_hallii_group	0.9821
A466	Firmicutes	Lachnospiraceae	[Eubacterium]_hallii_group	4.20611
A507	Firmicutes	Lachnospiraceae	[Eubacterium]_hallii_group	7.16469
A710-1	Firmicutes	Lachnospiraceae	[Eubacterium]_hallii_group	1.3848
H545	Firmicutes	Lachnospiraceae	[Eubacterium]_hallii_group	4.10586
H477	Firmicutes	Lachnospiraceae	[Eubacterium]_hallii_group	2.01699
H297	Firmicutes	Lachnospiraceae	[Eubacterium]_hallii_group	4.31857
H329	Firmicutes	Lachnospiraceae	[Eubacterium]_hallii_group	3.87918
A715	Firmicutes	Lachnospiraceae	[Eubacterium]_hallii_group	1.23022
A710-2	Firmicutes	Lachnospiraceae	[Eubacterium]_hallii_group	1.4275
A546	Firmicutes	Lachnospiraceae	[Eubacterium]_hallii_group	3.21412
H383	Firmicutes	Lachnospiraceae	[Eubacterium]_hallii_group	3.34447
H336	Firmicutes	Lachnospiraceae	[Eubacterium]_hallii_group	4.20842
H589-1	Firmicutes	Lachnospiraceae	[Eubacterium]_hallii_group	1.4084
H589-2	Firmicutes	Lachnospiraceae	[Eubacterium]_hallii_group	11.1368
H324	Firmicutes	Lachnospiraceae	[Eubacterium]_hallii_group	1.8327
H484	Firmicutes	Lachnospiraceae	[Eubacterium]_hallii_group	0.853839
H624	Firmicutes	Lachnospiraceae	[Eubacterium]_hallii_group	0.518864
A521	Firmicutes	Lachnospiraceae	[Eubacterium]_hallii_group	0.968501
H612-1	Firmicutes	Lachnospiraceae	[Eubacterium]_hallii_group	2.08382
H612-2	Firmicutes	Lachnospiraceae	[Eubacterium]_hallii_group	4.0547
A474	Firmicutes	Lachnospiraceae	[Eubacterium]_hallii_group	3.20743
H362	Firmicutes	Lachnospiraceae	[Eubacterium]_hallii_group	0.535707
H425	Firmicutes	Lachnospiraceae	[Eubacterium]_hallii_group	1.79196
H335	Firmicutes	Lachnospiraceae	[Eubacterium]_hallii_group	7.52952
A565	Firmicutes	Lachnospiraceae	[Eubacterium]_hallii_group	7.16789
A450	Firmicutes	Lachnospiraceae	[Eubacterium]_hallii_group	8.08994
A472	Firmicutes	Lachnospiraceae	[Eubacterium]_hallii_group	4.40344
H474	Firmicutes	Lachnospiraceae	[Eubacterium]_hallii_group	1.04011
A617	Firmicutes	Lachnospiraceae	[Eubacterium]_hallii_group	2.47949
H391	Firmicutes	Lachnospiraceae	[Eubacterium]_hallii_group	4.68246
H501	Firmicutes	Lachnospiraceae	[Eubacterium]_hallii_group	3.85981
H576	Firmicutes	Lachnospiraceae	[Eubacterium]_hallii_group	2.99479
A129	Firmicutes	Lachnospiraceae	[Eubacterium]_hallii_group	0.345602
A461	Firmicutes	Lachnospiraceae	[Eubacterium]_hallii_group	4.11054
A6	Firmicutes	Lachnospiraceae	[Eubacterium]_hallii_group	1.61498
H564	Firmicutes	Lachnospiraceae	[Eubacterium]_hallii_group	1.30634
H713	Firmicutes	Lachnospiraceae	[Eubacterium]_hallii_group	2.67571
A609	Firmicutes	Lachnospiraceae	[Eubacterium]_hallii_group	1.28678
A503	Firmicutes	Lachnospiraceae	[Eubacterium]_hallii_group	2.89008
A370	Firmicutes	Lachnospiraceae	[Eubacterium]_hallii_group	1.92281
H631	Firmicutes	Lachnospiraceae	[Eubacterium]_hallii_group	1.64587
H644	Firmicutes	Lachnospiraceae	[Eubacterium]_hallii_group	1.62785
A536	Firmicutes	Lachnospiraceae	[Eubacterium]_hallii_group	4.19406
A519	Firmicutes	Lachnospiraceae	[Eubacterium]_hallii_group	5.37648
H483	Firmicutes	Lachnospiraceae	[Eubacterium]_hallii_group	2.58352
A549	Firmicutes	Lachnospiraceae	[Eubacterium]_hallii_group	1.51129
H438	Firmicutes	Lachnospiraceae	[Eubacterium]_hallii_group	1.14074
H683	Firmicutes	Lachnospiraceae	[Eubacterium]_hallii_group	2.67355
A628	Firmicutes	Lachnospiraceae	[Eubacterium]_hallii_group	2.91274
A350	Firmicutes	Lachnospiraceae	[Eubacterium]_hallii_group	3.2362
H507	Firmicutes	Lachnospiraceae	[Eubacterium]_hallii_group	2.79886
H662-1	Firmicutes	Lachnospiraceae	[Eubacterium]_hallii_group	2.90545
H662-2	Firmicutes	Lachnospiraceae	[Eubacterium]_hallii_group	3.79671
A276	Firmicutes	Lachnospiraceae	[Eubacterium]_hallii_group	3.03803
A356	Firmicutes	Lachnospiraceae	[Eubacterium]_hallii_group	3.2218
H587-1	Firmicutes	Lachnospiraceae	[Eubacterium]_hallii_group	2.67807
H587-2	Firmicutes	Lachnospiraceae	[Eubacterium]_hallii_group	0.497789
A348	Firmicutes	Lachnospiraceae	[Eubacterium]_hallii_group	2.54674
H677	Firmicutes	Lachnospiraceae	[Eubacterium]_hallii_group	0.784816
A485	Firmicutes	Lachnospiraceae	[Eubacterium]_hallii_group	2.40856
H618	Firmicutes	Lachnospiraceae	[Eubacterium]_hallii_group	1.37498
A253	Firmicutes	Lachnospiraceae	[Eubacterium]_hallii_group	2.28333
A557	Firmicutes	Lachnospiraceae	[Eubacterium]_hallii_group	3.37755
A509	Firmicutes	Lachnospiraceae	[Eubacterium]_hallii_group	2.20621
H35	Firmicutes	Lachnospiraceae	[Eubacterium]_hallii_group	2.52605
A551-1	Firmicutes	Lachnospiraceae	[Eubacterium]_hallii_group	2.95763
A551	Firmicutes	Lachnospiraceae	[Eubacterium]_hallii_group	1.66839
A221	Firmicutes	Lachnospiraceae	[Eubacterium]_hallii_group	1.40404
A349	Firmicutes	Lachnospiraceae	[Eubacterium]_hallii_group	2.51821
A612C1	Firmicutes	Lachnospiraceae	[Eubacterium]_hallii_group	2.32133
A612C2	Firmicutes	Lachnospiraceae	[Eubacterium]_hallii_group	4.56258
A526	Firmicutes	Lachnospiraceae	[Eubacterium]_hallii_group	5.82921
H257	Firmicutes	Lachnospiraceae	[Eubacterium]_hallii_group	1.73851
A339	Firmicutes	Lachnospiraceae	[Eubacterium]_hallii_group	4.17022
A644C2	Firmicutes	Lachnospiraceae	[Eubacterium]_hallii_group	4.44289
A644C1	Firmicutes	Lachnospiraceae	[Eubacterium]_hallii_group	0.919903
H427	Firmicutes	Lachnospiraceae	[Eubacterium]_hallii_group	1.05928
A599	Firmicutes	Lachnospiraceae	[Eubacterium]_hallii_group	1.37751
H276	Firmicutes	Lachnospiraceae	[Eubacterium]_hallii_group	4.75342
A445	Firmicutes	Lachnospiraceae	[Eubacterium]_hallii_group	1.10806
A354-1	Firmicutes	Lachnospiraceae	[Eubacterium]_hallii_group	0.827072
A354-2	Firmicutes	Lachnospiraceae	[Eubacterium]_hallii_group	0.639898
A615	Firmicutes	Lachnospiraceae	[Eubacterium]_hallii_group	3.24925
A301	Firmicutes	Lachnospiraceae	[Eubacterium]_hallii_group	2.92405
H487	Firmicutes	Lachnospiraceae	[Eubacterium]_hallii_group	3.0391
H385	Firmicutes	Lachnospiraceae	[Eubacterium]_hallii_group	2.89595
A716	Firmicutes	Lachnospiraceae	[Eubacterium]_hallii_group	2.09339
H632	Firmicutes	Lachnospiraceae	[Eubacterium]_hallii_group	2.02554
H597	Firmicutes	Lachnospiraceae	[Eubacterium]_hallii_group	3.57611
A386	Firmicutes	Lachnospiraceae	[Eubacterium]_hallii_group	5.12168
H669	Firmicutes	Lachnospiraceae	[Eubacterium]_hallii_group	1.81781
H635	Firmicutes	Peptostreptococcaceae	Romboutsia	2.79687
H601	Firmicutes	Peptostreptococcaceae	Romboutsia	1.3745
A673	Firmicutes	Peptostreptococcaceae	Romboutsia	3.51481
A697-1	Firmicutes	Peptostreptococcaceae	Romboutsia	5.55331
H52	Firmicutes	Peptostreptococcaceae	Romboutsia	4.43739
A204	Firmicutes	Peptostreptococcaceae	Romboutsia	0.259683
H143	Firmicutes	Peptostreptococcaceae	Romboutsia	2.88923
A585	Firmicutes	Peptostreptococcaceae	Romboutsia	5.15132
H256	Firmicutes	Peptostreptococcaceae	Romboutsia	1.36856
H234	Firmicutes	Peptostreptococcaceae	Romboutsia	0.564003
H151	Firmicutes	Peptostreptococcaceae	Romboutsia	1.18887
H76C2	Firmicutes	Peptostreptococcaceae	Romboutsia	1.16249
H27	Firmicutes	Peptostreptococcaceae	Romboutsia	1.23928
A652	Firmicutes	Peptostreptococcaceae	Romboutsia	0.94983
A193	Firmicutes	Peptostreptococcaceae	Romboutsia	1.73919
H81	Firmicutes	Peptostreptococcaceae	Romboutsia	1.32429
A645	Firmicutes	Peptostreptococcaceae	Romboutsia	3.39384
H76C1	Firmicutes	Peptostreptococcaceae	Romboutsia	0.921054
H172	Firmicutes	Peptostreptococcaceae	Romboutsia	5.53596
A642-1	Firmicutes	Peptostreptococcaceae	Romboutsia	5.36386
H551	Firmicutes	Peptostreptococcaceae	Romboutsia	0.831399
A587	Firmicutes	Peptostreptococcaceae	Romboutsia	8.46868
H684	Firmicutes	Peptostreptococcaceae	Romboutsia	2.18321
A593-1	Firmicutes	Peptostreptococcaceae	Romboutsia	0.585638
H665-1	Firmicutes	Peptostreptococcaceae	Romboutsia	12.9974
A591	Firmicutes	Peptostreptococcaceae	Romboutsia	5.03713
A389	Firmicutes	Peptostreptococcaceae	Romboutsia	3.92864
A622	Firmicutes	Peptostreptococcaceae	Romboutsia	0.0677111
H91	Firmicutes	Peptostreptococcaceae	Romboutsia	2.87255
H594	Firmicutes	Peptostreptococcaceae	Romboutsia	3.38849
H157	Firmicutes	Peptostreptococcaceae	Romboutsia	0.807069
H689-1	Firmicutes	Peptostreptococcaceae	Romboutsia	2.12451
H608	Firmicutes	Peptostreptococcaceae	Romboutsia	1.04004
A696	Firmicutes	Peptostreptococcaceae	Romboutsia	1.3318
A707	Firmicutes	Peptostreptococcaceae	Romboutsia	1.21689
A593-2	Firmicutes	Peptostreptococcaceae	Romboutsia	0.867461
H353	Firmicutes	Peptostreptococcaceae	Romboutsia	3.16301
A106	Firmicutes	Peptostreptococcaceae	Romboutsia	1.04959
A657	Firmicutes	Peptostreptococcaceae	Romboutsia	0.0987688
A697-2	Firmicutes	Peptostreptococcaceae	Romboutsia	2.01972
H689-2	Firmicutes	Peptostreptococcaceae	Romboutsia	0.579236
A595	Firmicutes	Peptostreptococcaceae	Romboutsia	4.94651
H702	Firmicutes	Peptostreptococcaceae	Romboutsia	4.78635
A642-2	Firmicutes	Peptostreptococcaceae	Romboutsia	0.553274
H665-2	Firmicutes	Peptostreptococcaceae	Romboutsia	1.22191
H698	Firmicutes	Peptostreptococcaceae	Romboutsia	1.6094
A711	Firmicutes	Peptostreptococcaceae	Romboutsia	0.727261
H687	Firmicutes	Peptostreptococcaceae	Romboutsia	0.27698
H620	Firmicutes	Peptostreptococcaceae	Romboutsia	4.82767
H695	Firmicutes	Peptostreptococcaceae	Romboutsia	0.631706
H672	Firmicutes	Peptostreptococcaceae	Romboutsia	1.47976
A580	Firmicutes	Peptostreptococcaceae	Romboutsia	4.37112
A251	Firmicutes	Peptostreptococcaceae	Romboutsia	0.935767
A717	Firmicutes	Peptostreptococcaceae	Romboutsia	1.9499
A561	Firmicutes	Peptostreptococcaceae	Romboutsia	2.76151
H461	Firmicutes	Peptostreptococcaceae	Romboutsia	1.32673
H557	Firmicutes	Peptostreptococcaceae	Romboutsia	3.00594
H435	Firmicutes	Peptostreptococcaceae	Romboutsia	2.68614
A110	Firmicutes	Peptostreptococcaceae	Romboutsia	5.30014
H578	Firmicutes	Peptostreptococcaceae	Romboutsia	1.21243
A139	Firmicutes	Peptostreptococcaceae	Romboutsia	2.85792
H535	Firmicutes	Peptostreptococcaceae	Romboutsia	1.00219
H439	Firmicutes	Peptostreptococcaceae	Romboutsia	2.86188
A300	Firmicutes	Peptostreptococcaceae	Romboutsia	1.68541
A627	Firmicutes	Peptostreptococcaceae	Romboutsia	0.559529
H517	Firmicutes	Peptostreptococcaceae	Romboutsia	7.92922
H434	Firmicutes	Peptostreptococcaceae	Romboutsia	3.58642
H307	Firmicutes	Peptostreptococcaceae	Romboutsia	1.48305
H333	Firmicutes	Peptostreptococcaceae	Romboutsia	4.84109
A719	Firmicutes	Peptostreptococcaceae	Romboutsia	1.28291
A491	Firmicutes	Peptostreptococcaceae	Romboutsia	7.29685
H463	Firmicutes	Peptostreptococcaceae	Romboutsia	2.96056
A399-1	Firmicutes	Peptostreptococcaceae	Romboutsia	1.07486
A399-2	Firmicutes	Peptostreptococcaceae	Romboutsia	0.213129
H396	Firmicutes	Peptostreptococcaceae	Romboutsia	0.608494
A140	Firmicutes	Peptostreptococcaceae	Romboutsia	1.03801
H600	Firmicutes	Peptostreptococcaceae	Romboutsia	0.580632
A528	Firmicutes	Peptostreptococcaceae	Romboutsia	4.7823
H500	Firmicutes	Peptostreptococcaceae	Romboutsia	0.228025
H281	Firmicutes	Peptostreptococcaceae	Romboutsia	1.21638
A345	Firmicutes	Peptostreptococcaceae	Romboutsia	0.772015
H255	Firmicutes	Peptostreptococcaceae	Romboutsia	0.533199
A567	Firmicutes	Peptostreptococcaceae	Romboutsia	2.18048
H523	Firmicutes	Peptostreptococcaceae	Romboutsia	8.96888
H709	Firmicutes	Peptostreptococcaceae	Romboutsia	0.457176
A471	Firmicutes	Peptostreptococcaceae	Romboutsia	1.46475
A363	Firmicutes	Peptostreptococcaceae	Romboutsia	1.65398
H371	Firmicutes	Peptostreptococcaceae	Romboutsia	0.789528
A418	Firmicutes	Peptostreptococcaceae	Romboutsia	2.51417
A332	Firmicutes	Peptostreptococcaceae	Romboutsia	2.03337
A541	Firmicutes	Peptostreptococcaceae	Romboutsia	2.37924
A566	Firmicutes	Peptostreptococcaceae	Romboutsia	0.966231
H408	Firmicutes	Peptostreptococcaceae	Romboutsia	1.84317
H508	Firmicutes	Peptostreptococcaceae	Romboutsia	3.76503
H574	Firmicutes	Peptostreptococcaceae	Romboutsia	2.22804
H365	Firmicutes	Peptostreptococcaceae	Romboutsia	0.460223
A405	Firmicutes	Peptostreptococcaceae	Romboutsia	1.6706
H481	Firmicutes	Peptostreptococcaceae	Romboutsia	1.59878
H310	Firmicutes	Peptostreptococcaceae	Romboutsia	2.98904
H415	Firmicutes	Peptostreptococcaceae	Romboutsia	1.87196
H380-1	Firmicutes	Peptostreptococcaceae	Romboutsia	4.44219
H364	Firmicutes	Peptostreptococcaceae	Romboutsia	9.13229
H88	Firmicutes	Peptostreptococcaceae	Romboutsia	1.70442
H380-2	Firmicutes	Peptostreptococcaceae	Romboutsia	0.316594
A560	Firmicutes	Peptostreptococcaceae	Romboutsia	4.59549
A353	Firmicutes	Peptostreptococcaceae	Romboutsia	0.24655
H328	Firmicutes	Peptostreptococcaceae	Romboutsia	2.41607
H611	Firmicutes	Peptostreptococcaceae	Romboutsia	2.54352
H671	Firmicutes	Peptostreptococcaceae	Romboutsia	0.410047
A523-1	Firmicutes	Peptostreptococcaceae	Romboutsia	7.08514
A523-2	Firmicutes	Peptostreptococcaceae	Romboutsia	4.22388
A709	Firmicutes	Peptostreptococcaceae	Romboutsia	1.25646
A490	Firmicutes	Peptostreptococcaceae	Romboutsia	1.56143
A537-1	Firmicutes	Peptostreptococcaceae	Romboutsia	9.37651
H366	Firmicutes	Peptostreptococcaceae	Romboutsia	1.24816
A537-2	Firmicutes	Peptostreptococcaceae	Romboutsia	0.97387
A466	Firmicutes	Peptostreptococcaceae	Romboutsia	2.23465
A507	Firmicutes	Peptostreptococcaceae	Romboutsia	2.32
A710-1	Firmicutes	Peptostreptococcaceae	Romboutsia	1.63844
H545	Firmicutes	Peptostreptococcaceae	Romboutsia	2.69145
H477	Firmicutes	Peptostreptococcaceae	Romboutsia	1.03813
H297	Firmicutes	Peptostreptococcaceae	Romboutsia	8.0239
H329	Firmicutes	Peptostreptococcaceae	Romboutsia	5.74119
A715	Firmicutes	Peptostreptococcaceae	Romboutsia	1.36939
A710-2	Firmicutes	Peptostreptococcaceae	Romboutsia	0.666444
A546	Firmicutes	Peptostreptococcaceae	Romboutsia	0.616323
H383	Firmicutes	Peptostreptococcaceae	Romboutsia	0.417462
H336	Firmicutes	Peptostreptococcaceae	Romboutsia	2.8175
H589-1	Firmicutes	Peptostreptococcaceae	Romboutsia	1.93888
H589-2	Firmicutes	Peptostreptococcaceae	Romboutsia	1.45663
H324	Firmicutes	Peptostreptococcaceae	Romboutsia	1.62391
H484	Firmicutes	Peptostreptococcaceae	Romboutsia	0.726192
H624	Firmicutes	Peptostreptococcaceae	Romboutsia	0.0769089
A521	Firmicutes	Peptostreptococcaceae	Romboutsia	0.302943
H612-1	Firmicutes	Peptostreptococcaceae	Romboutsia	1.57537
H612-2	Firmicutes	Peptostreptococcaceae	Romboutsia	4.09776
A474	Firmicutes	Peptostreptococcaceae	Romboutsia	4.8569
H362	Firmicutes	Peptostreptococcaceae	Romboutsia	0.88234
H425	Firmicutes	Peptostreptococcaceae	Romboutsia	3.71031
H335	Firmicutes	Peptostreptococcaceae	Romboutsia	3.29911
A565	Firmicutes	Peptostreptococcaceae	Romboutsia	3.08215
A450	Firmicutes	Peptostreptococcaceae	Romboutsia	2.74886
A472	Firmicutes	Peptostreptococcaceae	Romboutsia	1.36584
H474	Firmicutes	Peptostreptococcaceae	Romboutsia	0.785722
A617	Firmicutes	Peptostreptococcaceae	Romboutsia	1.6031
H391	Firmicutes	Peptostreptococcaceae	Romboutsia	6.29906
H501	Firmicutes	Peptostreptococcaceae	Romboutsia	3.75373
H576	Firmicutes	Peptostreptococcaceae	Romboutsia	3.11253
A129	Firmicutes	Peptostreptococcaceae	Romboutsia	8.89521
A461	Firmicutes	Peptostreptococcaceae	Romboutsia	0.846397
A6	Firmicutes	Peptostreptococcaceae	Romboutsia	0.359872
H564	Firmicutes	Peptostreptococcaceae	Romboutsia	0.912221
H713	Firmicutes	Peptostreptococcaceae	Romboutsia	1.54022
A609	Firmicutes	Peptostreptococcaceae	Romboutsia	1.50335
A503	Firmicutes	Peptostreptococcaceae	Romboutsia	0.870982
A370	Firmicutes	Peptostreptococcaceae	Romboutsia	0.450702
H631	Firmicutes	Peptostreptococcaceae	Romboutsia	1.3167
H644	Firmicutes	Peptostreptococcaceae	Romboutsia	2.75229
A536	Firmicutes	Peptostreptococcaceae	Romboutsia	4.67204
A519	Firmicutes	Peptostreptococcaceae	Romboutsia	6.52835
H483	Firmicutes	Peptostreptococcaceae	Romboutsia	8.05294
A549	Firmicutes	Peptostreptococcaceae	Romboutsia	4.37213
H438	Firmicutes	Peptostreptococcaceae	Romboutsia	14.3621
H683	Firmicutes	Peptostreptococcaceae	Romboutsia	16.2356
A628	Firmicutes	Peptostreptococcaceae	Romboutsia	2.84155
A350	Firmicutes	Peptostreptococcaceae	Romboutsia	7.1483
H507	Firmicutes	Peptostreptococcaceae	Romboutsia	2.21167
H662-1	Firmicutes	Peptostreptococcaceae	Romboutsia	0.900514
H662-2	Firmicutes	Peptostreptococcaceae	Romboutsia	1.37421
A276	Firmicutes	Peptostreptococcaceae	Romboutsia	3.19151
A356	Firmicutes	Peptostreptococcaceae	Romboutsia	9.77968
H587-1	Firmicutes	Peptostreptococcaceae	Romboutsia	2.60772
H587-2	Firmicutes	Peptostreptococcaceae	Romboutsia	0.253438
A348	Firmicutes	Peptostreptococcaceae	Romboutsia	0.845054
H677	Firmicutes	Peptostreptococcaceae	Romboutsia	0.280184
A485	Firmicutes	Peptostreptococcaceae	Romboutsia	2.11018
H618	Firmicutes	Peptostreptococcaceae	Romboutsia	0.37327
A253	Firmicutes	Peptostreptococcaceae	Romboutsia	1.7824
A557	Firmicutes	Peptostreptococcaceae	Romboutsia	2.73106
A509	Firmicutes	Peptostreptococcaceae	Romboutsia	6.28241
H35	Firmicutes	Peptostreptococcaceae	Romboutsia	1.14781
A551-1	Firmicutes	Peptostreptococcaceae	Romboutsia	0.893068
A551	Firmicutes	Peptostreptococcaceae	Romboutsia	1.52834
A221	Firmicutes	Peptostreptococcaceae	Romboutsia	8.12779
A349	Firmicutes	Peptostreptococcaceae	Romboutsia	2.59726
A612C1	Firmicutes	Peptostreptococcaceae	Romboutsia	2.50151
A612C2	Firmicutes	Peptostreptococcaceae	Romboutsia	2.16417
A526	Firmicutes	Peptostreptococcaceae	Romboutsia	3.26939
H257	Firmicutes	Peptostreptococcaceae	Romboutsia	5.54924
A339	Firmicutes	Peptostreptococcaceae	Romboutsia	1.6469
A644C2	Firmicutes	Peptostreptococcaceae	Romboutsia	1.79659
A644C1	Firmicutes	Peptostreptococcaceae	Romboutsia	0.337165
H427	Firmicutes	Peptostreptococcaceae	Romboutsia	1.44799
A599	Firmicutes	Peptostreptococcaceae	Romboutsia	1.49773
H276	Firmicutes	Peptostreptococcaceae	Romboutsia	0.731847
A445	Firmicutes	Peptostreptococcaceae	Romboutsia	2.42013
A354-1	Firmicutes	Peptostreptococcaceae	Romboutsia	7.3255
A354-2	Firmicutes	Peptostreptococcaceae	Romboutsia	1.34363
A615	Firmicutes	Peptostreptococcaceae	Romboutsia	5.22902
A301	Firmicutes	Peptostreptococcaceae	Romboutsia	2.35764
H487	Firmicutes	Peptostreptococcaceae	Romboutsia	1.742
H385	Firmicutes	Peptostreptococcaceae	Romboutsia	0.795151
A716	Firmicutes	Peptostreptococcaceae	Romboutsia	1.20881
H632	Firmicutes	Peptostreptococcaceae	Romboutsia	2.1219
H597	Firmicutes	Peptostreptococcaceae	Romboutsia	4.01092
A386	Firmicutes	Peptostreptococcaceae	Romboutsia	1.5998
H669	Firmicutes	Peptostreptococcaceae	Romboutsia	1.78527
H635	Firmicutes	Ruminococcaceae	Subdoligranulum	0.852066
H601	Firmicutes	Ruminococcaceae	Subdoligranulum	1.67118
A673	Firmicutes	Ruminococcaceae	Subdoligranulum	2.96627
A697-1	Firmicutes	Ruminococcaceae	Subdoligranulum	4.42258
H52	Firmicutes	Ruminococcaceae	Subdoligranulum	1.14203
A204	Firmicutes	Ruminococcaceae	Subdoligranulum	0.392601
H143	Firmicutes	Ruminococcaceae	Subdoligranulum	2.07292
A585	Firmicutes	Ruminococcaceae	Subdoligranulum	4.83331
H256	Firmicutes	Ruminococcaceae	Subdoligranulum	1.9828
H234	Firmicutes	Ruminococcaceae	Subdoligranulum	0.280702
H151	Firmicutes	Ruminococcaceae	Subdoligranulum	23.9029
H76C2	Firmicutes	Ruminococcaceae	Subdoligranulum	1.52719
H27	Firmicutes	Ruminococcaceae	Subdoligranulum	1.7277
A652	Firmicutes	Ruminococcaceae	Subdoligranulum	0.498385
A193	Firmicutes	Ruminococcaceae	Subdoligranulum	3.50173
H81	Firmicutes	Ruminococcaceae	Subdoligranulum	1.1589
A645	Firmicutes	Ruminococcaceae	Subdoligranulum	2.37426
H76C1	Firmicutes	Ruminococcaceae	Subdoligranulum	1.0466
H172	Firmicutes	Ruminococcaceae	Subdoligranulum	1.88866
A642-1	Firmicutes	Ruminococcaceae	Subdoligranulum	3.37853
H551	Firmicutes	Ruminococcaceae	Subdoligranulum	3.05267
A587	Firmicutes	Ruminococcaceae	Subdoligranulum	6.39501
H684	Firmicutes	Ruminococcaceae	Subdoligranulum	2.93116
A593-1	Firmicutes	Ruminococcaceae	Subdoligranulum	2.55091
H665-1	Firmicutes	Ruminococcaceae	Subdoligranulum	9.3259
A591	Firmicutes	Ruminococcaceae	Subdoligranulum	10.0909
A389	Firmicutes	Ruminococcaceae	Subdoligranulum	6.2229
A622	Firmicutes	Ruminococcaceae	Subdoligranulum	0.539637
H91	Firmicutes	Ruminococcaceae	Subdoligranulum	0.860058
H594	Firmicutes	Ruminococcaceae	Subdoligranulum	2.78243
H157	Firmicutes	Ruminococcaceae	Subdoligranulum	9.24187
H689-1	Firmicutes	Ruminococcaceae	Subdoligranulum	0.818042
H608	Firmicutes	Ruminococcaceae	Subdoligranulum	1.18009
A696	Firmicutes	Ruminococcaceae	Subdoligranulum	3.35155
A707	Firmicutes	Ruminococcaceae	Subdoligranulum	1.82987
A593-2	Firmicutes	Ruminococcaceae	Subdoligranulum	3.88751
H353	Firmicutes	Ruminococcaceae	Subdoligranulum	1.82061
A106	Firmicutes	Ruminococcaceae	Subdoligranulum	0.902769
A657	Firmicutes	Ruminococcaceae	Subdoligranulum	0.537486
A697-2	Firmicutes	Ruminococcaceae	Subdoligranulum	0.467806
H689-2	Firmicutes	Ruminococcaceae	Subdoligranulum	2.51926
A595	Firmicutes	Ruminococcaceae	Subdoligranulum	3.60918
H702	Firmicutes	Ruminococcaceae	Subdoligranulum	6.49854
A642-2	Firmicutes	Ruminococcaceae	Subdoligranulum	2.91487
H665-2	Firmicutes	Ruminococcaceae	Subdoligranulum	6.65203
H698	Firmicutes	Ruminococcaceae	Subdoligranulum	2.35038
A711	Firmicutes	Ruminococcaceae	Subdoligranulum	3.01263
H687	Firmicutes	Ruminococcaceae	Subdoligranulum	3.36184
H620	Firmicutes	Ruminococcaceae	Subdoligranulum	1.13148
H695	Firmicutes	Ruminococcaceae	Subdoligranulum	4.63891
H672	Firmicutes	Ruminococcaceae	Subdoligranulum	2.98932
A580	Firmicutes	Ruminococcaceae	Subdoligranulum	6.48456
A251	Firmicutes	Ruminococcaceae	Subdoligranulum	3.43743
A717	Firmicutes	Ruminococcaceae	Subdoligranulum	2.27109
A561	Firmicutes	Ruminococcaceae	Subdoligranulum	6.85909
H461	Firmicutes	Ruminococcaceae	Subdoligranulum	0.696503
H557	Firmicutes	Ruminococcaceae	Subdoligranulum	2.02458
H435	Firmicutes	Ruminococcaceae	Subdoligranulum	1.17329
A110	Firmicutes	Ruminococcaceae	Subdoligranulum	1.39236
H578	Firmicutes	Ruminococcaceae	Subdoligranulum	0.0293923
A139	Firmicutes	Ruminococcaceae	Subdoligranulum	0.843411
H535	Firmicutes	Ruminococcaceae	Subdoligranulum	1.72839
H439	Firmicutes	Ruminococcaceae	Subdoligranulum	0.310503
A300	Firmicutes	Ruminococcaceae	Subdoligranulum	0.523333
A627	Firmicutes	Ruminococcaceae	Subdoligranulum	5.46782
H517	Firmicutes	Ruminococcaceae	Subdoligranulum	1.5161
H434	Firmicutes	Ruminococcaceae	Subdoligranulum	1.27374
H307	Firmicutes	Ruminococcaceae	Subdoligranulum	0.54565
H333	Firmicutes	Ruminococcaceae	Subdoligranulum	1.65329
A719	Firmicutes	Ruminococcaceae	Subdoligranulum	0.951604
A491	Firmicutes	Ruminococcaceae	Subdoligranulum	0.777988
H463	Firmicutes	Ruminococcaceae	Subdoligranulum	1.98623
A399-1	Firmicutes	Ruminococcaceae	Subdoligranulum	0.573259
A399-2	Firmicutes	Ruminococcaceae	Subdoligranulum	4.80866
H396	Firmicutes	Ruminococcaceae	Subdoligranulum	2.44494
A140	Firmicutes	Ruminococcaceae	Subdoligranulum	0.788
H600	Firmicutes	Ruminococcaceae	Subdoligranulum	2.3153
A528	Firmicutes	Ruminococcaceae	Subdoligranulum	4.43989
H500	Firmicutes	Ruminococcaceae	Subdoligranulum	1.95162
H281	Firmicutes	Ruminococcaceae	Subdoligranulum	1.20012
A345	Firmicutes	Ruminococcaceae	Subdoligranulum	1.90201
H255	Firmicutes	Ruminococcaceae	Subdoligranulum	0.907919
A567	Firmicutes	Ruminococcaceae	Subdoligranulum	2.79587
H523	Firmicutes	Ruminococcaceae	Subdoligranulum	1.80992
H709	Firmicutes	Ruminococcaceae	Subdoligranulum	2.6424
A471	Firmicutes	Ruminococcaceae	Subdoligranulum	0.524632
A363	Firmicutes	Ruminococcaceae	Subdoligranulum	1.92779
H371	Firmicutes	Ruminococcaceae	Subdoligranulum	1.10585
A418	Firmicutes	Ruminococcaceae	Subdoligranulum	1.6125
A332	Firmicutes	Ruminococcaceae	Subdoligranulum	0.848031
A541	Firmicutes	Ruminococcaceae	Subdoligranulum	2.22723
A566	Firmicutes	Ruminococcaceae	Subdoligranulum	0.571851
H408	Firmicutes	Ruminococcaceae	Subdoligranulum	2.51172
H508	Firmicutes	Ruminococcaceae	Subdoligranulum	1.81068
H574	Firmicutes	Ruminococcaceae	Subdoligranulum	1.64417
H365	Firmicutes	Ruminococcaceae	Subdoligranulum	0.526761
A405	Firmicutes	Ruminococcaceae	Subdoligranulum	2.58922
H481	Firmicutes	Ruminococcaceae	Subdoligranulum	2.4475
H310	Firmicutes	Ruminococcaceae	Subdoligranulum	1.17479
H415	Firmicutes	Ruminococcaceae	Subdoligranulum	1.73862
H380-1	Firmicutes	Ruminococcaceae	Subdoligranulum	2.66409
H364	Firmicutes	Ruminococcaceae	Subdoligranulum	8.48342
H88	Firmicutes	Ruminococcaceae	Subdoligranulum	2.34111
H380-2	Firmicutes	Ruminococcaceae	Subdoligranulum	1.32424
A560	Firmicutes	Ruminococcaceae	Subdoligranulum	1.38249
A353	Firmicutes	Ruminococcaceae	Subdoligranulum	1.06088
H328	Firmicutes	Ruminococcaceae	Subdoligranulum	3.0371
H611	Firmicutes	Ruminococcaceae	Subdoligranulum	0.674408
H671	Firmicutes	Ruminococcaceae	Subdoligranulum	4.89379
A523-1	Firmicutes	Ruminococcaceae	Subdoligranulum	1.23932
A523-2	Firmicutes	Ruminococcaceae	Subdoligranulum	1.12914
A709	Firmicutes	Ruminococcaceae	Subdoligranulum	1.01825
A490	Firmicutes	Ruminococcaceae	Subdoligranulum	0.634513
A537-1	Firmicutes	Ruminococcaceae	Subdoligranulum	1.76336
H366	Firmicutes	Ruminococcaceae	Subdoligranulum	0.404932
A537-2	Firmicutes	Ruminococcaceae	Subdoligranulum	1.03834
A466	Firmicutes	Ruminococcaceae	Subdoligranulum	0.564146
A507	Firmicutes	Ruminococcaceae	Subdoligranulum	3.51548
A710-1	Firmicutes	Ruminococcaceae	Subdoligranulum	1.74485
H545	Firmicutes	Ruminococcaceae	Subdoligranulum	8.52267
H477	Firmicutes	Ruminococcaceae	Subdoligranulum	1.49171
H297	Firmicutes	Ruminococcaceae	Subdoligranulum	2.37958
H329	Firmicutes	Ruminococcaceae	Subdoligranulum	4.35097
A715	Firmicutes	Ruminococcaceae	Subdoligranulum	1.78688
A710-2	Firmicutes	Ruminococcaceae	Subdoligranulum	1.62507
A546	Firmicutes	Ruminococcaceae	Subdoligranulum	1.18645
H383	Firmicutes	Ruminococcaceae	Subdoligranulum	0.452052
H336	Firmicutes	Ruminococcaceae	Subdoligranulum	4.73269
H589-1	Firmicutes	Ruminococcaceae	Subdoligranulum	0.986347
H589-2	Firmicutes	Ruminococcaceae	Subdoligranulum	1.6167
H324	Firmicutes	Ruminococcaceae	Subdoligranulum	0.370124
H484	Firmicutes	Ruminococcaceae	Subdoligranulum	0.360414
H624	Firmicutes	Ruminococcaceae	Subdoligranulum	0.0649934
A521	Firmicutes	Ruminococcaceae	Subdoligranulum	0.312123
H612-1	Firmicutes	Ruminococcaceae	Subdoligranulum	2.67487
H612-2	Firmicutes	Ruminococcaceae	Subdoligranulum	2.61492
[truncated: 6,281 more rows]

## Sheet: FS1i
HP Status														Rooms in home														Stunting														Teff consumption
feature	metadata	value	name	coef	stderr	pval_individual	qval_individual	pval_joint	qval_joint	error	model	N	N_not_zero	feature	metadata	value	name	coef	stderr	pval_individual	qval_individual	pval_joint	qval_joint	error	model	N	N_not_zero	feature	metadata	value	name	coef	stderr	pval_individual	qval_individual	pval_joint	qval_joint	error	model	N	N_not_zero	feature	metadata	value	name	coef	stderr	pval_individual	qval_individual
g__Paludicola	HP_Result	POS	HP_ResultPOS	4.48238	0.657111	0.000194448	0.343007	0.000388859	0.416079	NA	abundance	149	10	g__Agathobacter	Home_room_factor	Single	Home_room_factorSingle	1.02107	0.29561	0.00511501	0.818996	0.0102039	0.883136	NA	abundance	189	182	g__Bifidobacterium	Stunting	Stunting	StuntingStunting	-1.00676	0.396429	0.000334081	0.253957	0.000334081	0.324706	NA	abundance	207	207	g__.Bacteroides._pectinophilus_group	Teff_Freq_Factor_Binary	Never	Teff_Freq_Factor_BinaryNever	-0.587652	1.17379	0.695889	0.986973
g__.Clostridium._innocuum_group	Age_c	Age_c	Age_c	0.409207	0.312604	0.176736	0.932356	0.322237	0.867289	NA	abundance	149	45	g__Clostridia_UCG.014	Home_room_factor	Single	Home_room_factorSingle	0.84947	0.238543	0.00618836	0.818996	0.0123384	0.883136	NA	abundance	189	182	g__Bilophila	Stunting	Stunting	StuntingStunting	2.11203	0.593104	0.000369487	0.253957	0.000738838	0.324706	NA	prevalence	207	14	g__.Clostridium._innocuum_group	Age_c	Age_c	Age_c	0.308715	0.245854	0.143315	0.986973
g__.Clostridium._methylpentosum_group	Age_c	Age_c	Age_c	0.739061	0.596411	0.269558	0.932356	0.466455	0.9264	NA	abundance	149	7	g__Faecalibacterium	Home_room_factor	Single	Home_room_factorSingle	0.97435	0.276619	0.00477081	0.818996	0.00477081	0.883136	NA	abundance	189	189	g__UCG.009	Stunting	Stunting	StuntingStunting	1.9478	0.552293	0.000420691	0.253957	0.000841206	0.324706	NA	prevalence	207	20	g__.Clostridium._innocuum_group	Teff_Freq_Factor_Binary	Never	Teff_Freq_Factor_BinaryNever	-0.351193	0.486353	0.586602	0.986973
g__.Eubacterium._fissicatena_group	HP_Result	POS	HP_ResultPOS	0.924864	0.801981	0.290157	0.932356	0.489739	0.9264	NA	abundance	149	4	g__Intestinimonas	Home_room_factor	Single	Home_room_factorSingle	0.929851	0.235735	0.00237771	0.818996	0.00474977	0.883136	NA	abundance	189	121	g__Olsenella	Stunting	Stunting	StuntingStunting	-0.698029	0.356864	0.00167736	0.542616	0.00335191	0.64692	NA	abundance	207	199	g__.Clostridium._methylpentosum_group	Age_c	Age_c	Age_c	0.964594	1.0687	0.406366	0.986973
g__.Eubacterium._hallii_group	Age_c	Age_c	Age_c	0.0814496	0.0801179	0.274558	0.932356	0.274558	0.867289	NA	abundance	149	149	g__Marvinbryantia	Home_room_factor	Single	Home_room_factorSingle	0.89315	0.23159	0.00302937	0.818996	0.00604957	0.883136	NA	abundance	189	168	g__.Eubacterium._siraeum_group	Stunting	Stunting	StuntingStunting	1.71377	0.570764	0.002677	0.542616	0.00534682	0.678293	NA	prevalence	207	96	g__.Eubacterium._brachy_group	Teff_Freq_Factor_Binary	Never	Teff_Freq_Factor_BinaryNever	1.34371	1.63096	0.407575	0.986973
g__.Eubacterium._ventriosum_group	Age_c	Age_c	Age_c	-0.417263	0.142115	0.0138164	0.932356	0.0274418	0.867289	NA	abundance	149	70	g__Methanobrevibacter	Home_room_factor	Single	Home_room_factorSingle	2.29213	0.718158	0.00441309	0.818996	0.00880671	0.883136	NA	abundance	189	61	g__Lachnospiraceae_UCG.003	Stunting	Stunting	StuntingStunting	1.84791	0.570578	0.00120094	0.542616	0.00240044	0.64692	NA	prevalence	207	90	g__.Eubacterium._coprostanoligenes_group	Teff_Freq_Factor_Binary	Never	Teff_Freq_Factor_BinaryNever	-0.534631	0.310018	0.160054	0.986973
g__.Eubacterium._ventriosum_group	HP_Result	POS	HP_ResultPOS	-0.707765	0.291982	0.117119	0.932356	0.22052	0.867289	NA	abundance	149	70	g__Vibrio	Age_c	Age_c	Age_c	1.22171	0.157074	0.00481506	0.818996	0.00960693	0.883136	NA	abundance	189	6	g__Methanosphaera	Stunting	Stunting	StuntingStunting	1.46403	0.492166	0.00293303	0.542616	0.00585745	0.678293	NA	prevalence	207	72	g__.Eubacterium._eligens_group	Age_c	Age_c	Age_c	-0.222901	0.127948	0.267672	0.986973
g__.Eubacterium._xylanophilum_group	Age_c	Age_c	Age_c	-0.382596	0.178945	0.0650489	0.932356	0.125866	0.867289	NA	abundance	149	54	g__Aerococcus	Age_c	Age_c	Age_c	0.555579	0.168204	0.000956547	0.818996	0.00191218	0.883136	NA	prevalence	189	78	g__Muribaculaceae	Stunting	Stunting	StuntingStunting	1.44691	0.471719	0.00215987	0.542616	0.00431507	0.678293	NA	prevalence	207	49	g__.Eubacterium._fissicatena_group	Age_c	Age_c	Age_c	0.393237	0.210484	0.282994	0.986973
g__.Ruminococcus._torques_group	Age_c	Age_c	Age_c	0.124893	0.11008	0.222457	0.932356	0.222457	0.867289	NA	abundance	149	149	g__Agathobacter	Age_c	Age_c	Age_c	0.979205	0.357832	0.00620977	0.818996	0.012381	0.883136	NA	prevalence	189	182	g__Rhodococcus	Age_c	Age_c	Age_c	0.657771	0.216512	0.00238127	0.542616	0.00475687	0.678293	NA	prevalence	207	35	g__.Eubacterium._fissicatena_group	Teff_Freq_Factor_Binary	Never	Teff_Freq_Factor_BinaryNever	1.16834	0.286588	0.149576	0.986973
g__A0839	Age_c	Age_c	Age_c	1.89887	0.492852	0.160663	0.932356	0.185367	0.867289	NA	abundance	149	4	g__Coriobacteriaceae_UCG.003	Home_room_factor	Single	Home_room_factorSingle	-1.07887	0.386866	0.00529125	0.818996	0.0105545	0.883136	NA	prevalence	189	45	g__Ureaplasma	Stunting	Stunting	StuntingStunting	3.78273	1.27445	0.00299623	0.542616	0.00299623	0.64692	NA	prevalence	207	3	g__.Eubacterium._hallii_group	Age_c	Age_c	Age_c	0.0882953	0.0794648	0.121382	0.986973
g__A0839	HP_Result	POS	HP_ResultPOS	-4.50379	0.6786	0.100812	0.932356	0.191461	0.867289	NA	abundance	149	4	g__Corynebacterium	Home_room_factor	Single	Home_room_factorSingle	-0.876546	0.312309	0.0050057	0.818996	0.00998634	0.883136	NA	prevalence	189	114	g__Lachnospira	Stunting	Stunting	StuntingStunting	-1.20706	0.563468	0.00418691	0.593778	0.00835629	0.709737	NA	abundance	207	79	g__.Eubacterium._hallii_group	Teff_Freq_Factor_Binary	Never	Teff_Freq_Factor_BinaryNever	0.192065	0.16179	0.134169	0.986973
g__Abiotrophia	Age_c	Age_c	Age_c	-0.273061	0.227902	0.301506	0.932356	0.512106	0.9264	NA	abundance	149	40	g__Desemzia	Age_c	Age_c	Age_c	0.453795	0.160395	0.00466603	0.818996	0.0093103	0.883136	NA	prevalence	189	85	g__Phascolarctobacterium	Stunting	Stunting	StuntingStunting	1.60678	0.555766	0.00383891	0.593778	0.00766309	0.709737	NA	prevalence	207	19	g__.Eubacterium._siraeum_group	Age_c	Age_c	Age_c	-0.292747	0.197718	0.273561	0.986973
g__Abiotrophia	HP_Result	POS	HP_ResultPOS	0.49833	0.506405	0.168038	0.932356	0.161516	0.867289	NA	abundance	149	40	g__Glutamicibacter	Age_c	Age_c	Age_c	0.460151	0.162652	0.00466867	0.818996	0.00931554	0.883136	NA	prevalence	189	78	g__UBA1819	Stunting	Stunting	StuntingStunting	1.43026	0.500429	0.00426235	0.593778	0.00850653	0.709737	NA	prevalence	207	31	g__.Eubacterium._siraeum_group	Teff_Freq_Factor_Binary	Never	Teff_Freq_Factor_BinaryNever	0.484718	0.371867	0.139153	0.986973
g__Adlercreutzia	HP_Result	POS	HP_ResultPOS	0.365608	0.328229	0.0864566	0.932356	0.165439	0.867289	NA	abundance	149	81	g__Peptostreptococcus	Home_room_factor	Single	Home_room_factorSingle	0.827851	0.304353	0.0065276	0.818996	0.0130126	0.883136	NA	prevalence	189	88	g__Aerococcus	Age_c	Age_c	Age_c	0.42939	0.151499	0.00459291	0.594126	0.00916474	0.709737	NA	prevalence	207	90	g__.Eubacterium._ventriosum_group	Age_c	Age_c	Age_c	-0.234791	0.166632	0.341259	0.986973
g__Aerococcus	Age_c	Age_c	Age_c	0.335858	0.276746	0.202332	0.932356	0.129192	0.867289	NA	abundance	149	70	g__Rhodococcus	Age_c	Age_c	Age_c	0.670634	0.235333	0.00437581	0.818996	0.00873247	0.883136	NA	prevalence	189	30	g__.Eubacterium._brachy_group	Stunting	Stunting	StuntingStunting	-1.90296	1.48822	0.138821	0.790381	0.25837	0.768239	NA	abundance	207	14	g__.Eubacterium._ventriosum_group	Teff_Freq_Factor_Binary	Never	Teff_Freq_Factor_BinaryNever	-0.887779	0.332709	0.0209545	0.986973
g__Agathobacter	HP_Result	POS	HP_ResultPOS	-0.631788	0.310858	0.206997	0.932356	0.371146	0.899533	NA	abundance	149	147	g__Howardella	Home_room_factor	Single	Home_room_factorSingle	1.03992	0.304756	0.0070977	0.834867	0.014145	0.883136	NA	abundance	189	50	g__.Eubacterium._hallii_group	Age_c	Age_c	Age_c	0.131699	0.0713264	0.0401753	0.790381	0.0401753	0.757081	NA	abundance	207	207	g__.Eubacterium._xylanophilum_group	Age_c	Age_c	Age_c	-0.24993	0.15361	0.268272	0.986973
g__AKYH767	HP_Result	POS	HP_ResultPOS	-3.19563	2.09196	0.291434	0.932356	0.497934	0.9264	NA	abundance	149	5	g__Micrococcus	Age_c	Age_c	Age_c	1.27298	0.100706	0.00771539	0.846277	0.0153713	0.883136	NA	abundance	189	5	g__.Eubacterium._hallii_group	Stunting	Stunting	StuntingStunting	-0.0510857	0.235669	0.0363874	0.790381	0.0363874	0.757081	NA	abundance	207	207	g__.Eubacterium._xylanophilum_group	Teff_Freq_Factor_Binary	Never	Teff_Freq_Factor_BinaryNever	0.15331	0.326914	0.486419	0.986973
g__Alkanindiges	HP_Result	POS	HP_ResultPOS	-1.11594	0.301129	0.215263	0.932356	0.384188	0.907464	NA	abundance	149	3	g__Micrococcus	Home_room_factor	Single	Home_room_factorSingle	3.36716	0.278501	0.00809404	0.846277	0.0161226	0.883136	NA	abundance	189	5	g__.Eubacterium._ventriosum_group	Age_c	Age_c	Age_c	-0.429454	0.152616	0.0169336	0.790381	0.0335805	0.757081	NA	abundance	207	101	g__.Ruminococcus._gauvreauii_group	Age_c	Age_c	Age_c	-0.114122	0.118061	0.714161	0.986973
g__Anaeromyxobacter	Age_c	Age_c	Age_c	0.719879	0.380419	0.19171	0.932356	0.109612	0.867289	NA	abundance	149	5	g__Scardovia	Age_c	Age_c	Age_c	-1.281	0.488339	0.00871116	0.862863	0.0173464	0.883136	NA	prevalence	189	4	g__.Eubacterium._xylanophilum_group	Age_c	Age_c	Age_c	-0.252046	0.136214	0.147747	0.790381	0.273665	0.76897	NA	abundance	207	81	g__.Ruminococcus._gauvreauii_group	Teff_Freq_Factor_Binary	Never	Teff_Freq_Factor_BinaryNever	-0.200657	0.241185	0.64231	0.986973
g__Anaeromyxobacter	HP_Result	POS	HP_ResultPOS	-1.73476	0.493836	0.0946956	0.932356	0.180424	0.867289	NA	abundance	149	5	g__Lachnospiraceae_UCG.004	Home_room_factor	Single	Home_room_factorSingle	0.789472	0.304666	0.00956227	0.89981	0.0190331	0.883136	NA	prevalence	189	82	g__.Ruminococcus._torques_group	Age_c	Age_c	Age_c	0.107917	0.0875805	0.129412	0.790381	0.129412	0.757081	NA	abundance	207	207	g__.Ruminococcus._gnavus_group	Age_c	Age_c	Age_c	0.204545	0.345767	0.442467	0.986973
g__Anaeroplasma	Age_c	Age_c	Age_c	-0.548414	0.294993	0.101731	0.932356	0.193113	0.867289	NA	abundance	149	20	g__.Bacteroides._pectinophilus_group	Home_room_factor	Single	Home_room_factorSingle	1.93565	0.441226	0.0164352	0.915885	0.0326004	0.883136	NA	abundance	189	7	g__Actinomyces	Stunting	Stunting	StuntingStunting	-0.279041	0.330625	0.0287061	0.790381	0.0565882	0.757081	NA	abundance	207	197	g__.Ruminococcus._gnavus_group	Teff_Freq_Factor_Binary	Never	Teff_Freq_Factor_BinaryNever	-1.0286	0.591712	0.116631	0.986973
g__Arenimonas	Age_c	Age_c	Age_c	-1.55537	0.799433	0.152696	0.932356	0.0659717	0.867289	NA	abundance	149	6	g__.Clostridium._innocuum_group	Age_c	Age_c	Age_c	0.401005	0.257629	0.0980039	0.915885	0.186403	0.883136	NA	abundance	189	67	g__Adlercreutzia	Age_c	Age_c	Age_c	0.152698	0.131249	0.162274	0.790381	0.298214	0.76897	NA	abundance	207	112	g__.Ruminococcus._torques_group	Age_c	Age_c	Age_c	0.139139	0.0981152	0.0758699	0.986973
g__Atopobium	Age_c	Age_c	Age_c	0.237514	0.125786	0.0638319	0.932356	0.123589	0.867289	NA	abundance	149	43	g__.Clostridium._methylpentosum_group	Age_c	Age_c	Age_c	0.770922	0.631137	0.269416	0.915885	0.466247	0.907762	NA	abundance	189	7	g__ADurb.Bin063.1	Stunting	Stunting	StuntingStunting	3.33744	0.383595	0.0870409	0.790381	0.166506	0.757081	NA	abundance	207	4	g__211ds20	Teff_Freq_Factor_Binary	Never	Teff_Freq_Factor_BinaryNever	0.812061	1.93358	0.689189	0.986973
g__Atopostipes	HP_Result	POS	HP_ResultPOS	-1.37915	0.779279	0.174178	0.932356	0.318017	0.867289	NA	abundance	149	12	g__.Eubacterium._coprostanoligenes_group	Home_room_factor	Single	Home_room_factorSingle	0.85131	0.294616	0.0234233	0.915885	0.0462979	0.883136	NA	abundance	189	167	g__Aerococcus	Age_c	Age_c	Age_c	0.318191	0.239989	0.143558	0.790381	0.00916474	0.709737	NA	abundance	207	90	g__67.14	Age_c	Age_c	Age_c	0.255136	0.457344	0.557723	0.986973
g__Barnesiella	HP_Result	POS	HP_ResultPOS	-1.60382	1.01372	0.192386	0.932356	0.34776	0.889315	NA	abundance	149	20	g__.Eubacterium._eligens_group	Age_c	Age_c	Age_c	-0.203585	0.123998	0.229375	0.915885	0.196994	0.883136	NA	abundance	189	166	g__Anaerococcus	Stunting	Stunting	StuntingStunting	-1.00863	0.860621	0.0919822	0.790381	0.175504	0.757081	NA	abundance	207	58	g__67.14	Teff_Freq_Factor_Binary	Never	Teff_Freq_Factor_BinaryNever	-1.00823	1.01687	0.45914	0.986973
g__Bifidobacterium	HP_Result	POS	HP_ResultPOS	0.106692	0.289025	0.272884	0.932356	0.272884	0.867289	NA	abundance	149	149	g__.Eubacterium._hallii_group	Age_c	Age_c	Age_c	0.176376	0.0759099	0.024283	0.915885	0.024283	0.883136	NA	abundance	189	189	g__Anaplasma	Stunting	Stunting	StuntingStunting	-4.52591	3.17396	0.159106	0.790381	0.292897	0.76897	NA	abundance	207	10	g__Abiotrophia	Age_c	Age_c	Age_c	-0.265026	0.217944	0.380843	0.986973
g__Bosea	Age_c	Age_c	Age_c	-0.48529	0.0127072	0.0840326	0.932356	0.161004	0.867289	NA	abundance	149	4	g__.Eubacterium._siraeum_group	Age_c	Age_c	Age_c	-0.239533	0.187744	0.309734	0.915885	0.173509	0.883136	NA	abundance	189	89	g__Bacteroides	Stunting	Stunting	StuntingStunting	2.23437	0.792577	0.0287936	0.790381	0.0567581	0.757081	NA	abundance	207	151	g__Acidaminococcus	Teff_Freq_Factor_Binary	Never	Teff_Freq_Factor_BinaryNever	1.03055	0.915509	0.439307	0.986973
g__Bosea	HP_Result	POS	HP_ResultPOS	-1.85437	0.0285713	0.0358402	0.932356	0.070396	0.867289	NA	abundance	149	4	g__.Eubacterium._ventriosum_group	Age_c	Age_c	Age_c	-0.440128	0.1574	0.0188286	0.915885	0.0373026	0.883136	NA	abundance	189	93	g__Barnesiella	Age_c	Age_c	Age_c	-0.661637	0.32192	0.0670705	0.790381	0.129642	0.757081	NA	abundance	207	30	g__Acinetobacter	Teff_Freq_Factor_Binary	Never	Teff_Freq_Factor_BinaryNever	0.784838	1.2042	0.477113	0.986973
g__Butyricicoccus	HP_Result	POS	HP_ResultPOS	-0.550935	0.28636	0.274218	0.932356	0.47324	0.9264	NA	abundance	149	111	g__.Eubacterium._xylanophilum_group	Home_room_factor	Single	Home_room_factorSingle	0.705336	0.300255	0.0777146	0.915885	0.14939	0.883136	NA	abundance	189	76	g__Barnesiella	Stunting	Stunting	StuntingStunting	1.99981	0.910578	0.107068	0.790381	0.202672	0.757525	NA	abundance	207	30	g__Actinobacillus	Teff_Freq_Factor_Binary	Never	Teff_Freq_Factor_BinaryNever	3.00683	2.67073	0.453848	0.986973
g__Butyricimonas	Age_c	Age_c	Age_c	-1.2512	0.195595	0.0267447	0.932356	0.0527741	0.867289	NA	abundance	149	5	g__.Ruminococcus._gnavus_group	Home_room_factor	Single	Home_room_factorSingle	1.05215	0.593801	0.134969	0.915885	0.251722	0.883136	NA	abundance	189	84	g__CAG.352	Age_c	Age_c	Age_c	-0.398969	0.146372	0.0211727	0.790381	0.0418972	0.757081	NA	abundance	207	148	g__Actinomyces	Teff_Freq_Factor_Binary	Never	Teff_Freq_Factor_BinaryNever	-0.253728	0.219884	0.464694	0.986973
g__CAG.352	Age_c	Age_c	Age_c	-0.47531	0.17765	0.0186547	0.932356	0.0369614	0.867289	NA	abundance	149	105	g__.Ruminococcus._torques_group	Age_c	Age_c	Age_c	0.174553	0.0921898	0.0496207	0.915885	0.0496207	0.883136	NA	abundance	189	189	g__CAG.56	Age_c	Age_c	Age_c	-0.349675	0.144886	0.0459019	0.790381	0.0896969	0.757081	NA	abundance	207	123	g__Adlercreutzia	Age_c	Age_c	Age_c	0.161462	0.141442	0.139831	0.986973
g__CAG.56	Age_c	Age_c	Age_c	-0.257405	0.137965	0.130051	0.932356	0.0388834	0.867289	NA	abundance	149	85	g__.Ruminococcus._torques_group	Home_room_factor	Single	Home_room_factorSingle	0.431241	0.186416	0.167642	0.915885	0.167642	0.883136	NA	abundance	189	189	g__Candidatus_Methylopumilus	Age_c	Age_c	Age_c	-1.26707	0.526954	0.0815617	0.790381	0.156471	0.757081	NA	abundance	207	7	g__Adlercreutzia	Teff_Freq_Factor_Binary	Never	Teff_Freq_Factor_BinaryNever	-0.24558	0.281789	0.577141	0.986973
g__Candidatus_Arthromitus	Age_c	Age_c	Age_c	-0.560536	0.33265	0.158335	0.932356	0.170901	0.867289	NA	abundance	149	10	g__Actinomyces	Home_room_factor	Single	Home_room_factorSingle	-0.126039	0.21213	0.22919	0.915885	0.405852	0.8862	NA	abundance	189	179	g__Candidatus_Planktophila	Age_c	Age_c	Age_c	-2.64558	1.33621	0.123315	0.790381	0.231423	0.757525	NA	abundance	207	7	g__Aerococcus	Age_c	Age_c	Age_c	0.425552	0.261349	0.0704589	0.986973
g__Candidatus_Planktophila	Age_c	Age_c	Age_c	-2.59607	0.863773	0.0412348	0.932356	0.0807693	0.867289	NA	abundance	149	7	g__Adlercreutzia	Age_c	Age_c	Age_c	0.185096	0.139242	0.136957	0.915885	0.255157	0.883136	NA	abundance	189	105	g__Candidatus_Solibacter	Stunting	Stunting	StuntingStunting	3.98453	0.4912	0.0900147	0.790381	0.171927	0.757081	NA	abundance	207	3	g__Aerococcus	Teff_Freq_Factor_Binary	Never	Teff_Freq_Factor_BinaryNever	-0.508885	0.521845	0.42001	0.986973
g__Candidatus_Planktophila	HP_Result	POS	HP_ResultPOS	2.33158	1.3733	0.13685	0.932356	0.254971	0.867289	NA	abundance	149	7	g__ADurb.Bin063.1	Age_c	Age_c	Age_c	-1.73726	0.320333	0.120587	0.915885	0.226633	0.883136	NA	abundance	189	4	g__Catabacter	Stunting	Stunting	StuntingStunting	-1.13986	0.210857	0.089292	0.790381	0.170611	0.757081	NA	abundance	207	3	g__Aeromonas	Teff_Freq_Factor_Binary	Never	Teff_Freq_Factor_BinaryNever	1.02668	1.83874	0.607739	0.986973
g__Candidatus_Soleaferrea	Age_c	Age_c	Age_c	3.30822	1.75312	0.197499	0.932356	0.355993	0.896049	NA	abundance	149	5	g__ADurb.Bin063.1	Home_room_factor	Single	Home_room_factorSingle	-3.33744	0.383595	0.0715197	0.915885	0.137924	0.883136	NA	abundance	189	4	g__Catenibacterium	Age_c	Age_c	Age_c	0.34043	0.172273	0.0328216	0.790381	0.0645659	0.757081	NA	abundance	207	205	g__Agathobacter	Age_c	Age_c	Age_c	-0.167732	0.159734	0.549746	0.986973
g__Candidatus_Soleaferrea	HP_Result	POS	HP_ResultPOS	4.23428	2.78727	0.250933	0.932356	0.438899	0.9264	NA	abundance	149	5	g__Aerococcus	Age_c	Age_c	Age_c	0.456771	0.278294	0.0842214	0.915885	0.00191218	0.883136	NA	abundance	189	78	g__Catenibacterium	Stunting	Stunting	StuntingStunting	-0.422997	0.564538	0.116917	0.790381	0.220165	0.757525	NA	abundance	207	205	g__Agathobacter	Teff_Freq_Factor_Binary	Never	Teff_Freq_Factor_BinaryNever	-0.424174	0.314887	0.293609	0.986973
g__Caproiciproducens	Age_c	Age_c	Age_c	0.455598	0.185065	0.130401	0.932356	0.243797	0.867289	NA	abundance	149	5	g__Aerococcus	Home_room_factor	Single	Home_room_factorSingle	0.706772	0.548762	0.316554	0.915885	0.532902	0.93709	NA	abundance	189	78	g__Catenisphaera	Age_c	Age_c	Age_c	0.489012	0.363666	0.152079	0.790381	0.28103	0.76897	NA	abundance	207	60	g__Ahniella	Teff_Freq_Factor_Binary	Never	Teff_Freq_Factor_BinaryNever	1.83151	0.992691	0.194816	0.986973
g__Caproiciproducens	HP_Result	POS	HP_ResultPOS	-0.88948	0.379852	0.229434	0.932356	0.406228	0.924817	NA	abundance	149	5	g__Aeromicrobium	Home_room_factor	Single	Home_room_factorSingle	-0.856996	0.426426	0.260243	0.915885	0.45276	0.907762	NA	abundance	189	4	g__Chloroplast	Stunting	Stunting	StuntingStunting	4.19281	2.04861	0.0835341	0.790381	0.16009	0.757081	NA	abundance	207	25	g__AKYH767	Age_c	Age_c	Age_c	-1.37785	1.78796	0.516249	0.986973
g__Catenibacterium	Age_c	Age_c	Age_c	0.360483	0.206532	0.0724581	0.932356	0.139666	0.867289	NA	abundance	149	147	g__Akkermansia	Home_room_factor	Single	Home_room_factorSingle	-0.395705	0.420273	0.205959	0.915885	0.328494	0.883136	NA	abundance	189	135	g__Clostridia_UCG.014	Stunting	Stunting	StuntingStunting	1.21974	0.362455	0.0474324	0.790381	0.0926149	0.757081	NA	abundance	207	200	g__AKYH767	Teff_Freq_Factor_Binary	Never	Teff_Freq_Factor_BinaryNever	2.15436	3.07934	0.520217	0.986973
g__Citricoccus	Age_c	Age_c	Age_c	-0.296423	0.168701	0.16265	0.932356	0.294366	0.867289	NA	abundance	149	13	g__Alistipes	Home_room_factor	Single	Home_room_factorSingle	-0.674447	0.748733	0.279946	0.915885	0.481522	0.918921	NA	abundance	189	48	g__Clostridium_sensu_stricto_13	Age_c	Age_c	Age_c	-0.659902	0.369306	0.172178	0.790381	0.314711	0.782051	NA	abundance	207	7	g__Algoriphagus	Age_c	Age_c	Age_c	-2.59614	0.589167	0.0129258	0.986973
g__CL500.29_marine_group	HP_Result	POS	HP_ResultPOS	-3.87209	2.27796	0.184635	0.932356	0.335179	0.874875	NA	abundance	149	7	g__Alkanindiges	Home_room_factor	Single	Home_room_factorSingle	1.11594	0.301129	0.198849	0.915885	0.358158	0.883136	NA	abundance	189	3	g__Clostridium_sensu_stricto_13	Stunting	Stunting	StuntingStunting	2.17916	0.723613	0.0794963	0.790381	0.152673	0.757081	NA	abundance	207	7	g__Algoriphagus	Teff_Freq_Factor_Binary	Never	Teff_Freq_Factor_BinaryNever	4.1413	1.13447	0.0206127	0.986973
g__Clade_III	Age_c	Age_c	Age_c	-3.98726	1.87525	0.125334	0.932356	0.0659717	0.867289	NA	abundance	149	6	g__Alloscardovia	Age_c	Age_c	Age_c	-2.09869	0.794329	0.12268	0.915885	0.230309	0.883136	NA	abundance	189	5	g__Collinsella	Stunting	Stunting	StuntingStunting	-0.187869	0.316842	0.0449282	0.790381	0.0449282	0.757081	NA	abundance	207	207	g__Alistipes	Teff_Freq_Factor_Binary	Never	Teff_Freq_Factor_BinaryNever	0.697921	0.801537	0.337411	0.986973
g__Clostridia_vadinBB60_group	HP_Result	POS	HP_ResultPOS	0.836808	0.822087	0.221051	0.932356	0.393239	0.917796	NA	abundance	149	16	g__Alloscardovia	Home_room_factor	Single	Home_room_factorSingle	-5.07388	2.61459	0.183919	0.915885	0.334012	0.883136	NA	abundance	189	5	g__Coriobacteriaceae_UCG.003	Stunting	Stunting	StuntingStunting	4.03572	1.39236	0.0141198	0.790381	0.0280403	0.757081	NA	abundance	207	48	g__Alloprevotella	Teff_Freq_Factor_Binary	Never	Teff_Freq_Factor_BinaryNever	-0.851018	0.561663	0.180077	0.986973
g__Clostridium_sensu_stricto_1	HP_Result	POS	HP_ResultPOS	0.210337	0.261592	0.116428	0.932356	0.116428	0.867289	NA	abundance	149	149	g__Anaerofustis	Home_room_factor	Single	Home_room_factorSingle	-2.87762	2.02458	0.232005	0.915885	0.410184	0.888619	NA	abundance	189	6	g__Corynebacterium	Age_c	Age_c	Age_c	0.192804	0.138135	0.107268	0.790381	0.20303	0.757525	NA	abundance	207	126	g__Allorhizobium.Neorhizobium.Pararhizobium.Rhizobium	Age_c	Age_c	Age_c	0.281872	0.53225	0.535735	0.986973
g__Clostridium_sensu_stricto_13	HP_Result	POS	HP_ResultPOS	-2.33546	0.998891	0.169853	0.932356	0.20257	0.867289	NA	abundance	149	5	g__Anaerostipes	Age_c	Age_c	Age_c	0.179577	0.12082	0.101069	0.915885	0.101069	0.883136	NA	abundance	189	189	g__Corynebacterium	Stunting	Stunting	StuntingStunting	-0.537488	0.498687	0.0475824	0.790381	0.0929007	0.757081	NA	abundance	207	126	g__Allorhizobium.Neorhizobium.Pararhizobium.Rhizobium	Teff_Freq_Factor_Binary	Never	Teff_Freq_Factor_BinaryNever	-1.00466	1.44939	0.544723	0.986973
g__Clostridium_sensu_stricto_6	Age_c	Age_c	Age_c	-0.311005	0.232589	0.267101	0.932356	0.462859	0.9264	NA	abundance	149	12	g__Anaerostipes	Home_room_factor	Single	Home_room_factorSingle	0.594706	0.244309	0.0864986	0.915885	0.0864986	0.883136	NA	abundance	189	189	g__Defluviitaleaceae_UCG.011	Stunting	Stunting	StuntingStunting	2.44208	0.830824	0.0347288	0.790381	0.0682516	0.757081	NA	abundance	207	16	g__Alloscardovia	Age_c	Age_c	Age_c	-0.921006	0.114617	0.0956608	0.986973
g__Colidextribacter	Age_c	Age_c	Age_c	-0.377111	0.201536	0.105705	0.932356	0.200237	0.867289	NA	abundance	149	35	g__Anaerotruncus	Age_c	Age_c	Age_c	-1.39169	0.14393	0.0726357	0.915885	0.139995	0.883136	NA	abundance	189	4	g__Devosia	Age_c	Age_c	Age_c	0.778674	0.190075	0.013687	0.790381	0.0271867	0.757081	NA	abundance	207	7	g__Alloscardovia	Teff_Freq_Factor_Binary	Never	Teff_Freq_Factor_BinaryNever	-0.314426	0.382263	0.657256	0.986973
g__Collinsella	HP_Result	POS	HP_ResultPOS	0.378408	0.249203	0.024077	0.932356	0.024077	0.867289	NA	abundance	149	149	g__Anaplasma	Age_c	Age_c	Age_c	2.25928	1.05381	0.0811147	0.915885	0.15565	0.883136	NA	abundance	189	8	g__Dietzia	Age_c	Age_c	Age_c	0.64994	0.281894	0.0234181	0.790381	0.0462878	0.757081	NA	abundance	207	27	g__Anaerococcus	Age_c	Age_c	Age_c	0.0259807	0.234485	0.704051	0.986973
g__Corynebacterium	Age_c	Age_c	Age_c	0.333796	0.188652	0.0705752	0.932356	0.13617	0.867289	NA	abundance	149	93	g__Arcanobacterium	Age_c	Age_c	Age_c	0.274528	0.0239669	0.124163	0.915885	0.232909	0.883136	NA	abundance	189	4	g__Dorea	Age_c	Age_c	Age_c	0.141586	0.0747445	0.036843	0.790381	0.036843	0.757081	NA	abundance	207	207	g__Anaerococcus	Teff_Freq_Factor_Binary	Never	Teff_Freq_Factor_BinaryNever	0.471362	0.561734	0.333561	0.986973
g__Corynebacterium	HP_Result	POS	HP_ResultPOS	-0.674708	0.379991	0.247856	0.932356	0.43428	0.9264	NA	abundance	149	93	g__Arcanobacterium	Home_room_factor	Single	Home_room_factorSingle	-0.313458	0.0855669	0.163957	0.915885	0.301031	0.883136	NA	abundance	189	4	g__Eggerthella	Age_c	Age_c	Age_c	0.193309	0.122783	0.073442	0.790381	0.14149	0.757081	NA	abundance	207	189	g__Anaerofustis	Age_c	Age_c	Age_c	-2.38893	1.5871	0.239625	0.986973
g__Defluviitaleaceae_UCG.011	HP_Result	POS	HP_ResultPOS	0.84374	0.900879	0.271407	0.932356	0.257721	0.867289	NA	abundance	149	11	g__Arenimonas	Age_c	Age_c	Age_c	-1.35111	0.879473	0.233274	0.915885	0.236701	0.883136	NA	abundance	189	6	g__Eggerthella	Stunting	Stunting	StuntingStunting	-0.165708	0.39135	0.1099	0.790381	0.207721	0.757525	NA	abundance	207	189	g__Anaerofustis	Teff_Freq_Factor_Binary	Never	Teff_Freq_Factor_BinaryNever	2.85045	2.03735	0.245796	0.986973
g__Delftia	Age_c	Age_c	Age_c	-0.966421	0.536877	0.224148	0.932356	0.398054	0.919909	NA	abundance	149	5	g__Atopobium	Home_room_factor	Single	Home_room_factorSingle	-0.263237	0.281946	0.167566	0.915885	0.307054	0.883136	NA	abundance	189	55	g__Elusimicrobium	Age_c	Age_c	Age_c	-0.807125	0.166185	0.0471078	0.790381	0.0919965	0.757081	NA	abundance	207	5	g__Anaeromyxobacter	Age_c	Age_c	Age_c	0.883642	0.944337	0.372061	0.986973
g__Desemzia	Age_c	Age_c	Age_c	-0.462607	0.283426	0.137465	0.932356	0.0230127	0.867289	NA	abundance	149	69	g__Atopostipes	Age_c	Age_c	Age_c	0.612909	0.620927	0.309819	0.915885	0.52365	0.93709	NA	abundance	189	19	g__Enterorhabdus	Age_c	Age_c	Age_c	0.204196	0.109812	0.0394456	0.790381	0.0773353	0.757081	NA	abundance	207	196	g__Anaeromyxobacter	Teff_Freq_Factor_Binary	Never	Teff_Freq_Factor_BinaryNever	-0.979689	1.96406	0.671228	0.986973
g__Desulfovibrio	HP_Result	POS	HP_ResultPOS	0.646655	0.724239	0.246122	0.932356	0.431668	0.9264	NA	abundance	149	23	g__Bacteroides	Home_room_factor	Single	Home_room_factorSingle	0.71888	0.541867	0.298698	0.915885	0.508176	0.93709	NA	abundance	189	136	g__Erysipelatoclostridium	Age_c	Age_c	Age_c	0.179614	0.134661	0.119713	0.790381	0.225095	0.757525	NA	abundance	207	190	g__Anaeroplasma	Teff_Freq_Factor_Binary	Never	Teff_Freq_Factor_BinaryNever	-0.533141	0.622354	0.478968	0.986973
g__Devosia	Age_c	Age_c	Age_c	0.746349	0.120379	0.00450562	0.932356	0.00899094	0.867289	NA	abundance	149	7	g__Barnesiella	Age_c	Age_c	Age_c	-0.744386	0.374344	0.07559	0.915885	0.145466	0.883136	NA	abundance	189	26	g__Erysipelatoclostridium	Stunting	Stunting	StuntingStunting	-0.669011	0.442727	0.011961	0.790381	0.0237789	0.757081	NA	abundance	207	190	g__Anaerostipes	Age_c	Age_c	Age_c	0.115327	0.127932	0.199593	0.986973
g__Devosia	HP_Result	POS	HP_ResultPOS	0.506103	0.247081	0.0496826	0.932356	0.0968969	0.867289	NA	abundance	149	7	g__Bifidobacterium	Home_room_factor	Single	Home_room_factorSingle	-0.398749	0.259614	0.0470731	0.915885	0.0470731	0.883136	NA	abundance	189	189	g__Erysipelotrichaceae_UCG.006	Age_c	Age_c	Age_c	0.312195	0.192629	0.0950666	0.790381	0.181095	0.757081	NA	abundance	207	17	g__Anaplasma	Age_c	Age_c	Age_c	0.270257	0.745085	0.666065	0.986973
g__Dialister	HP_Result	POS	HP_ResultPOS	-0.915827	0.438847	0.125246	0.932356	0.234806	0.867289	NA	abundance	149	96	g__Bilophila	Home_room_factor	Single	Home_room_factorSingle	1.10519	0.744851	0.237154	0.915885	0.418066	0.895744	NA	abundance	189	11	g__Escherichia.Shigella	Stunting	Stunting	StuntingStunting	-0.453896	0.574631	0.110833	0.790381	0.209382	0.757525	NA	abundance	207	199	g__Arcanobacterium	Age_c	Age_c	Age_c	0.422011	0.0729519	0.122343	0.986973
g__Dietzia	Age_c	Age_c	Age_c	0.512722	0.277038	0.0728159	0.932356	0.14033	0.867289	NA	abundance	149	21	g__Blautia	Home_room_factor	Single	Home_room_factorSingle	0.475167	0.137967	0.0461045	0.915885	0.0461045	0.883136	NA	abundance	189	189	g__Eubacterium	Age_c	Age_c	Age_c	1.06318	0.532151	0.0522824	0.790381	0.101831	0.757081	NA	abundance	207	22	g__Arcanobacterium	Teff_Freq_Factor_Binary	Never	Teff_Freq_Factor_BinaryNever	-0.565854	0.222106	0.290918	0.986973
g__Dinghuibacter	Age_c	Age_c	Age_c	2.43529	1.85779	0.27689	0.932356	0.0659717	0.867289	NA	abundance	149	6	g__Brachybacterium	Home_room_factor	Single	Home_room_factorSingle	-0.783854	0.47706	0.0598572	0.915885	0.116132	0.883136	NA	abundance	189	58	g__F0332	Stunting	Stunting	StuntingStunting	-0.193251	0.480115	0.175753	0.790381	0.320616	0.785458	NA	abundance	207	46	g__Arenimonas	Teff_Freq_Factor_Binary	Never	Teff_Freq_Factor_BinaryNever	-1.81267	0.94361	0.141426	0.986973
g__Dubosiella	Age_c	Age_c	Age_c	-2.68903	1.09588	0.248899	0.932356	0.435848	0.9264	NA	abundance	149	4	g__Brevundimonas	Age_c	Age_c	Age_c	-0.430034	0.32632	0.251955	0.915885	0.440429	0.907762	NA	abundance	189	24	g__Family_XIII_AD3011_group	Age_c	Age_c	Age_c	0.145501	0.0924086	0.0682783	0.790381	0.131895	0.757081	NA	abundance	207	205	g__Atopobium	Age_c	Age_c	Age_c	0.0684398	0.151877	0.411759	0.986973
g__Eggerthella	Age_c	Age_c	Age_c	0.199219	0.15403	0.169713	0.932356	0.310624	0.867289	NA	abundance	149	135	g__Butyricicoccus	Home_room_factor	Single	Home_room_factorSingle	0.702589	0.260321	0.0447999	0.915885	0.0242507	0.883136	NA	abundance	189	142	g__Family_XIII_UCG.001	Age_c	Age_c	Age_c	0.198029	0.102515	0.0388447	0.790381	0.0761806	0.757081	NA	abundance	207	39	g__Atopobium	Teff_Freq_Factor_Binary	Never	Teff_Freq_Factor_BinaryNever	-0.45406	0.348583	0.303427	0.986973
g__Elusimicrobium	Age_c	Age_c	Age_c	-0.703364	0.144821	0.0498841	0.932356	0.0972798	0.867289	NA	abundance	149	5	g__Butyricimonas	Home_room_factor	Single	Home_room_factorSingle	1.39623	0.488527	0.128038	0.915885	0.239682	0.883136	NA	abundance	189	5	g__Fastidiosipila	Stunting	Stunting	StuntingStunting	-1.31262	1.11245	0.132869	0.790381	0.248084	0.757525	NA	abundance	207	16	g__Atopococcus	Age_c	Age_c	Age_c	0.805394	0.882133	0.39677	0.986973
g__Elusimicrobium	HP_Result	POS	HP_ResultPOS	-1.19857	0.35171	0.114714	0.932356	0.216269	0.867289	NA	abundance	149	5	g__CAG.352	Age_c	Age_c	Age_c	-0.327915	0.16043	0.0927818	0.915885	0.176955	0.883136	NA	abundance	189	134	g__Fimbriimonadaceae	Age_c	Age_c	Age_c	-1.99115	0.515984	0.165392	0.790381	0.303429	0.76897	NA	abundance	207	4	g__Atopococcus	Teff_Freq_Factor_Binary	Never	Teff_Freq_Factor_BinaryNever	-2.70436	2.26479	0.33085	0.986973
g__Enterorhabdus	Age_c	Age_c	Age_c	0.192207	0.137714	0.14441	0.932356	0.267966	0.867289	NA	abundance	149	141	g__CAG.56	Age_c	Age_c	Age_c	-0.341626	0.164573	0.08629	0.915885	0.165134	0.883136	NA	abundance	189	112	g__Finegoldia	Stunting	Stunting	StuntingStunting	-0.590956	0.695005	0.132099	0.790381	0.246748	0.757525	NA	abundance	207	68	g__Atopostipes	Age_c	Age_c	Age_c	0.629782	0.566486	0.240245	0.986973
g__Enterorhabdus	HP_Result	POS	HP_ResultPOS	0.334321	0.276112	0.0552855	0.932356	0.107514	0.867289	NA	abundance	149	141	g__CAG.56	Home_room_factor	Single	Home_room_factorSingle	0.471856	0.287754	0.281532	0.915885	0.0970953	0.883136	NA	abundance	189	112	g__Fournierella	Age_c	Age_c	Age_c	-0.482814	0.217097	0.0539064	0.790381	0.104907	0.757081	NA	abundance	207	41	g__Atopostipes	Teff_Freq_Factor_Binary	Never	Teff_Freq_Factor_BinaryNever	-0.693105	0.861284	0.489537	0.986973
g__env.OPS_17	Age_c	Age_c	Age_c	2.86785	1.01469	0.214984	0.932356	0.185367	0.867289	NA	abundance	149	4	g__CAG.873	Home_room_factor	Single	Home_room_factorSingle	2.06543	1.61719	0.281029	0.915885	0.304215	0.883136	NA	abundance	189	9	g__Fournierella	Stunting	Stunting	StuntingStunting	-0.274919	0.503586	0.149266	0.790381	0.069441	0.757081	NA	abundance	207	41	g__Bacillus	Age_c	Age_c	Age_c	0.0638917	0.331196	0.700609	0.986973
g__env.OPS_17	HP_Result	POS	HP_ResultPOS	-6.81479	1.39711	0.133217	0.932356	0.248686	0.867289	NA	abundance	149	4	g__Candidatus_Megaira	Age_c	Age_c	Age_c	1.79878	0.898908	0.178129	0.915885	0.118885	0.883136	NA	abundance	189	5	g__Fructilactobacillus	Stunting	Stunting	StuntingStunting	1.47847	0.536724	0.068198	0.790381	0.131745	0.757081	NA	abundance	207	85	g__Barnesiella	Age_c	Age_c	Age_c	-0.746776	0.459204	0.15273	0.986973
g__Erysipelatoclostridium	HP_Result	POS	HP_ResultPOS	0.13348	0.307331	0.263619	0.932356	0.457743	0.9264	NA	abundance	149	136	g__Candidatus_Megaira	Home_room_factor	Single	Home_room_factorSingle	2.75038	1.60465	0.24669	0.915885	0.432525	0.907762	NA	abundance	189	5	g__Furfurilactobacillus	Stunting	Stunting	StuntingStunting	-0.856689	0.840322	0.127156	0.790381	0.238144	0.757525	NA	abundance	207	27	g__Barnesiella	Teff_Freq_Factor_Binary	Never	Teff_Freq_Factor_BinaryNever	0.372482	0.965045	0.642035	0.986973
g__Erysipelotrichaceae_UCG.006	HP_Result	POS	HP_ResultPOS	0.91128	0.473842	0.0378631	0.932356	0.0742926	0.867289	NA	abundance	149	14	g__Candidatus_Methylopumilus	Age_c	Age_c	Age_c	-1.81256	0.459601	0.0186459	0.915885	0.0369442	0.883136	NA	abundance	189	7	g__Fusicatenibacter	Age_c	Age_c	Age_c	-0.304199	0.124531	0.0492531	0.790381	0.0960803	0.757081	NA	abundance	207	203	g__Bhargavaea	Teff_Freq_Factor_Binary	Never	Teff_Freq_Factor_BinaryNever	-2.07973	1.27273	0.215096	0.986973
g__Erythrobacter	Age_c	Age_c	Age_c	-0.368322	0.02065	0.116551	0.932356	0.219517	0.867289	NA	abundance	149	4	g__Candidatus_Methylopumilus	Home_room_factor	Single	Home_room_factorSingle	-1.35282	0.580136	0.0625809	0.915885	0.121246	0.883136	NA	abundance	189	7	g__Gemella	Stunting	Stunting	StuntingStunting	-0.0666455	0.390603	0.175791	0.790381	0.320679	0.785458	NA	abundance	207	98	g__Bifidobacterium	Teff_Freq_Factor_Binary	Never	Teff_Freq_Factor_BinaryNever	0.0879172	0.27929	0.559616	0.986973
g__Erythrobacter	HP_Result	POS	HP_ResultPOS	-0.685876	0.062867	0.145469	0.932356	0.269776	0.867289	NA	abundance	149	4	g__Candidatus_Planktophila	Age_c	Age_c	Age_c	-2.05899	1.43502	0.232164	0.915885	0.342596	0.883136	NA	abundance	189	7	g__GOUTA6	Age_c	Age_c	Age_c	0.514447	0.0401468	0.0692672	0.790381	0.133736	0.757081	NA	abundance	207	4	g__Bilophila	Teff_Freq_Factor_Binary	Never	Teff_Freq_Factor_BinaryNever	0.404285	0.702501	0.506674	0.986973
g__Escherichia.Shigella	Age_c	Age_c	Age_c	0.189399	0.20316	0.303982	0.932356	0.515559	0.9264	NA	abundance	149	142	g__Candidatus_Soleaferrea	Age_c	Age_c	Age_c	2.95308	2.42431	0.304945	0.915885	0.516898	0.93709	NA	abundance	189	6	g__GOUTA6	Stunting	Stunting	StuntingStunting	1.81979	0.0908324	0.0597095	0.790381	0.115854	0.757081	NA	abundance	207	4	g__Blastococcus	Age_c	Age_c	Age_c	1.4768	0.699247	0.115329	0.986973
g__Exiguobacterium	HP_Result	POS	HP_ResultPOS	-1.96021	1.27617	0.207268	0.932356	0.371576	0.899533	NA	abundance	149	12	g__Candidatus_Solibacter	Home_room_factor	Single	Home_room_factorSingle	-3.98453	0.4912	0.0764089	0.915885	0.146979	0.883136	NA	abundance	189	3	g__IMCC26207	Stunting	Stunting	StuntingStunting	2.65273	0.123629	0.0443137	0.790381	0.0866637	0.757081	NA	abundance	207	3	g__Blastococcus	Teff_Freq_Factor_Binary	Never	Teff_Freq_Factor_BinaryNever	-4.82726	1.90414	0.0884428	0.986973
g__Ezakiella	HP_Result	POS	HP_ResultPOS	1.05983	0.791369	0.137389	0.932356	0.255903	0.867289	NA	abundance	149	13	g__Caproiciproducens	Age_c	Age_c	Age_c	-0.51179	0.34366	0.268106	0.915885	0.464331	0.907762	NA	abundance	189	6	g__Intestinimonas	Age_c	Age_c	Age_c	-0.246241	0.109181	0.0862982	0.790381	0.165149	0.757081	NA	abundance	207	135	g__Blautia	Age_c	Age_c	Age_c	-0.0010702	0.0748165	0.501175	0.986973
g__F0332	Age_c	Age_c	Age_c	0.240218	0.175324	0.157723	0.932356	0.290569	0.867289	NA	abundance	149	31	g__Caproiciproducens	Home_room_factor	Single	Home_room_factorSingle	1.52669	0.876211	0.215086	0.915885	0.111795	0.883136	NA	abundance	189	6	g__Intestinimonas	Stunting	Stunting	StuntingStunting	1.22097	0.3465	0.0389529	0.790381	0.0763885	0.757081	NA	abundance	207	135	g__Bosea	Age_c	Age_c	Age_c	0.356917	0.348485	0.353252	0.986973
g__Facklamia	HP_Result	POS	HP_ResultPOS	-1.76855	0.544553	0.0266279	0.932356	0.0525468	0.867289	NA	abundance	149	10	g__Catenibacterium	Age_c	Age_c	Age_c	0.294171	0.18091	0.0797291	0.915885	0.153101	0.883136	NA	abundance	189	187	g__KD4.96	Stunting	Stunting	StuntingStunting	2.35301	0.890159	0.170697	0.790381	0.312257	0.779297	NA	abundance	207	5	g__Brachybacterium	Teff_Freq_Factor_Binary	Never	Teff_Freq_Factor_BinaryNever	0.178189	0.563151	0.649002	0.986973
g__Faecalibacterium	HP_Result	POS	HP_ResultPOS	-0.522436	0.276451	0.302786	0.932356	0.302786	0.867289	NA	abundance	149	149	g__Catenisphaera	Age_c	Age_c	Age_c	0.557907	0.378504	0.123951	0.915885	0.232538	0.883136	NA	abundance	189	56	g__Klebsiella	Age_c	Age_c	Age_c	0.513771	0.387089	0.161015	0.790381	0.296105	0.76897	NA	abundance	207	44	g__Brevundimonas	Age_c	Age_c	Age_c	-0.34953	0.331466	0.408305	0.986973
g__Faecalicoccus	Age_c	Age_c	Age_c	-0.792146	0.515376	0.18377	0.932356	0.333769	0.874875	NA	abundance	149	10	g__Christensenella	Home_room_factor	Single	Home_room_factorSingle	-0.882424	0.111866	0.0872671	0.915885	0.166919	0.883136	NA	abundance	189	3	g__Klebsiella	Stunting	Stunting	StuntingStunting	-2.48967	1.67973	0.0853105	0.790381	0.163343	0.757081	NA	abundance	207	44	g__Butyricimonas	Age_c	Age_c	Age_c	-0.578036	0.432626	0.325187	0.986973
g__Family_XIII_UCG.001	Age_c	Age_c	Age_c	0.316034	0.136563	0.0312949	0.932356	0.0616105	0.867289	NA	abundance	149	24	g__Christensenellaceae_R.7_group	Home_room_factor	Single	Home_room_factorSingle	0.394144	0.227573	0.309501	0.915885	0.101571	0.883136	NA	abundance	189	179	g__Lachnoclostridium	Stunting	Stunting	StuntingStunting	-0.566766	0.629634	0.10621	0.790381	0.20114	0.757525	NA	abundance	207	58	g__CAG.352	Age_c	Age_c	Age_c	-0.386452	0.165812	0.0708865	0.986973
g__Family_XIII_UCG.001	HP_Result	POS	HP_ResultPOS	-1.02098	0.302636	0.0191454	0.932356	0.0379242	0.867289	NA	abundance	149	24	g__Chthoniobacter	Age_c	Age_c	Age_c	2.78545	2.2541	0.278295	0.915885	0.168037	0.883136	NA	abundance	189	7	g__Lachnospira	Age_c	Age_c	Age_c	-0.395771	0.183102	0.0645672	0.790381	0.124965	0.757081	NA	abundance	207	79	g__CAG.56	Age_c	Age_c	Age_c	-0.307014	0.157583	0.155289	0.986973
g__Fastidiosipila	Age_c	Age_c	Age_c	-0.479581	0.330993	0.207776	0.932356	0.372381	0.899533	NA	abundance	149	13	g__Citricoccus	Age_c	Age_c	Age_c	-0.405869	0.337073	0.301132	0.915885	0.271913	0.883136	NA	abundance	189	17	g__Lachnospiraceae_ND3007_group	Age_c	Age_c	Age_c	-0.300396	0.120047	0.0458866	0.790381	0.0896675	0.757081	NA	abundance	207	179	g__CAG.56	Teff_Freq_Factor_Binary	Never	Teff_Freq_Factor_BinaryNever	-0.384181	0.292899	0.321981	0.986973
g__Fimbriimonadaceae	HP_Result	POS	HP_ResultPOS	-1.90353	0.949596	0.220145	0.932356	0.391825	0.917796	NA	abundance	149	4	g__Citricoccus	Home_room_factor	Single	Home_room_factorSingle	-0.996869	0.741841	0.147078	0.915885	0.272524	0.883136	NA	abundance	189	17	g__Lachnospiraceae_ND3007_group	Stunting	Stunting	StuntingStunting	-0.562443	0.402672	0.0126694	0.790381	0.0251783	0.757081	NA	abundance	207	179	g__CAG.873	Age_c	Age_c	Age_c	0.56571	0.853576	0.483944	0.986973
g__Finegoldia	Age_c	Age_c	Age_c	0.364368	0.210003	0.0780005	0.932356	0.149917	0.867289	NA	abundance	149	53	g__Clade_III	Age_c	Age_c	Age_c	-2.46246	1.89972	0.258327	0.915885	0.293344	0.883136	NA	abundance	189	8	g__Lachnospiraceae_NK3A20_group	Stunting	Stunting	StuntingStunting	1.60145	0.811023	0.174224	0.790381	0.318095	0.785458	NA	abundance	207	48	g__CAG.873	Teff_Freq_Factor_Binary	Never	Teff_Freq_Factor_BinaryNever	-1.60976	1.77529	0.418113	0.986973
g__Flavobacterium	HP_Result	POS	HP_ResultPOS	7.05858	4.48584	0.245964	0.932356	0.43143	0.9264	NA	abundance	149	5	g__Clostridia_UCG.014	Age_c	Age_c	Age_c	0.191771	0.12058	0.0836872	0.915885	0.0783055	0.883136	NA	abundance	189	182	g__Lachnospiraceae_UCG.001	Age_c	Age_c	Age_c	0.341193	0.16689	0.0363067	0.790381	0.0712952	0.757081	NA	abundance	207	28	g__Campylobacter	Teff_Freq_Factor_Binary	Never	Teff_Freq_Factor_BinaryNever	-1.36633	2.19865	0.580252	0.986973
g__Fructobacillus	HP_Result	POS	HP_ResultPOS	-1.21164	0.772224	0.239027	0.932356	0.42092	0.9264	NA	abundance	149	11	g__Clostridia_vadinBB60_group	Home_room_factor	Single	Home_room_factorSingle	-0.983095	0.837283	0.198329	0.915885	0.357324	0.883136	NA	abundance	189	18	g__Lachnospiraceae_UCG.004	Age_c	Age_c	Age_c	-0.325357	0.162294	0.0962319	0.790381	0.183203	0.757081	NA	abundance	207	90	g__Candidatus_Aquirestis	Teff_Freq_Factor_Binary	Never	Teff_Freq_Factor_BinaryNever	3.61042	3.00842	0.287126	0.986973
g__Fusicatenibacter	Age_c	Age_c	Age_c	-0.234525	0.149372	0.198892	0.932356	0.358226	0.896049	NA	abundance	149	146	g__Clostridium_sensu_stricto_1	Age_c	Age_c	Age_c	0.0974539	0.117923	0.295025	0.915885	0.295025	0.883136	NA	abundance	189	189	g__Lacticaseibacillus	Stunting	Stunting	StuntingStunting	-1.08408	0.968529	0.139255	0.790381	0.259118	0.768239	NA	abundance	207	13	g__Candidatus_Arthromitus	Age_c	Age_c	Age_c	-0.283085	0.403097	0.612356	0.986973
g__Fusobacterium	HP_Result	POS	HP_ResultPOS	2.79413	1.75228	0.227395	0.932356	0.403082	0.921577	NA	abundance	149	4	g__Clostridium_sensu_stricto_13	Age_c	Age_c	Age_c	-1.18901	0.592211	0.125631	0.915885	0.235478	0.883136	NA	abundance	189	7	g__Lactiplantibacillus	Stunting	Stunting	StuntingStunting	1.74496	0.752529	0.0965115	0.790381	0.183709	0.757081	NA	abundance	207	131	g__Candidatus_Arthromitus	Teff_Freq_Factor_Binary	Never	Teff_Freq_Factor_BinaryNever	-0.559104	0.578532	0.445024	0.986973
g__Gallicola	Age_c	Age_c	Age_c	1.11675	0.455745	0.0673952	0.932356	0.130248	0.867289	NA	abundance	149	7	g__Clostridium_sensu_stricto_6	Home_room_factor	Single	Home_room_factorSingle	-0.408519	0.465303	0.259002	0.915885	0.320114	0.883136	NA	abundance	189	16	g__Lactobacillus	Stunting	Stunting	StuntingStunting	-1.01074	0.637114	0.0254336	0.790381	0.0502203	0.757081	NA	abundance	207	45	g__Candidatus_Megaira	Age_c	Age_c	Age_c	1.52321	1.6737	0.442643	0.986973
g__Gallicola	HP_Result	POS	HP_ResultPOS	-2.80826	1.02471	0.0658683	0.932356	0.127398	0.867289	NA	abundance	149	7	g__Colidextribacter	Age_c	Age_c	Age_c	-0.240325	0.19121	0.319436	0.915885	0.536833	0.93709	NA	abundance	189	43	g__Legionella	Age_c	Age_c	Age_c	-2.05945	0.887703	0.107938	0.790381	0.204225	0.757525	NA	abundance	207	6	g__Candidatus_Megaira	Teff_Freq_Factor_Binary	Never	Teff_Freq_Factor_BinaryNever	-1.92379	3.60318	0.659927	0.986973
g__Gemella	HP_Result	POS	HP_ResultPOS	0.131613	0.282232	0.232238	0.932356	0.410542	0.9264	NA	abundance	149	67	g__Coprobacillus	Age_c	Age_c	Age_c	0.761151	0.439167	0.103727	0.915885	0.196695	0.883136	NA	abundance	189	12	g__Levilactobacillus	Stunting	Stunting	StuntingStunting	1.60953	0.817953	0.170113	0.790381	0.311287	0.778555	NA	abundance	207	126	g__Candidatus_Methylopumilus	Age_c	Age_c	Age_c	-2.22575	0.856183	0.0655507	0.986973
g__Geobacillus	HP_Result	POS	HP_ResultPOS	2.65651	0.836878	0.180889	0.932356	0.329057	0.874875	NA	abundance	149	3	g__Coprobacillus	Home_room_factor	Single	Home_room_factorSingle	1.54939	0.580645	0.0408607	0.915885	0.0800519	0.883136	NA	abundance	189	12	g__Loigolactobacillus	Stunting	Stunting	StuntingStunting	-0.746959	0.0130128	0.0462678	0.790381	0.090395	0.757081	NA	abundance	207	3	g__Candidatus_Methylopumilus	Teff_Freq_Factor_Binary	Never	Teff_Freq_Factor_BinaryNever	1.31899	1.50498	0.404972	0.986973
g__Glutamicibacter	HP_Result	POS	HP_ResultPOS	0.395842	0.593857	0.304329	0.932356	0.516042	0.9264	NA	abundance	149	72	g__Coprococcus	Home_room_factor	Single	Home_room_factorSingle	0.401494	0.217204	0.277502	0.915885	0.293713	0.883136	NA	abundance	189	185	g__Methanobrevibacter	Age_c	Age_c	Age_c	0.603064	0.306795	0.0412926	0.790381	0.08088	0.757081	NA	abundance	207	68	g__Candidatus_Planktophila	Age_c	Age_c	Age_c	-4.39804	0.780498	0.00520663	0.986973
g__Haemophilus	Age_c	Age_c	Age_c	0.577445	0.450332	0.196581	0.932356	0.354517	0.894654	NA	abundance	149	24	g__Coriobacteriaceae_UCG.003	Age_c	Age_c	Age_c	0.601695	0.367144	0.0910965	0.915885	0.173894	0.883136	NA	abundance	189	45	g__Methylobacterium.Methylorubrum	Age_c	Age_c	Age_c	-1.01579	0.296543	0.00871429	0.790381	0.0173526	0.757081	NA	abundance	207	13	g__Candidatus_Planktophila	Teff_Freq_Factor_Binary	Never	Teff_Freq_Factor_BinaryNever	5.12049	1.37194	0.0194041	0.986973
g__hgcI_clade	Age_c	Age_c	Age_c	-1.09337	0.453797	0.102237	0.932356	0.0659717	0.867289	NA	abundance	149	6	g__Corynebacterium	Age_c	Age_c	Age_c	0.205834	0.147098	0.120512	0.915885	0.212527	0.883136	NA	abundance	189	114	g__Methylobacterium.Methylorubrum	Stunting	Stunting	StuntingStunting	2.6518	1.46226	0.167932	0.790381	0.307664	0.77283	NA	abundance	207	13	g__Candidatus_Soleaferrea	Age_c	Age_c	Age_c	3.28135	2.34089	0.226048	0.986973
g__Howardella	Age_c	Age_c	Age_c	0.237232	0.1376	0.0841453	0.932356	0.16121	0.867289	NA	abundance	149	43	g__Corynebacterium	Home_room_factor	Single	Home_room_factorSingle	0.525733	0.328724	0.267034	0.915885	0.00998634	0.883136	NA	abundance	189	114	g__Mitochondria	Age_c	Age_c	Age_c	0.480621	0.342719	0.141348	0.790381	0.262716	0.76897	NA	abundance	207	31	g__Caproiciproducens	Teff_Freq_Factor_Binary	Never	Teff_Freq_Factor_BinaryNever	-0.556057	0.773989	0.584684	0.986973
g__HT002	Age_c	Age_c	Age_c	1.03936	0.929612	0.270866	0.932356	0.468364	0.9264	NA	abundance	149	17	g__Cyanobium_PCC.6307	Age_c	Age_c	Age_c	-1.09273	0.231551	0.141765	0.915885	0.263433	0.883136	NA	abundance	189	4	g__Mitsuokella	Age_c	Age_c	Age_c	-1.127	0.597768	0.0917465	0.790381	0.175076	0.757081	NA	abundance	207	17	g__Carnobacterium	Age_c	Age_c	Age_c	0.299113	0.418626	0.390919	0.986973
g__HT002	HP_Result	POS	HP_ResultPOS	-1.96835	1.36834	0.223694	0.932356	0.397349	0.919909	NA	abundance	149	17	g__Cyanobium_PCC.6307	Home_room_factor	Single	Home_room_factorSingle	-0.853818	0.320175	0.203135	0.915885	0.365006	0.883136	NA	abundance	189	4	g__Monoglobus	Age_c	Age_c	Age_c	-0.269255	0.125963	0.0919183	0.790381	0.175388	0.757081	NA	abundance	207	185	g__Carnobacterium	Teff_Freq_Factor_Binary	Never	Teff_Freq_Factor_BinaryNever	0.283918	0.81339	0.655827	0.986973
g__Hydrogenoanaerobacterium	Age_c	Age_c	Age_c	2.44835	0.707905	0.0733717	0.932356	0.14136	0.867289	NA	abundance	149	5	g__Cytophaga	Home_room_factor	Single	Home_room_factorSingle	2.12518	1.03503	0.307612	0.915885	0.520599	0.93709	NA	abundance	189	4	g__Mycobacterium	Age_c	Age_c	Age_c	-0.916776	0.506794	0.113435	0.790381	0.214002	0.757525	NA	abundance	207	14	g__Catabacter	Teff_Freq_Factor_Binary	Never	Teff_Freq_Factor_BinaryNever	0.752537	0.881718	0.518328	0.986973
g__Hydrogenoanaerobacterium	HP_Result	POS	HP_ResultPOS	-1.86936	1.12549	0.281849	0.932356	0.48426	0.9264	NA	abundance	149	5	g__Desulfovibrio	Age_c	Age_c	Age_c	0.400239	0.323495	0.19023	0.915885	0.344273	0.883136	NA	abundance	189	32	g__Nocardioides	Age_c	Age_c	Age_c	0.538645	0.258693	0.0487864	0.790381	0.0951927	0.757081	NA	abundance	207	14	g__Catenibacterium	Age_c	Age_c	Age_c	0.315924	0.189486	0.056036	0.986973
g__Hyphomicrobium	Age_c	Age_c	Age_c	-0.670939	0.0688762	0.0897125	0.932356	0.171377	0.867289	NA	abundance	149	4	g__Devosia	Age_c	Age_c	Age_c	0.954157	0.0926903	0.011775	0.915885	0.0234114	0.883136	NA	abundance	189	5	g__Odoribacter	Stunting	Stunting	StuntingStunting	1.8051	0.632021	0.0478406	0.790381	0.0649418	0.757081	NA	abundance	207	28	g__Catenibacterium	Teff_Freq_Factor_Binary	Never	Teff_Freq_Factor_BinaryNever	0.0855493	0.385339	0.669546	0.986973
g__Hyphomicrobium	HP_Result	POS	HP_ResultPOS	-0.612606	0.0948344	0.203881	0.932356	0.366194	0.899533	NA	abundance	149	4	g__Devosia	Home_room_factor	Single	Home_room_factorSingle	-0.521991	0.165462	0.0703065	0.915885	0.13567	0.883136	NA	abundance	189	5	g__Oscillibacter	Age_c	Age_c	Age_c	-0.459811	0.2333	0.0859148	0.790381	0.164448	0.757081	NA	abundance	207	42	g__Catenisphaera	Age_c	Age_c	Age_c	0.284005	0.385154	0.37272	0.986973
g__Ilumatobacter	Age_c	Age_c	Age_c	-1.28834	1.0424	0.293479	0.932356	0.500828	0.9264	NA	abundance	149	7	g__Dialister	Home_room_factor	Single	Home_room_factorSingle	1.12514	0.38752	0.0153014	0.915885	0.0303687	0.883136	NA	abundance	189	129	g__Paludicola	Age_c	Age_c	Age_c	1.05131	0.749737	0.175883	0.790381	0.320831	0.785458	NA	abundance	207	13	g__Catenisphaera	Teff_Freq_Factor_Binary	Never	Teff_Freq_Factor_BinaryNever	1.22446	0.782066	0.102576	0.986973
g__Intestinimonas	Age_c	Age_c	Age_c	-0.274898	0.133732	0.093282	0.932356	0.177862	0.867289	NA	abundance	149	97	g__Dietzia	Age_c	Age_c	Age_c	0.500956	0.284675	0.0762206	0.915885	0.146632	0.883136	NA	abundance	189	24	g__Parabacteroides	Stunting	Stunting	StuntingStunting	1.43293	0.648778	0.14617	0.790381	0.270974	0.76897	NA	abundance	207	103	g__Caulobacter	Age_c	Age_c	Age_c	-0.539062	0.833903	0.601162	0.986973
g__Intestinimonas	HP_Result	POS	HP_ResultPOS	0.212684	0.290038	0.152183	0.932356	0.0747865	0.867289	NA	abundance	149	97	g__Dietzia	Home_room_factor	Single	Home_room_factorSingle	-1.11192	0.480981	0.0176476	0.915885	0.0349837	0.883136	NA	abundance	189	24	g__Parasutterella	Age_c	Age_c	Age_c	-0.648262	0.347953	0.0978654	0.790381	0.186153	0.757081	NA	abundance	207	25	g__Caulobacter	Teff_Freq_Factor_Binary	Never	Teff_Freq_Factor_BinaryNever	0.751275	1.75898	0.660394	0.986973
g__Klebsiella	Age_c	Age_c	Age_c	0.776459	0.492127	0.116339	0.932356	0.219144	0.867289	NA	abundance	149	30	g__Dorea	Age_c	Age_c	Age_c	0.174161	0.0793441	0.0298183	0.915885	0.0298183	0.883136	NA	abundance	189	189	g__Parvimonas	Stunting	Stunting	StuntingStunting	-0.284182	0.432036	0.0878434	0.790381	0.16797	0.757081	NA	abundance	207	79	g__Cellulomonas	Teff_Freq_Factor_Binary	Never	Teff_Freq_Factor_BinaryNever	0.963793	0.988242	0.33173	0.986973
g__Lachnospira	Age_c	Age_c	Age_c	-0.433836	0.25411	0.124827	0.932356	0.234072	0.867289	NA	abundance	149	52	g__Dorea	Home_room_factor	Single	Home_room_factorSingle	0.5256	0.160441	0.0402652	0.915885	0.0402652	0.883136	NA	abundance	189	189	g__Peptoniphilus	Stunting	Stunting	StuntingStunting	-1.19515	0.696407	0.0193608	0.790381	0.0383468	0.757081	NA	abundance	207	84	g__Cellulosilyticum	Age_c	Age_c	Age_c	0.613418	0.678953	0.374597	0.986973
g__Lachnospira	HP_Result	POS	HP_ResultPOS	0.504387	0.533941	0.183248	0.932356	0.332916	0.874875	NA	abundance	149	52	g__Dubosiella	Home_room_factor	Single	Home_room_factorSingle	4.27525	1.74233	0.254479	0.915885	0.444198	0.907762	NA	abundance	189	3	g__Phascolarctobacterium	Stunting	Stunting	StuntingStunting	-1.23042	0.990171	0.105124	0.790381	0.00766309	0.709737	NA	abundance	207	19	g__Cellvibrio	Teff_Freq_Factor_Binary	Never	Teff_Freq_Factor_BinaryNever	-1.10691	0.816356	0.429741	0.986973
g__Lachnospiraceae_FCS020_group	HP_Result	POS	HP_ResultPOS	0.45234	0.584735	0.276476	0.932356	0.476514	0.9264	NA	abundance	149	14	g__Dysgonomonas	Home_room_factor	Single	Home_room_factorSingle	1.05563	0.442444	0.181846	0.915885	0.330624	0.883136	NA	abundance	189	5	g__Phoenicibacter	Age_c	Age_c	Age_c	-0.440137	0.247814	0.152476	0.790381	0.281703	0.76897	NA	abundance	207	11	g__Cetobacterium	Age_c	Age_c	Age_c	0.363971	0.458885	0.522869	0.986973
g__Lachnospiraceae_ND3007_group	Age_c	Age_c	Age_c	-0.260271	0.137869	0.122769	0.932356	0.230465	0.867289	NA	abundance	149	127	g__Eggerthella	Age_c	Age_c	Age_c	0.210696	0.133227	0.0840856	0.915885	0.161101	0.883136	NA	abundance	189	171	g__Planomicrobium	Age_c	Age_c	Age_c	0.909255	0.515729	0.0725628	0.790381	0.13986	0.757081	NA	abundance	207	48	g__Cetobacterium	Teff_Freq_Factor_Binary	Never	Teff_Freq_Factor_BinaryNever	-0.952316	1.24961	0.612908	0.986973
g__Lachnospiraceae_NK3A20_group	HP_Result	POS	HP_ResultPOS	-0.805983	0.502114	0.262215	0.932356	0.455673	0.9264	NA	abundance	149	30	g__Eisenbergiella	Age_c	Age_c	Age_c	1.33791	0.930259	0.199271	0.915885	0.358833	0.883136	NA	abundance	189	8	g__Prevotella_9	Stunting	Stunting	StuntingStunting	1.5335	0.72733	0.149588	0.790381	0.2768	0.76897	NA	abundance	207	169	g__Chitinibacter	Teff_Freq_Factor_Binary	Never	Teff_Freq_Factor_BinaryNever	0.892364	0.242758	0.164761	0.986973
g__Lachnospiraceae_NK4A136_group	Age_c	Age_c	Age_c	-3.40055	1.14529	0.208565	0.932356	0.373631	0.899533	NA	abundance	149	4	g__Eisenbergiella	Home_room_factor	Single	Home_room_factorSingle	4.22997	2.10053	0.109801	0.915885	0.207545	0.883136	NA	abundance	189	8	g__Prevotellaceae_UCG.001	Age_c	Age_c	Age_c	0.809281	0.140461	0.109368	0.790381	0.166271	0.757081	NA	abundance	207	4	g__CHKCI002	Age_c	Age_c	Age_c	-0.912978	0.777478	0.356562	0.986973
g__Lachnospiraceae_UCG.004	HP_Result	POS	HP_ResultPOS	-0.639225	0.346207	0.247875	0.932356	0.434309	0.9264	NA	abundance	149	62	g__Enhydrobacter	Home_room_factor	Single	Home_room_factorSingle	-4.11332	0.746444	0.111149	0.915885	0.209944	0.883136	NA	abundance	189	3	g__Prevotellaceae_UCG.001	Stunting	Stunting	StuntingStunting	3.42815	0.317794	0.0705592	0.790381	0.13614	0.757081	NA	abundance	207	4	g__CHKCI002	Teff_Freq_Factor_Binary	Never	Teff_Freq_Factor_BinaryNever	0.68797	1.22235	0.573603	0.986973
g__Lachnospiraceae_UCG.010	Age_c	Age_c	Age_c	-0.322715	0.187685	0.13981	0.932356	0.260074	0.867289	NA	abundance	149	53	g__Enterococcus	Home_room_factor	Single	Home_room_factorSingle	-0.578716	0.388429	0.0685819	0.915885	0.13246	0.883136	NA	abundance	189	188	g__Pseudonocardia	Age_c	Age_c	Age_c	0.841709	0.333228	0.0465926	0.790381	0.0910143	0.757081	NA	abundance	207	8	g__Christensenellaceae_R.7_group	Teff_Freq_Factor_Binary	Never	Teff_Freq_Factor_BinaryNever	-0.517178	0.237481	0.0861131	0.986973
g__Lacticaseibacillus	HP_Result	POS	HP_ResultPOS	0.678094	0.552319	0.167462	0.932356	0.180895	0.867289	NA	abundance	149	8	g__Enterorhabdus	Age_c	Age_c	Age_c	0.232848	0.116197	0.036236	0.915885	0.071159	0.883136	NA	abundance	189	178	g__Pseudonocardia	Stunting	Stunting	StuntingStunting	-1.2557	0.987126	0.140995	0.790381	0.26211	0.76897	NA	abundance	207	8	g__Chryseobacterium	Age_c	Age_c	Age_c	-0.638224	0.429384	0.316733	0.986973
g__Lactobacillus	Age_c	Age_c	Age_c	0.454054	0.285554	0.109606	0.932356	0.207198	0.867289	NA	abundance	149	32	g__Erysipelatoclostridium	Age_c	Age_c	Age_c	0.234262	0.146641	0.0818976	0.915885	0.157088	0.883136	NA	abundance	189	172	g__Rhodococcus	Stunting	Stunting	StuntingStunting	-0.371952	0.607646	0.175683	0.790381	0.297474	0.76897	NA	abundance	207	35	g__Chryseobacterium	Teff_Freq_Factor_Binary	Never	Teff_Freq_Factor_BinaryNever	1.03275	0.954704	0.36419	0.986973
g__Lactococcus	HP_Result	POS	HP_ResultPOS	0.38199	0.488286	0.222647	0.932356	0.395722	0.919909	NA	abundance	149	115	g__Erysipelotrichaceae_UCG.006	Age_c	Age_c	Age_c	0.303172	0.242171	0.190561	0.915885	0.344809	0.883136	NA	abundance	189	16	g__Rikenellaceae_RC9_gut_group	Stunting	Stunting	StuntingStunting	1.83557	0.888585	0.134581	0.790381	0.25105	0.757525	NA	abundance	207	47	g__Chthoniobacter	Teff_Freq_Factor_Binary	Never	Teff_Freq_Factor_BinaryNever	3.24926	2.5097	0.241898	0.986973
g__Legionella	HP_Result	POS	HP_ResultPOS	-3.20717	0.853023	0.0253853	0.932356	0.0501261	0.867289	NA	abundance	149	6	g__Escherichia.Shigella	Age_c	Age_c	Age_c	0.194494	0.175882	0.205139	0.915885	0.368196	0.883136	NA	abundance	189	182	g__Romboutsia	Stunting	Stunting	StuntingStunting	-0.138974	0.325389	0.0683843	0.790381	0.0683843	0.757081	NA	abundance	207	207	g__Citricoccus	Age_c	Age_c	Age_c	-0.406716	0.46756	0.48163	0.986973
g__Lentilactobacillus	Age_c	Age_c	Age_c	2.70328	1.44612	0.0958961	0.932356	0.182596	0.867289	NA	abundance	149	11	g__Eubacterium	Age_c	Age_c	Age_c	1.01842	0.545982	0.0695669	0.915885	0.134294	0.883136	NA	abundance	189	21	g__Rummeliibacillus	Age_c	Age_c	Age_c	-1.72457	0.965664	0.125261	0.790381	0.234832	0.757525	NA	abundance	207	10	g__Clade_III	Age_c	Age_c	Age_c	-1.44411	2.51841	0.607621	0.986973
g__Lentilactobacillus	HP_Result	POS	HP_ResultPOS	-3.35678	2.038	0.162965	0.932356	0.299373	0.867289	NA	abundance	149	11	g__Exiguobacterium	Age_c	Age_c	Age_c	0.933671	0.745178	0.216801	0.915885	0.386599	0.883136	NA	abundance	189	15	g__S5.A14a	Age_c	Age_c	Age_c	0.328095	0.163369	0.0384586	0.790381	0.0754382	0.757081	NA	abundance	207	27	g__Clade_III	Teff_Freq_Factor_Binary	Never	Teff_Freq_Factor_BinaryNever	-2.46362	4.4896	0.618422	0.986973
g__Lentimicrobium	Age_c	Age_c	Age_c	-0.765458	0.392135	0.159761	0.932356	0.293999	0.867289	NA	abundance	149	6	g__Facklamia	Home_room_factor	Single	Home_room_factorSingle	-1.31731	0.658282	0.0447879	0.915885	0.0875697	0.883136	NA	abundance	189	17	g__Saccharimonadales	Stunting	Stunting	StuntingStunting	2.24046	0.973567	0.0860058	0.790381	0.164615	0.757081	NA	abundance	207	23	g__Clostridia_UCG.014	Age_c	Age_c	Age_c	0.104015	0.128992	0.231655	0.986973
g__Lentimicrobium	HP_Result	POS	HP_ResultPOS	2.36896	0.929386	0.0692414	0.932356	0.133688	0.867289	NA	abundance	149	6	g__Faecalicoccus	Age_c	Age_c	Age_c	-0.618732	0.476969	0.255552	0.915885	0.445797	0.907762	NA	abundance	189	13	g__Sediminibacterium	Stunting	Stunting	StuntingStunting	3.04115	1.39997	0.126891	0.790381	0.237681	0.757525	NA	abundance	207	8	g__Clostridia_UCG.014	Teff_Freq_Factor_Binary	Never	Teff_Freq_Factor_BinaryNever	0.192599	0.258193	0.312338	0.986973
g__Leucobacter	HP_Result	POS	HP_ResultPOS	1.70832	0.881865	0.117225	0.932356	0.220708	0.867289	NA	abundance	149	6	g__Faecalicoccus	Home_room_factor	Single	Home_room_factorSingle	-0.716969	0.602059	0.184656	0.915885	0.335214	0.883136	NA	abundance	189	13	g__Shewanella	Age_c	Age_c	Age_c	-1.33492	0.271291	0.133299	0.790381	0.248829	0.757525	NA	abundance	207	4	g__Clostridia_vadinBB60_group	Teff_Freq_Factor_Binary	Never	Teff_Freq_Factor_BinaryNever	0.479883	1.52885	0.718332	0.986973
g__Limosilactobacillus	HP_Result	POS	HP_ResultPOS	0.668287	0.786822	0.269457	0.932356	0.466308	0.9264	NA	abundance	149	30	g__Family_XIII_AD3011_group	Age_c	Age_c	Age_c	0.172553	0.0987549	0.0636418	0.915885	0.123233	0.883136	NA	abundance	189	187	g__Slackia	Age_c	Age_c	Age_c	0.25413	0.103123	0.00918513	0.790381	0.0182859	0.757081	NA	abundance	207	202	g__Clostridioides	Teff_Freq_Factor_Binary	Never	Teff_Freq_Factor_BinaryNever	1.08793	1.33371	0.406486	0.986973
g__Luteimonas	Age_c	Age_c	Age_c	0.930222	0.703919	0.246474	0.932356	0.432198	0.9264	NA	abundance	149	7	g__Family_XIII_UCG.001	Age_c	Age_c	Age_c	0.185127	0.123297	0.107359	0.915885	0.203192	0.883136	NA	abundance	189	36	g__Slackia	Stunting	Stunting	StuntingStunting	-0.39363	0.337147	0.0133517	0.790381	0.0265252	0.757081	NA	abundance	207	202	g__Clostridium_sensu_stricto_1	Age_c	Age_c	Age_c	0.000752688	0.120898	0.621974	0.986973
g__Luteolibacter	Age_c	Age_c	Age_c	-2.14902	0.902124	0.0787947	0.932356	0.0821705	0.867289	NA	abundance	149	7	g__Fastidiosipila	Age_c	Age_c	Age_c	-0.333346	0.263308	0.295652	0.915885	0.503894	0.93709	NA	abundance	189	15	g__Solibacillus	Stunting	Stunting	StuntingStunting	-1.83228	1.51977	0.157222	0.790381	0.289726	0.76897	NA	abundance	207	14	g__Clostridium_sensu_stricto_1	Teff_Freq_Factor_Binary	Never	Teff_Freq_Factor_BinaryNever	0.0734706	0.246149	0.549651	0.986973
g__Lysinibacillus	HP_Result	POS	HP_ResultPOS	-1.42671	0.724896	0.160676	0.932356	0.295536	0.867289	NA	abundance	149	8	g__Fenollaria	Age_c	Age_c	Age_c	0.338332	0.257715	0.157358	0.915885	0.289955	0.883136	NA	abundance	189	50	g__Sphingomonas	Age_c	Age_c	Age_c	-1.09546	0.580289	0.0915253	0.790381	0.174674	0.757081	NA	abundance	207	17	g__Clostridium_sensu_stricto_13	Age_c	Age_c	Age_c	-1.27233	0.713375	0.167085	0.986973
g__Marvinbryantia	HP_Result	POS	HP_ResultPOS	-0.514589	0.250686	0.272163	0.932356	0.470253	0.9264	NA	abundance	149	130	g__Fimbriimonadaceae	Home_room_factor	Single	Home_room_factorSingle	1.71041	0.825489	0.310763	0.915885	0.524953	0.93709	NA	abundance	189	4	g__Staphylococcaceae	Stunting	Stunting	StuntingStunting	-0.860762	0.83759	0.118108	0.790381	0.222266	0.757525	NA	abundance	207	51	g__Clostridium_sensu_stricto_6	Age_c	Age_c	Age_c	-0.197398	0.252433	0.61935	0.986973
g__Megamonas	Age_c	Age_c	Age_c	-1.01023	0.767735	0.242106	0.932356	0.425597	0.9264	NA	abundance	149	10	g__Finegoldia	Age_c	Age_c	Age_c	0.199221	0.227141	0.309224	0.915885	0.327736	0.883136	NA	abundance	189	63	g__Staphylococcus	Age_c	Age_c	Age_c	-0.539199	0.34753	0.15943	0.790381	0.293441	0.76897	NA	abundance	207	87	g__Clostridium_sensu_stricto_6	Teff_Freq_Factor_Binary	Never	Teff_Freq_Factor_BinaryNever	0.252414	0.532466	0.544283	0.986973
g__Megamonas	HP_Result	POS	HP_ResultPOS	1.78194	1.59538	0.249361	0.932356	0.436541	0.9264	NA	abundance	149	10	g__Flavonifractor	Age_c	Age_c	Age_c	0.422944	0.350853	0.198463	0.915885	0.357539	0.883136	NA	abundance	189	52	g__Staphylococcus	Stunting	Stunting	StuntingStunting	-1.31061	0.949665	0.0645384	0.790381	0.124912	0.757081	NA	abundance	207	87	g__Colidextribacter	Age_c	Age_c	Age_c	-0.190808	0.19517	0.542273	0.986973
g__Methanosphaera	HP_Result	POS	HP_ResultPOS	1.47058	0.867045	0.0570207	0.932356	0.11079	0.867289	NA	abundance	149	54	g__Flavonifractor	Home_room_factor	Single	Home_room_factorSingle	1.15648	0.670338	0.141585	0.915885	0.263123	0.883136	NA	abundance	189	52	g__Streptococcus	Age_c	Age_c	Age_c	-0.326707	0.125784	0.0346183	0.790381	0.0346183	0.757081	NA	abundance	207	207	g__Colidextribacter	Teff_Freq_Factor_Binary	Never	Teff_Freq_Factor_BinaryNever	-0.581315	0.394152	0.221655	0.986973
g__Micrococcus	Age_c	Age_c	Age_c	1.07677	0.142303	0.0883134	0.932356	0.168828	0.867289	NA	abundance	149	4	g__Fluviicola	Age_c	Age_c	Age_c	-2.66331	1.48774	0.176261	0.915885	0.236701	0.883136	NA	abundance	189	6	g__Subdoligranulum	Stunting	Stunting	StuntingStunting	-0.0706188	0.303907	0.0853725	0.790381	0.0853725	0.757081	NA	abundance	207	207	g__Collinsella	Teff_Freq_Factor_Binary	Never	Teff_Freq_Factor_BinaryNever	0.168127	0.218942	0.286306	0.986973
g__Microvirga	Age_c	Age_c	Age_c	0.600971	0.331878	0.0914815	0.932356	0.174594	0.867289	NA	abundance	149	13	g__Fonticella	Age_c	Age_c	Age_c	-0.878989	0.0767027	0.0724996	0.915885	0.139743	0.883136	NA	abundance	189	4	g__Succinivibrio	Stunting	Stunting	StuntingStunting	-1.29611	1.24761	0.166213	0.790381	0.304799	0.76897	NA	abundance	207	34	g__Companilactobacillus	Age_c	Age_c	Age_c	0.0408451	0.126616	0.443683	0.986973
g__Microvirga	HP_Result	POS	HP_ResultPOS	0.652584	0.500571	0.114994	0.932356	0.216764	0.867289	NA	abundance	149	13	g__Fonticella	Home_room_factor	Single	Home_room_factorSingle	0.727717	0.122467	0.160398	0.915885	0.295069	0.883136	NA	abundance	189	4	g__TRA3.20	Age_c	Age_c	Age_c	0.896615	0.565278	0.148929	0.790381	0.0422438	0.757081	NA	abundance	207	9	g__Companilactobacillus	Teff_Freq_Factor_Binary	Never	Teff_Freq_Factor_BinaryNever	-0.251025	0.261711	0.537382	0.986973
g__Mitochondria	Age_c	Age_c	Age_c	0.963024	0.4488	0.0413394	0.932356	0.0809698	0.867289	NA	abundance	149	22	g__Fournierella	Age_c	Age_c	Age_c	-0.443474	0.284381	0.172149	0.915885	0.314662	0.883136	NA	abundance	189	38	g__Turicibacter	Stunting	Stunting	StuntingStunting	-0.536719	0.40749	0.0161961	0.790381	0.0321298	0.757081	NA	abundance	207	204	g__Coprobacillus	Teff_Freq_Factor_Binary	Never	Teff_Freq_Factor_BinaryNever	0.306966	0.913897	0.680258	0.986973
g__Mitsuokella	Age_c	Age_c	Age_c	-1.29203	0.503232	0.0669771	0.932356	0.129468	0.867289	NA	abundance	149	7	g__Furfurilactobacillus	Home_room_factor	Single	Home_room_factorSingle	-0.635458	0.710682	0.284557	0.915885	0.0999679	0.883136	NA	abundance	189	25	g__UCG.002	Stunting	Stunting	StuntingStunting	1.10093	0.432832	0.158898	0.790381	0.292547	0.76897	NA	abundance	207	165	g__Coriobacteriaceae_UCG.003	Age_c	Age_c	Age_c	0.401508	0.414676	0.270182	0.986973
g__MND1	HP_Result	POS	HP_ResultPOS	1.537	0.515226	0.183662	0.932356	0.333593	0.874875	NA	abundance	149	4	g__Fusicatenibacter	Age_c	Age_c	Age_c	-0.265851	0.131385	0.117895	0.915885	0.22189	0.883136	NA	abundance	189	185	g__UCG.004	Age_c	Age_c	Age_c	-1.05433	0.496119	0.0632173	0.790381	0.122438	0.757081	NA	abundance	207	16	g__Coriobacteriaceae_UCG.003	Teff_Freq_Factor_Binary	Never	Teff_Freq_Factor_BinaryNever	0.873903	0.892329	0.291825	0.986973
g__Monoglobus	Age_c	Age_c	Age_c	-0.346662	0.144133	0.0430611	0.932356	0.0842679	0.867289	NA	abundance	149	134	g__Fusicatenibacter	Home_room_factor	Single	Home_room_factorSingle	0.684114	0.263031	0.0542186	0.915885	0.105497	0.883136	NA	abundance	189	185	g__UCG.009	Age_c	Age_c	Age_c	0.418382	0.208357	0.0452301	0.790381	0.0884145	0.757081	NA	abundance	207	20	g__Corynebacterium	Age_c	Age_c	Age_c	0.244798	0.152315	0.0600205	0.986973
g__Mycobacterium	Age_c	Age_c	Age_c	-0.901589	0.461518	0.0970781	0.932356	0.184732	0.867289	NA	abundance	149	11	g__Fusobacterium	Home_room_factor	Single	Home_room_factorSingle	-1.95956	1.42452	0.235919	0.915885	0.41618	0.893378	NA	abundance	189	6	g__UCG.010	Stunting	Stunting	StuntingStunting	1.2624	0.442789	0.0845063	0.790381	0.161871	0.757081	NA	abundance	207	87	g__Corynebacterium	Teff_Freq_Factor_Binary	Never	Teff_Freq_Factor_BinaryNever	-0.280539	0.330552	0.559751	0.986973
g__Naganishia	Age_c	Age_c	Age_c	-2.11812	1.12743	0.160988	0.932356	0.0918469	0.867289	NA	abundance	149	6	g__Gastranaerophilales	Age_c	Age_c	Age_c	0.154793	0.171634	0.280831	0.915885	0.482796	0.918921	NA	abundance	189	160	g__uncultured	Stunting	Stunting	StuntingStunting	1.05514	0.306783	0.0710619	0.790381	0.137074	0.757081	NA	abundance	207	206	g__Coxiella	Age_c	Age_c	Age_c	1.70024	0.765591	0.105037	0.986973
g__Nocardioides	Age_c	Age_c	Age_c	0.806251	0.396087	0.0669603	0.932356	0.129437	0.867289	NA	abundance	149	12	g__Gastranaerophilales	Home_room_factor	Single	Home_room_factorSingle	0.579157	0.346677	0.227896	0.915885	0.403855	0.8862	NA	abundance	189	160	g__Vicinamibacteraceae	Stunting	Stunting	StuntingStunting	2.86384	0.835845	0.0655015	0.790381	0.126713	0.757081	NA	abundance	207	6	g__Coxiella	Teff_Freq_Factor_Binary	Never	Teff_Freq_Factor_BinaryNever	-3.4819	1.31855	0.082249	0.986973
g__NS11.12_marine_group	Age_c	Age_c	Age_c	-1.37365	0.620057	0.119319	0.932356	0.0659717	0.867289	NA	abundance	149	6	g__GCA.900066575	Age_c	Age_c	Age_c	-0.323968	0.156333	0.0956442	0.915885	0.182141	0.883136	NA	abundance	189	43	g__.Eubacterium._eligens_group	Age_c	Age_c	Age_c	0.331739	0.204233	0.104307	0.790381	0.197734	0.757525	NA	prevalence	207	182	g__Cyanobium_PCC.6307	Age_c	Age_c	Age_c	-1.30569	0.746719	0.345895	0.986973
g__OLB12	HP_Result	POS	HP_ResultPOS	-2.28509	0.41907	0.13021	0.932356	0.243466	0.867289	NA	abundance	149	3	g__Gemmatimonas	Age_c	Age_c	Age_c	3.09603	2.16219	0.220541	0.915885	0.140523	0.883136	NA	abundance	189	7	g__.Eubacterium._fissicatena_group	Age_c	Age_c	Age_c	0.75042	0.518457	0.147782	0.790381	0.147782	0.757081	NA	prevalence	207	4	g__Cyanobium_PCC.6307	Teff_Freq_Factor_Binary	Never	Teff_Freq_Factor_BinaryNever	0.533643	1.17399	0.692794	0.986973
g__Olsenella	HP_Result	POS	HP_ResultPOS	0.146797	0.276814	0.202423	0.932356	0.363871	0.899533	NA	abundance	149	142	g__Gluconobacter	Age_c	Age_c	Age_c	-1.4779	0.72354	0.0949548	0.915885	0.180893	0.883136	NA	abundance	189	9	g__.Eubacterium._siraeum_group	Age_c	Age_c	Age_c	0.210425	0.145424	0.147904	0.790381	0.273932	0.76897	NA	prevalence	207	96	g__Cytophaga	Teff_Freq_Factor_Binary	Never	Teff_Freq_Factor_BinaryNever	0.575525	1.57588	0.717114	0.986973
g__Oscillibacter	Age_c	Age_c	Age_c	-0.397663	0.256767	0.168218	0.932356	0.308138	0.867289	NA	abundance	149	36	g__Glutamicibacter	Home_room_factor	Single	Home_room_factorSingle	-1.32289	0.602616	0.0181052	0.915885	0.0358827	0.883136	NA	abundance	189	78	g__0319.6G20	Stunting	Stunting	StuntingStunting	1.88968	1.26314	0.134649	0.790381	0.134649	0.757081	NA	prevalence	207	2	g__Defluviitaleaceae_UCG.011	Teff_Freq_Factor_Binary	Never	Teff_Freq_Factor_BinaryNever	0.691562	0.555154	0.192973	0.986973
g__Oscillospira	HP_Result	POS	HP_ResultPOS	0.91031	0.291664	0.0338042	0.932356	0.0664656	0.867289	NA	abundance	149	6	g__Gordonibacter	Age_c	Age_c	Age_c	0.15549	0.179003	0.299744	0.915885	0.376859	0.883136	NA	abundance	189	69	g__37.13	Stunting	Stunting	StuntingStunting	1.88968	1.26314	0.134649	0.790381	0.134649	0.757081	NA	prevalence	207	2	g__Deinococcus	Teff_Freq_Factor_Binary	Never	Teff_Freq_Factor_BinaryNever	-1.08987	0.240285	0.15811	0.986973
g__Oscillospiraceae	Age_c	Age_c	Age_c	-0.717625	0.123222	0.00727863	0.932356	0.0145043	0.867289	NA	abundance	149	7	g__Howardella	Age_c	Age_c	Age_c	0.336976	0.141333	0.0170882	0.915885	0.0338843	0.883136	NA	abundance	189	50	g__AB1	Age_c	Age_c	Age_c	-1.25094	0.672803	0.062985	0.790381	0.062985	0.757081	NA	prevalence	207	2	g__Delftia	Age_c	Age_c	Age_c	-0.667584	0.498396	0.35269	0.986973
g__Oscillospiraceae	HP_Result	POS	HP_ResultPOS	0.898303	0.195909	0.00625592	0.932356	0.0124727	0.867289	NA	abundance	149	7	g__HT002	Home_room_factor	Single	Home_room_factorSingle	-1.18327	1.0836	0.238196	0.915885	0.419654	0.895785	NA	abundance	189	19	g__AB1	Stunting	Stunting	StuntingStunting	2.24707	1.35904	0.0982433	0.790381	0.0982433	0.757081	NA	prevalence	207	2	g__Delftia	Teff_Freq_Factor_Binary	Never	Teff_Freq_Factor_BinaryNever	-1.90302	1.03658	0.221833	0.986973
g__Paraclostridium	Age_c	Age_c	Age_c	0.586066	0.310825	0.100576	0.932356	0.191037	0.867289	NA	abundance	149	9	g__Hyphomicrobium	Age_c	Age_c	Age_c	-0.973172	0.34939	0.230971	0.915885	0.408594	0.888619	NA	abundance	189	4	g__Acidaminococcus	Stunting	Stunting	StuntingStunting	1.94277	0.938996	0.0385473	0.790381	0.0756088	0.757081	NA	prevalence	207	4	g__Desulfovibrio	Age_c	Age_c	Age_c	0.239028	0.29223	0.313154	0.986973
g__Paraclostridium	HP_Result	POS	HP_ResultPOS	-1.43874	0.718021	0.14328	0.932356	0.26603	0.867289	NA	abundance	149	9	g__Ilumatobacter	Age_c	Age_c	Age_c	-0.453812	0.320644	0.258318	0.915885	0.449908	0.907762	NA	abundance	189	8	g__Acidibacter	Age_c	Age_c	Age_c	-0.610134	0.373415	0.102273	0.790381	0.194087	0.757525	NA	prevalence	207	6	g__Desulfovibrio	Teff_Freq_Factor_Binary	Never	Teff_Freq_Factor_BinaryNever	0.622481	0.606953	0.258651	0.986973
g__Paracoccus	Age_c	Age_c	Age_c	0.521361	0.298659	0.0834672	0.932356	0.159968	0.867289	NA	abundance	149	28	g__Ilumatobacter	Home_room_factor	Single	Home_room_factorSingle	-1.74154	0.637379	0.0323222	0.915885	0.0635996	0.883136	NA	abundance	189	8	g__Acidiphilium	Stunting	Stunting	StuntingStunting	1.88968	1.26314	0.134649	0.790381	0.134649	0.757081	NA	prevalence	207	2	g__Devosia	Age_c	Age_c	Age_c	0.916703	0.233842	0.0151899	0.986973
g__Parvimonas	HP_Result	POS	HP_ResultPOS	0.361834	0.314169	0.0774844	0.932356	0.148965	0.867289	NA	abundance	149	54	g__Incertae_Sedis	Home_room_factor	Single	Home_room_factorSingle	0.693176	0.258106	0.0472092	0.915885	0.0921897	0.883136	NA	abundance	189	124	g__Acidovorax	Age_c	Age_c	Age_c	-1.1262	0.546432	0.0393025	0.790381	0.0393025	0.757081	NA	prevalence	207	3	g__Devosia	Teff_Freq_Factor_Binary	Never	Teff_Freq_Factor_BinaryNever	-0.361695	0.450274	0.5734	0.986973
g__Pediococcus	Age_c	Age_c	Age_c	-0.640597	0.321147	0.063474	0.932356	0.122919	0.867289	NA	abundance	149	88	g__Intestinimonas	Age_c	Age_c	Age_c	-0.195731	0.113722	0.222931	0.915885	0.396163	0.883136	NA	abundance	189	121	g__Acidovorax	Stunting	Stunting	StuntingStunting	1.70887	1.22855	0.164236	0.790381	0.164236	0.757081	NA	prevalence	207	3	g__Dialister	Teff_Freq_Factor_Binary	Never	Teff_Freq_Factor_BinaryNever	-0.265052	0.438234	0.680886	0.986973
g__Peptococcus	Age_c	Age_c	Age_c	-0.577272	0.323207	0.105947	0.932356	0.20067	0.867289	NA	abundance	149	30	g__Jeotgalicoccus	Home_room_factor	Single	Home_room_factorSingle	-1.07389	0.910422	0.187508	0.915885	0.179879	0.883136	NA	abundance	189	49	g__Actinobacillus	Age_c	Age_c	Age_c	0.807697	0.582601	0.165636	0.790381	0.165636	0.757081	NA	prevalence	207	3	g__Dietzia	Age_c	Age_c	Age_c	0.579358	0.285769	0.0368308	0.986973
g__Peptostreptococcus	HP_Result	POS	HP_ResultPOS	0.248494	0.306744	0.143076	0.932356	0.265681	0.867289	NA	abundance	149	61	g__JG30.KF.CM45	Home_room_factor	Single	Home_room_factorSingle	1.43654	0.743299	0.119028	0.915885	0.223888	0.883136	NA	abundance	189	12	g__Actinomyces	Age_c	Age_c	Age_c	-0.468402	0.342587	0.171547	0.790381	0.313666	0.781129	NA	prevalence	207	197	g__Dietzia	Teff_Freq_Factor_Binary	Never	Teff_Freq_Factor_BinaryNever	0.45989	0.502319	0.296414	0.986973
g__Petrimonas	Age_c	Age_c	Age_c	1.08728	0.269416	0.154761	0.932356	0.285571	0.867289	NA	abundance	149	4	g__Kapabacteriales	Home_room_factor	Single	Home_room_factorSingle	2.15676	1.28602	0.179558	0.915885	0.326874	0.883136	NA	abundance	189	8	g__Aeromicrobium	Age_c	Age_c	Age_c	0.75042	0.518457	0.147782	0.790381	0.147782	0.757081	NA	prevalence	207	4	g__Dinghuibacter	Teff_Freq_Factor_Binary	Never	Teff_Freq_Factor_BinaryNever	3.4111	2.95125	0.289839	0.986973
g__Petrimonas	HP_Result	POS	HP_ResultPOS	-3.09765	0.820212	0.177961	0.932356	0.324251	0.867372	NA	abundance	149	4	g__KD4.96	Age_c	Age_c	Age_c	-1.35522	0.871365	0.270786	0.915885	0.468247	0.908776	NA	abundance	189	5	g__Agathobacter	Age_c	Age_c	Age_c	0.935733	0.35469	0.00833548	0.790381	0.0166015	0.757081	NA	prevalence	207	200	g__Dorea	Age_c	Age_c	Age_c	0.164694	0.0839575	0.026661	0.986973
g__Phascolarctobacterium	HP_Result	POS	HP_ResultPOS	1.63651	1.29834	0.190346	0.932356	0.344461	0.885992	NA	abundance	149	11	g__Klebsiella	Age_c	Age_c	Age_c	0.590136	0.393568	0.121234	0.915885	0.22777	0.883136	NA	abundance	189	40	g__AKYH767	Stunting	Stunting	StuntingStunting	1.52356	0.874732	0.0815532	0.790381	0.156455	0.757081	NA	prevalence	207	6	g__Dubosiella	Age_c	Age_c	Age_c	-3.79043	0.152977	0.0280365	0.986973
g__Phenylobacterium	Age_c	Age_c	Age_c	-1.60389	1.12381	0.296242	0.932356	0.504724	0.9264	NA	abundance	149	5	g__Klebsiella	Home_room_factor	Single	Home_room_factorSingle	-0.658039	0.778881	0.309511	0.915885	0.384525	0.883136	NA	abundance	189	40	g__Algoriphagus	Stunting	Stunting	StuntingStunting	1.29231	0.847626	0.127353	0.790381	0.238487	0.757525	NA	prevalence	207	7	g__Dubosiella	Teff_Freq_Factor_Binary	Never	Teff_Freq_Factor_BinaryNever	2.01187	0.240511	0.0774955	0.986973
g__Planomicrobium	Age_c	Age_c	Age_c	0.990674	0.519278	0.0583927	0.932356	0.113376	0.867289	NA	abundance	149	42	g__Kurthia	Home_room_factor	Single	Home_room_factorSingle	1.14868	0.737825	0.181611	0.915885	0.330239	0.883136	NA	abundance	189	77	g__Alistipes	Age_c	Age_c	Age_c	-0.260888	0.160912	0.104951	0.790381	0.198887	0.757525	NA	prevalence	207	53	g__Dysgonomonas	Teff_Freq_Factor_Binary	Never	Teff_Freq_Factor_BinaryNever	0.821362	0.644684	0.298759	0.986973
g__Planomicrobium	HP_Result	POS	HP_ResultPOS	1.08373	1.07067	0.230329	0.932356	0.407607	0.925986	NA	abundance	149	42	g__Lachnoclostridium	Age_c	Age_c	Age_c	-0.234014	0.185626	0.321227	0.915885	0.539268	0.93709	NA	abundance	189	54	g__Alistipes	Stunting	Stunting	StuntingStunting	1.14423	0.472449	0.0154393	0.790381	0.0306401	0.757081	NA	prevalence	207	53	g__Eggerthella	Age_c	Age_c	Age_c	0.216989	0.134974	0.0570611	0.986973
g__Porphyromonas	Age_c	Age_c	Age_c	0.647623	0.555771	0.254084	0.932356	0.127631	0.867289	NA	abundance	149	13	g__Lachnospira	Age_c	Age_c	Age_c	-0.469292	0.203944	0.046391	0.915885	0.0906298	0.883136	NA	abundance	189	73	g__Alkanindiges	Age_c	Age_c	Age_c	-0.746075	0.507921	0.141866	0.790381	0.141866	0.757081	NA	prevalence	207	3	g__Eisenbergiella	Teff_Freq_Factor_Binary	Never	Teff_Freq_Factor_BinaryNever	-1.14342	1.93344	0.612212	0.986973
g__Proteiniphilum	HP_Result	POS	HP_ResultPOS	-3.28476	1.47614	0.174388	0.932356	0.318365	0.867289	NA	abundance	149	5	g__Lachnospiraceae_FCS020_group	Home_room_factor	Single	Home_room_factorSingle	1.0713	0.369399	0.025099	0.915885	0.0266219	0.883136	NA	abundance	189	22	g__Anaerofustis	Age_c	Age_c	Age_c	0.915531	0.42982	0.033169	0.790381	0.033169	0.757081	NA	prevalence	207	7	g__Elusimicrobium	Age_c	Age_c	Age_c	-0.685606	0.431253	0.29035	0.986973
g__RF39	HP_Result	POS	HP_ResultPOS	0.300361	0.452549	0.256845	0.932356	0.44772	0.9264	NA	abundance	149	86	g__Lachnospiraceae_ND3007_group	Age_c	Age_c	Age_c	-0.340945	0.131388	0.0367634	0.915885	0.0504792	0.883136	NA	abundance	189	165	g__Anaeromyxobacter	Age_c	Age_c	Age_c	-0.890367	0.373058	0.0170016	0.790381	0.0337141	0.757081	NA	prevalence	207	7	g__Emticicia	Teff_Freq_Factor_Binary	Never	Teff_Freq_Factor_BinaryNever	1.47686	1.54162	0.496629	0.986973
g__Rhodococcus	Age_c	Age_c	Age_c	0.297393	0.269774	0.249004	0.932356	0.0595946	0.867289	NA	abundance	149	28	g__Lachnospiraceae_NK3A20_group	Home_room_factor	Single	Home_room_factorSingle	0.81842	0.474054	0.170439	0.915885	0.0633101	0.883136	NA	abundance	189	45	g__Anaeromyxobacter	Stunting	Stunting	StuntingStunting	1.52834	0.883402	0.0836194	0.790381	0.160247	0.757081	NA	prevalence	207	7	g__Enterococcus	Age_c	Age_c	Age_c	-0.240106	0.200916	0.405087	0.986973
g__Rhodococcus	HP_Result	POS	HP_ResultPOS	0.553517	0.536794	0.164174	0.932356	0.301394	0.867289	NA	abundance	149	28	g__Lachnospiraceae_NK4A136_group	Age_c	Age_c	Age_c	-2.11409	1.67981	0.304973	0.915885	0.1977	0.883136	NA	abundance	189	6	g__Anaeroplasma	Age_c	Age_c	Age_c	-0.287438	0.206211	0.163346	0.790381	0.300011	0.76897	NA	prevalence	207	26	g__Enterococcus	Teff_Freq_Factor_Binary	Never	Teff_Freq_Factor_BinaryNever	0.755646	0.408866	0.0465832	0.986973
g__Rhodoferax	HP_Result	POS	HP_ResultPOS	-3.43931	2.06189	0.217055	0.932356	0.317515	0.867289	NA	abundance	149	6	g__Lachnospiraceae_NK4A136_group	Home_room_factor	Single	Home_room_factorSingle	-5.6771	3.38594	0.183928	0.915885	0.334026	0.883136	NA	abundance	189	6	g__Anaeroplasma	Stunting	Stunting	StuntingStunting	0.931045	0.561932	0.0975468	0.790381	0.185578	0.757081	NA	prevalence	207	26	g__Enterorhabdus	Age_c	Age_c	Age_c	0.177397	0.119178	0.0691253	0.986973
g__Rickettsia	Age_c	Age_c	Age_c	2.602	0.851388	0.199805	0.932356	0.314628	0.867289	NA	abundance	149	4	g__Lachnospiraceae_NK4B4_group	Home_room_factor	Single	Home_room_factorSingle	0.729043	0.364966	0.126481	0.915885	0.236964	0.883136	NA	abundance	189	55	g__Aquicella	Age_c	Age_c	Age_c	-0.639853	0.472324	0.175516	0.790381	0.175516	0.757081	NA	prevalence	207	3	g__Enterorhabdus	Teff_Freq_Factor_Binary	Never	Teff_Freq_Factor_BinaryNever	0.139004	0.244686	0.391812	0.986973
g__Rikenellaceae_RC9_gut_group	Age_c	Age_c	Age_c	-0.335904	0.283011	0.294189	0.932356	0.50183	0.9264	NA	abundance	149	31	g__Lachnospiraceae_UCG.001	Age_c	Age_c	Age_c	0.415594	0.188747	0.0302998	0.915885	0.0596816	0.883136	NA	abundance	189	26	g__Arenimonas	Age_c	Age_c	Age_c	-0.672829	0.389784	0.0843191	0.790381	0.161528	0.757081	NA	prevalence	207	6	g__Epulopiscium	Age_c	Age_c	Age_c	0.158377	0.544717	0.696195	0.986973
g__Rikenellaceae_RC9_gut_group	HP_Result	POS	HP_ResultPOS	0.707565	0.680828	0.184818	0.932356	0.335478	0.874875	NA	abundance	149	31	g__Lachnospiraceae_UCG.004	Age_c	Age_c	Age_c	-0.386098	0.176374	0.066034	0.915885	0.127708	0.883136	NA	abundance	189	82	g__Arenimonas	Stunting	Stunting	StuntingStunting	1.60991	0.888564	0.0700151	0.790381	0.135128	0.757081	NA	prevalence	207	6	g__Erysipelatoclostridium	Age_c	Age_c	Age_c	0.193772	0.152891	0.114314	0.986973
g__Roseburia	HP_Result	POS	HP_ResultPOS	-0.543526	0.29137	0.293153	0.932356	0.0612778	0.867289	NA	abundance	149	125	g__Lachnospiraceae_UCG.004	Home_room_factor	Single	Home_room_factorSingle	-0.291831	0.29753	0.158587	0.915885	0.0190331	0.883136	NA	abundance	189	82	g__Armatimonas	Age_c	Age_c	Age_c	-0.562097	0.403322	0.163417	0.790381	0.30013	0.76897	NA	prevalence	207	5	g__Erysipelotrichaceae_UCG.003	Age_c	Age_c	Age_c	0.0446348	0.132075	0.443115	0.986973
g__Roseomonas	HP_Result	POS	HP_ResultPOS	-5.43393	2.84494	0.164502	0.932356	0.128888	0.867289	NA	abundance	149	6	g__Lachnospiraceae_UCG.010	Home_room_factor	Single	Home_room_factorSingle	0.595209	0.315019	0.174602	0.915885	0.24435	0.883136	NA	abundance	189	72	g__Babeliales	Age_c	Age_c	Age_c	-1.1262	0.546432	0.0393025	0.790381	0.0393025	0.757081	NA	prevalence	207	3	g__Erysipelotrichaceae_UCG.006	Age_c	Age_c	Age_c	0.247383	0.209669	0.172522	0.986973
g__Rubellimicrobium	Age_c	Age_c	Age_c	-0.44009	0.00239947	0.0912925	0.932356	0.174251	0.867289	NA	abundance	149	4	g__Lactobacillus	Home_room_factor	Single	Home_room_factorSingle	-0.871064	0.421331	0.0235245	0.915885	0.0464955	0.883136	NA	abundance	189	37	g__Babeliales	Stunting	Stunting	StuntingStunting	1.70887	1.22855	0.164236	0.790381	0.164236	0.757081	NA	prevalence	207	3	g__Erysipelotrichaceae_UCG.006	Teff_Freq_Factor_Binary	Never	Teff_Freq_Factor_BinaryNever	0.312071	0.471015	0.422632	0.986973
g__Rubellimicrobium	HP_Result	POS	HP_ResultPOS	2.87016	0.00330379	0.0179475	0.932356	0.0355729	0.867289	NA	abundance	149	4	g__Lactococcus	Home_room_factor	Single	Home_room_factorSingle	-0.592745	0.415015	0.0817133	0.915885	0.15675	0.883136	NA	abundance	189	141	g__Bacillus	Stunting	Stunting	StuntingStunting	0.760582	0.481442	0.114153	0.790381	0.215275	0.757525	NA	prevalence	207	50	g__Erythrobacter	Age_c	Age_c	Age_c	-0.30067	0.224154	0.495797	0.986973
g__Ruminococcus	HP_Result	POS	HP_ResultPOS	-0.761085	0.326768	0.113865	0.932356	0.214765	0.867289	NA	abundance	149	148	g__Latilactobacillus	Home_room_factor	Single	Home_room_factorSingle	1.95072	0.760174	0.0282247	0.915885	0.0470768	0.883136	NA	abundance	189	24	g__Bacteroidetes_vadinHA17	Stunting	Stunting	StuntingStunting	1.88968	1.26314	0.134649	0.790381	0.134649	0.757081	NA	prevalence	207	2	g__Escherichia.Shigella	Age_c	Age_c	Age_c	0.21807	0.182275	0.139488	0.986973
g__Rummeliibacillus	Age_c	Age_c	Age_c	-0.961952	0.438634	0.0791647	0.932356	0.152062	0.867289	NA	abundance	149	9	g__Lautropia	Age_c	Age_c	Age_c	-0.330681	0.0747481	0.199218	0.915885	0.358748	0.883136	NA	abundance	189	4	g__BD1.7_clade	Age_c	Age_c	Age_c	-0.562097	0.403322	0.163417	0.790381	0.30013	0.76897	NA	prevalence	207	5	g__Eubacterium	Age_c	Age_c	Age_c	1.50021	0.705251	0.0400974	0.986973
g__Rummeliibacillus	HP_Result	POS	HP_ResultPOS	2.5754	0.697378	0.00726778	0.932356	0.0144827	0.867289	NA	abundance	149	9	g__Legionella	Age_c	Age_c	Age_c	-2.57531	0.889473	0.0654288	0.915885	0.126577	0.883136	NA	abundance	189	6	g__Butyricimonas	Stunting	Stunting	StuntingStunting	1.41876	0.861053	0.0994131	0.790381	0.188943	0.757081	NA	prevalence	207	6	g__Eubacterium	Teff_Freq_Factor_Binary	Never	Teff_Freq_Factor_BinaryNever	-0.733522	1.23967	0.605923	0.986973
g__S5.A14a	Age_c	Age_c	Age_c	0.505538	0.22253	0.0337626	0.932356	0.0663853	0.867289	NA	abundance	149	20	g__Lentimicrobiaceae	Home_room_factor	Single	Home_room_factorSingle	-2.16583	0.763612	0.204212	0.915885	0.366721	0.883136	NA	abundance	189	4	g__CAG.352	Stunting	Stunting	StuntingStunting	0.92014	0.635234	0.147476	0.790381	0.273202	0.76897	NA	prevalence	207	148	g__Exiguobacterium	Age_c	Age_c	Age_c	0.885218	0.723209	0.214008	0.986973
g__Sanguibacter.Flavimobilis	Age_c	Age_c	Age_c	0.660856	0.472124	0.185684	0.932356	0.0702272	0.867289	NA	abundance	149	11	g__Levilactobacillus	Home_room_factor	Single	Home_room_factorSingle	-0.603974	0.508319	0.146804	0.915885	0.272056	0.883136	NA	abundance	189	111	g__CAG.56	Age_c	Age_c	Age_c	-0.216446	0.145173	0.135975	0.790381	0.0896969	0.757081	NA	prevalence	207	123	g__F0332	Teff_Freq_Factor_Binary	Never	Teff_Freq_Factor_BinaryNever	0.0900535	0.312605	0.596568	0.986973
g__Sanguibacter.Flavimobilis	HP_Result	POS	HP_ResultPOS	1.76031	0.866746	0.0520935	0.932356	0.101473	0.867289	NA	abundance	149	11	g__Libanicoccus	Age_c	Age_c	Age_c	0.22559	0.154475	0.108527	0.915885	0.205276	0.883136	NA	abundance	189	169	g__CAG.56	Stunting	Stunting	StuntingStunting	1.18432	0.571523	0.0382445	0.790381	0.0750264	0.757081	NA	prevalence	207	123	g__Facklamia	Age_c	Age_c	Age_c	0.472817	0.325318	0.125104	0.986973
g__Sarcina	Age_c	Age_c	Age_c	-0.223877	0.17913	0.298049	0.932356	0.237113	0.867289	NA	abundance	149	147	g__Libanicoccus	Home_room_factor	Single	Home_room_factorSingle	0.806829	0.307067	0.040088	0.915885	0.0785689	0.883136	NA	abundance	189	169	g__CAG.873	Age_c	Age_c	Age_c	0.777628	0.335616	0.0205027	0.790381	0.0405851	0.757081	NA	prevalence	207	12	g__Facklamia	Teff_Freq_Factor_Binary	Never	Teff_Freq_Factor_BinaryNever	-0.502334	0.727828	0.574534	0.986973
g__Sediminibacterium	HP_Result	POS	HP_ResultPOS	-2.58247	1.67725	0.232587	0.932356	0.411077	0.9264	NA	abundance	149	7	g__Ligilactobacillus	Home_room_factor	Single	Home_room_factorSingle	0.569168	0.334951	0.224236	0.915885	0.224236	0.883136	NA	abundance	189	189	g__Candidatus_Aquiluna	Age_c	Age_c	Age_c	-0.562097	0.403322	0.163417	0.790381	0.30013	0.76897	NA	prevalence	207	5	g__Faecalibacterium	Age_c	Age_c	Age_c	-0.125985	0.14575	0.701052	0.986973
g__Sellimonas	HP_Result	POS	HP_ResultPOS	2.31941	0.929308	0.0144003	0.932356	0.0285933	0.867289	NA	abundance	149	20	g__Limosilactobacillus	Age_c	Age_c	Age_c	0.682184	0.549952	0.20204	0.915885	0.363261	0.883136	NA	abundance	189	31	g__Candidatus_Aquirestis	Age_c	Age_c	Age_c	-0.52253	0.359421	0.145998	0.790381	0.270681	0.76897	NA	prevalence	207	7	g__Faecalibacterium	Teff_Freq_Factor_Binary	Never	Teff_Freq_Factor_BinaryNever	-0.49964	0.296747	0.177012	0.986973
g__Senegalimassilia	Age_c	Age_c	Age_c	-0.170848	0.112956	0.26335	0.932356	0.26335	0.867289	NA	abundance	149	149	g__Luteimonas	Home_room_factor	Single	Home_room_factorSingle	-1.68101	1.11631	0.15295	0.915885	0.232556	0.883136	NA	abundance	189	9	g__Candidatus_Aquirestis	Stunting	Stunting	StuntingStunting	1.35192	0.85586	0.114198	0.790381	0.215354	0.757525	NA	prevalence	207	7	g__Faecalicoccus	Age_c	Age_c	Age_c	-0.62252	0.507321	0.302992	0.986973
g__Senegalimassilia	HP_Result	POS	HP_ResultPOS	0.067063	0.226015	0.230525	0.932356	0.230525	0.867289	NA	abundance	149	149	g__Luteolibacter	Age_c	Age_c	Age_c	-2.87726	1.28811	0.0790293	0.915885	0.151813	0.883136	NA	abundance	189	8	g__Candidatus_Finniella	Stunting	Stunting	StuntingStunting	1.88968	1.26314	0.134649	0.790381	0.134649	0.757081	NA	prevalence	207	2	g__Faecalicoccus	Teff_Freq_Factor_Binary	Never	Teff_Freq_Factor_BinaryNever	0.813722	0.634496	0.195048	0.986973
g__Serratia	HP_Result	POS	HP_ResultPOS	2.64918	0.706519	0.15443	0.932356	0.285011	0.867289	NA	abundance	149	3	g__Luteolibacter	Home_room_factor	Single	Home_room_factorSingle	-1.58758	1.54249	0.312028	0.915885	0.526695	0.93709	NA	abundance	189	8	g__Candidatus_Limnoluna	Age_c	Age_c	Age_c	-0.771484	0.450656	0.0869125	0.790381	0.0869125	0.757081	NA	prevalence	207	4	g__Family_XIII_AD3011_group	Age_c	Age_c	Age_c	0.128741	0.101723	0.099851	0.986973
g__Shewanella	Age_c	Age_c	Age_c	-1.0451	0.513939	0.299131	0.932356	0.508782	0.9264	NA	abundance	149	4	g__Marvinbryantia	Age_c	Age_c	Age_c	0.118066	0.11467	0.217959	0.915885	0.388411	0.883136	NA	abundance	189	168	g__Candidatus_Megaira	Age_c	Age_c	Age_c	-0.790565	0.410469	0.0541038	0.790381	0.10528	0.757081	NA	prevalence	207	5	g__Family_XIII_AD3011_group	Teff_Freq_Factor_Binary	Never	Teff_Freq_Factor_BinaryNever	0.00771825	0.207709	0.691684	0.986973
g__Slackia	Age_c	Age_c	Age_c	0.178558	0.130447	0.150341	0.932356	0.278079	0.867289	NA	abundance	149	145	g__MBNT15	Age_c	Age_c	Age_c	-1.90656	0.996097	0.312285	0.915885	0.527048	0.93709	NA	abundance	189	4	g__Candidatus_Methylomirabilis	Stunting	Stunting	StuntingStunting	1.88968	1.26314	0.134649	0.790381	0.134649	0.757081	NA	prevalence	207	2	g__Family_XIII_UCG.001	Age_c	Age_c	Age_c	0.181383	0.11345	0.0620905	0.986973
g__Slackia	HP_Result	POS	HP_ResultPOS	0.364956	0.260025	0.0330809	0.932356	0.0650676	0.867289	NA	abundance	149	145	g__Methanobrevibacter	Age_c	Age_c	Age_c	0.665374	0.305624	0.02691	0.915885	0.0530959	0.883136	NA	abundance	189	61	g__Candidatus_Methylopumilus	Age_c	Age_c	Age_c	-0.52253	0.359421	0.145998	0.790381	0.156471	0.757081	NA	prevalence	207	7	g__Family_XIII_UCG.001	Teff_Freq_Factor_Binary	Never	Teff_Freq_Factor_BinaryNever	0.017228	0.252738	0.71003	0.986973
g__Solibacillus	HP_Result	POS	HP_ResultPOS	-2.57304	1.248	0.10233	0.932356	0.194189	0.867289	NA	abundance	149	10	g__Methylobacterium.Methylorubrum	Age_c	Age_c	Age_c	-1.11002	0.412206	0.0301646	0.915885	0.0594194	0.883136	NA	abundance	189	12	g__Candidatus_Methylopumilus	Stunting	Stunting	StuntingStunting	1.35192	0.85586	0.114198	0.790381	0.215354	0.757525	NA	prevalence	207	7	g__Fastidiosipila	Age_c	Age_c	Age_c	-0.369146	0.355187	0.418129	0.986973
g__Solobacterium	HP_Result	POS	HP_ResultPOS	0.170592	0.310466	0.223223	0.932356	0.301553	0.867289	NA	abundance	149	115	g__Microvirga	Age_c	Age_c	Age_c	0.60376	0.403123	0.145095	0.915885	0.269137	0.883136	NA	abundance	189	13	g__Candidatus_Nitrotoga	Stunting	Stunting	StuntingStunting	1.88968	1.26314	0.134649	0.790381	0.134649	0.757081	NA	prevalence	207	2	g__Fenollaria	Age_c	Age_c	Age_c	0.0290287	0.24696	0.709138	0.986973
g__Sphingobacterium	Age_c	Age_c	Age_c	2.97367	1.41986	0.0883816	0.932356	0.168952	0.867289	NA	abundance	149	8	g__Mitochondria	Age_c	Age_c	Age_c	0.461456	0.431792	0.260111	0.915885	0.452565	0.907762	NA	abundance	189	27	g__Candidatus_Planktoluna	Age_c	Age_c	Age_c	-0.610134	0.373415	0.102273	0.790381	0.194087	0.757525	NA	prevalence	207	6	g__Fenollaria	Teff_Freq_Factor_Binary	Never	Teff_Freq_Factor_BinaryNever	0.508501	0.584714	0.32163	0.986973
g__Sphingobacterium	HP_Result	POS	HP_ResultPOS	1.57055	1.54211	0.297218	0.932356	0.506097	0.9264	NA	abundance	149	8	g__Mitsuokella	Age_c	Age_c	Age_c	-1.19257	0.602619	0.0774987	0.915885	0.148991	0.883136	NA	abundance	189	17	g__Candidatus_Planktophila	Age_c	Age_c	Age_c	-0.52253	0.359421	0.145998	0.790381	0.231423	0.757525	NA	prevalence	207	7	g__Ferribacterium	Teff_Freq_Factor_Binary	Never	Teff_Freq_Factor_BinaryNever	0.777676	0.43079	0.300853	0.986973
g__Sphingobium	HP_Result	POS	HP_ResultPOS	1.80374	0.840611	0.0473532	0.932356	0.0924641	0.867289	NA	abundance	149	10	g__MND1	Home_room_factor	Single	Home_room_factorSingle	-1.72581	1.18092	0.211843	0.915885	0.378809	0.883136	NA	abundance	189	6	g__Candidatus_Planktophila	Stunting	Stunting	StuntingStunting	1.35192	0.85586	0.114198	0.790381	0.215354	0.757525	NA	prevalence	207	7	g__Fimbriimonadaceae	Teff_Freq_Factor_Binary	Never	Teff_Freq_Factor_BinaryNever	-1.90353	0.949596	0.196087	0.986973
g__Sphingomonas	HP_Result	POS	HP_ResultPOS	1.09079	1.10459	0.257805	0.932356	0.449146	0.9264	NA	abundance	149	15	g__Mobiluncus	Age_c	Age_c	Age_c	0.373445	0.243883	0.15937	0.915885	0.293341	0.883136	NA	abundance	189	8	g__Candidatus_Solibacter	Age_c	Age_c	Age_c	-0.746075	0.507921	0.141866	0.790381	0.141866	0.757081	NA	prevalence	207	3	g__Finegoldia	Age_c	Age_c	Age_c	0.10167	0.239175	0.497511	0.986973
g__Sporosarcina	Age_c	Age_c	Age_c	1.10385	0.954973	0.302296	0.932356	0.513209	0.9264	NA	abundance	149	7	g__Monoglobus	Age_c	Age_c	Age_c	-0.270403	0.135483	0.118535	0.915885	0.223019	0.883136	NA	abundance	189	170	g__Carnobacteriaceae	Stunting	Stunting	StuntingStunting	1.65454	1.22236	0.175878	0.790381	0.175878	0.757081	NA	prevalence	207	2	g__Finegoldia	Teff_Freq_Factor_Binary	Never	Teff_Freq_Factor_BinaryNever	0.25771	0.473162	0.480791	0.986973
g__Sporosarcina	HP_Result	POS	HP_ResultPOS	-3.56356	1.96011	0.163825	0.932356	0.0830647	0.867289	NA	abundance	149	7	g__Murdochiella	Home_room_factor	Single	Home_room_factorSingle	3.29222	2.4224	0.2421	0.915885	0.193636	0.883136	NA	abundance	189	9	g__Caulobacter	Stunting	Stunting	StuntingStunting	1.21811	0.839842	0.146944	0.790381	0.272296	0.76897	NA	prevalence	207	7	g__Flavonifractor	Age_c	Age_c	Age_c	0.288556	0.353001	0.325715	0.986973
g__Stenotrophomonas	HP_Result	POS	HP_ResultPOS	1.98191	0.695091	0.013658	0.932356	0.0271295	0.867289	NA	abundance	149	11	g__Mycobacterium	Age_c	Age_c	Age_c	-1.01183	0.468834	0.0640004	0.915885	0.123905	0.883136	NA	abundance	189	14	g__CCM19a	Age_c	Age_c	Age_c	-0.63359	0.42436	0.135424	0.790381	0.252508	0.757525	NA	prevalence	207	5	g__Fluviicola	Teff_Freq_Factor_Binary	Never	Teff_Freq_Factor_BinaryNever	-2.91344	1.76941	0.185068	0.986973
g__Streptococcus	HP_Result	POS	HP_ResultPOS	0.104503	0.293137	0.282548	0.932356	0.282548	0.867289	NA	abundance	149	149	g__Mycobacterium	Home_room_factor	Single	Home_room_factorSingle	-0.870231	0.83692	0.250477	0.915885	0.438216	0.907762	NA	abundance	189	14	g__CCM19a	Stunting	Stunting	StuntingStunting	1.82858	0.918891	0.046593	0.790381	0.0910151	0.757081	NA	prevalence	207	5	g__Fonticella	Age_c	Age_c	Age_c	-0.358187	0.0778954	0.206495	0.986973
g__Streptomyces	Age_c	Age_c	Age_c	-0.550284	0.255173	0.295627	0.932356	0.503858	0.9264	NA	abundance	149	4	g__Neisseria	Age_c	Age_c	Age_c	0.891303	0.0925093	0.0737282	0.915885	0.142021	0.883136	NA	abundance	189	4	g__Cellulosilyticum	Age_c	Age_c	Age_c	0.67177	0.409365	0.100796	0.790381	0.100796	0.757081	NA	prevalence	207	7	g__Fonticella	Teff_Freq_Factor_Binary	Never	Teff_Freq_Factor_BinaryNever	-0.727717	0.122467	0.145263	0.986973
g__Streptomyces	HP_Result	POS	HP_ResultPOS	-1.96354	0.351344	0.130583	0.932356	0.244114	0.867289	NA	abundance	149	4	g__Neisseria	Home_room_factor	Single	Home_room_factorSingle	-1.10885	0.244941	0.129635	0.915885	0.242465	0.883136	NA	abundance	189	4	g__Cellvibrio	Stunting	Stunting	StuntingStunting	2.50187	1.05612	0.0178397	0.790381	0.0353611	0.757081	NA	prevalence	207	3	g__Fournierella	Age_c	Age_c	Age_c	-0.517228	0.238174	0.0744614	0.986973
g__Subdoligranulum	Age_c	Age_c	Age_c	0.152794	0.115904	0.166749	0.932356	0.166749	0.867289	NA	abundance	149	149	g__NK4A214_group	Home_room_factor	Single	Home_room_factorSingle	0.717493	0.309116	0.079663	0.915885	0.15298	0.883136	NA	abundance	189	79	g__Christensenella	Age_c	Age_c	Age_c	0.807697	0.582601	0.165636	0.790381	0.165636	0.757081	NA	prevalence	207	3	g__Fructilactobacillus	Age_c	Age_c	Age_c	-0.154171	0.198494	0.67034	0.986973
g__Subgroup_17	HP_Result	POS	HP_ResultPOS	-3.01888	1.06816	0.233221	0.932356	0.41205	0.9264	NA	abundance	149	3	g__Nocardioides	Age_c	Age_c	Age_c	0.432917	0.205971	0.0540536	0.915885	0.105185	0.883136	NA	abundance	189	12	g__Chthoniobacter	Age_c	Age_c	Age_c	-0.703052	0.363344	0.0529962	0.790381	0.103184	0.757081	NA	prevalence	207	7	g__Fructilactobacillus	Teff_Freq_Factor_Binary	Never	Teff_Freq_Factor_BinaryNever	-0.420615	0.35689	0.357975	0.986973
g__Sulfuritalea	Age_c	Age_c	Age_c	1.60059	0.854629	0.153542	0.932356	0.0349635	0.867289	NA	abundance	149	6	g__NS11.12_marine_group	Age_c	Age_c	Age_c	-2.48544	1.74205	0.219351	0.915885	0.293344	0.883136	NA	abundance	189	8	g__Chthoniobacter	Stunting	Stunting	StuntingStunting	1.42939	0.867503	0.0994132	0.790381	0.188943	0.757081	NA	prevalence	207	7	g__Fructobacillus	Age_c	Age_c	Age_c	0.221254	0.661825	0.675267	0.986973
g__Timonella	HP_Result	POS	HP_ResultPOS	1.58799	1.01677	0.119065	0.932356	0.223954	0.867289	NA	abundance	149	10	g__NS11.12_marine_group	Home_room_factor	Single	Home_room_factorSingle	-2.91806	2.1545	0.214116	0.915885	0.382387	0.883136	NA	abundance	189	8	g__Citricoccus	Age_c	Age_c	Age_c	0.407204	0.269611	0.130957	0.790381	0.244765	0.757525	NA	prevalence	207	17	g__Fructobacillus	Teff_Freq_Factor_Binary	Never	Teff_Freq_Factor_BinaryNever	-0.610436	1.04052	0.623966	0.986973
g__TM7x	Age_c	Age_c	Age_c	0.136389	0.14308	0.304719	0.932356	0.231061	0.867289	NA	abundance	149	18	g__NS9_marine_group	Age_c	Age_c	Age_c	-1.13546	0.905189	0.313325	0.915885	0.528477	0.93709	NA	abundance	189	6	g__CL500.29_marine_group	Age_c	Age_c	Age_c	-0.727768	0.342414	0.0335529	0.790381	0.06598	0.757081	NA	prevalence	207	8	g__Furfurilactobacillus	Teff_Freq_Factor_Binary	Never	Teff_Freq_Factor_BinaryNever	0.812269	0.708443	0.222811	0.986973
g__TM7x	HP_Result	POS	HP_ResultPOS	0.135883	0.305199	0.272251	0.932356	0.470382	0.9264	NA	abundance	149	18	g__NS9_marine_group	Home_room_factor	Single	Home_room_factorSingle	-1.86347	1.25164	0.206745	0.915885	0.370746	0.883136	NA	abundance	189	6	g__CL500.29_marine_group	Stunting	Stunting	StuntingStunting	1.2751	0.852045	0.134519	0.790381	0.250943	0.757525	NA	prevalence	207	8	g__Fusicatenibacter	Age_c	Age_c	Age_c	-0.215809	0.137191	0.316125	0.986973
g__Turicibacter	HP_Result	POS	HP_ResultPOS	0.123777	0.307627	0.276086	0.932356	0.322285	0.867289	NA	abundance	149	147	g__Opitutus	Home_room_factor	Single	Home_room_factorSingle	-0.953377	0.735695	0.232946	0.915885	0.411628	0.888619	NA	abundance	189	5	g__Clade_III	Age_c	Age_c	Age_c	-0.56765	0.338144	0.0932064	0.790381	0.177725	0.757081	NA	prevalence	207	8	g__Fusicatenibacter	Teff_Freq_Factor_Binary	Never	Teff_Freq_Factor_BinaryNever	-0.577604	0.277121	0.0884357	0.986973
g__Tyzzerella	HP_Result	POS	HP_ResultPOS	0.308051	0.364811	0.158037	0.932356	0.291099	0.867289	NA	abundance	149	102	g__Oscillibacter	Age_c	Age_c	Age_c	-0.644485	0.244788	0.021346	0.915885	0.0422364	0.883136	NA	abundance	189	40	g__Clade_III	Stunting	Stunting	StuntingStunting	1.20519	0.842041	0.152353	0.790381	0.281495	0.76897	NA	prevalence	207	8	g__Fusobacterium	Age_c	Age_c	Age_c	0.644046	0.652239	0.357311	0.986973
g__UCG.004	Age_c	Age_c	Age_c	-0.932007	0.715614	0.247782	0.932356	0.404877	0.923707	NA	abundance	149	10	g__Oscillospiraceae	Age_c	Age_c	Age_c	-0.611753	0.228215	0.135415	0.915885	0.252494	0.883136	NA	abundance	189	5	g__Clostridia_UCG.014	Age_c	Age_c	Age_c	0.604088	0.340441	0.0759918	0.790381	0.146209	0.757081	NA	prevalence	207	200	g__Fusobacterium	Teff_Freq_Factor_Binary	Never	Teff_Freq_Factor_BinaryNever	1.10971	1.82	0.559244	0.986973
g__UCG.009	HP_Result	POS	HP_ResultPOS	0.622212	0.705109	0.263287	0.932356	0.457254	0.9264	NA	abundance	149	12	g__Oscillospiraceae	Home_room_factor	Single	Home_room_factorSingle	-0.308336	0.315562	0.296221	0.915885	0.504694	0.93709	NA	abundance	189	5	g__Clostridium_sensu_stricto_6	Stunting	Stunting	StuntingStunting	1.09564	0.617222	0.0758798	0.790381	0.146002	0.757081	NA	prevalence	207	17	g__Gallicola	Age_c	Age_c	Age_c	0.21716	0.449543	0.559071	0.986973
g__uncultured	HP_Result	POS	HP_ResultPOS	0.073948	0.244218	0.252381	0.932356	0.441065	0.9264	NA	abundance	149	148	g__Paludicola	Age_c	Age_c	Age_c	1.65119	0.983441	0.124261	0.915885	0.233081	0.883136	NA	abundance	189	11	g__Colidextribacter	Stunting	Stunting	StuntingStunting	1.01277	0.474416	0.0327805	0.790381	0.0644865	0.757081	NA	prevalence	207	48	g__Gallicola	Teff_Freq_Factor_Binary	Never	Teff_Freq_Factor_BinaryNever	-0.829625	1.13483	0.539694	0.986973
g__Vagococcus	Age_c	Age_c	Age_c	-0.734722	0.535338	0.225119	0.932356	0.399559	0.921397	NA	abundance	149	11	g__Parabacteroides	Home_room_factor	Single	Home_room_factorSingle	0.770209	0.450888	0.17834	0.915885	0.324875	0.883136	NA	abundance	189	91	g__Coprococcus	Age_c	Age_c	Age_c	0.685432	0.425523	0.107224	0.790381	0.202951	0.757525	NA	prevalence	207	203	g__Gastranaerophilales	Teff_Freq_Factor_Binary	Never	Teff_Freq_Factor_BinaryNever	0.675542	0.36428	0.0442156	0.986973
g__Variovorax	Age_c	Age_c	Age_c	0.580181	0.440823	0.304971	0.932356	0.516935	0.9264	NA	abundance	149	5	g__Paracoccus	Age_c	Age_c	Age_c	0.370698	0.316563	0.211893	0.915885	0.378887	0.883136	NA	abundance	189	30	g__Corynebacterium	Age_c	Age_c	Age_c	-0.203753	0.145451	0.161264	0.790381	0.20303	0.757525	NA	prevalence	207	126	g__GCA.900066575	Age_c	Age_c	Age_c	-0.254163	0.157534	0.270102	0.986973
g__Veillonella	Age_c	Age_c	Age_c	0.751977	0.394743	0.0606312	0.932356	0.117586	0.867289	NA	abundance	149	32	g__Petrimonas	Age_c	Age_c	Age_c	-0.990059	0.3577	0.231729	0.915885	0.40976	0.888619	NA	abundance	189	4	g__Crenothrix	Stunting	Stunting	StuntingStunting	1.88968	1.26314	0.134649	0.790381	0.134649	0.757081	NA	prevalence	207	2	g__GCA.900066575	Teff_Freq_Factor_Binary	Never	Teff_Freq_Factor_BinaryNever	0.10241	0.331078	0.590736	0.986973
g__Veillonella	HP_Result	POS	HP_ResultPOS	-1.80314	0.907582	0.0938205	0.932356	0.178839	0.867289	NA	abundance	149	32	g__Petrimonas	Home_room_factor	Single	Home_room_factorSingle	3.09765	0.820212	0.173604	0.915885	0.31707	0.883136	NA	abundance	189	4	g__Cytophaga	Stunting	Stunting	StuntingStunting	2.10814	0.966833	0.029223	0.790381	0.057592	0.757081	NA	prevalence	207	4	g__Gemella	Age_c	Age_c	Age_c	-0.13329	0.1457	0.667747	0.986973
g__Vibrio	Age_c	Age_c	Age_c	1.60946	0.427954	0.0322869	0.932356	0.0635313	0.867289	NA	abundance	149	6	g__PHOS.HE36	Home_room_factor	Single	Home_room_factorSingle	-2.82352	1.13089	0.232042	0.915885	0.41024	0.888619	NA	abundance	189	3	g__Dechloromonas	Stunting	Stunting	StuntingStunting	1.88968	1.26314	0.134649	0.790381	0.134649	0.757081	NA	prevalence	207	2	g__Gemmatimonas	Age_c	Age_c	Age_c	-0.934458	1.01162	0.430175	0.986973
g__Weissella	Age_c	Age_c	Age_c	-0.590012	0.291739	0.0613349	0.932356	0.118908	0.867289	NA	abundance	149	130	g__Planomicrobium	Age_c	Age_c	Age_c	1.07534	0.589696	0.0673879	0.915885	0.130235	0.883136	NA	abundance	189	41	g__Deinococcus	Stunting	Stunting	StuntingStunting	1.94277	0.938996	0.0385473	0.790381	0.0756088	0.757081	NA	prevalence	207	4	g__Gemmatimonas	Teff_Freq_Factor_Binary	Never	Teff_Freq_Factor_BinaryNever	4.57801	2.8986	0.168836	0.986973
g__Weissella	HP_Result	POS	HP_ResultPOS	0.716676	0.580729	0.111762	0.932356	0.211034	0.867289	NA	abundance	149	130	g__Planomicrobium	Home_room_factor	Single	Home_room_factorSingle	-1.53906	1.18623	0.163866	0.915885	0.300879	0.883136	NA	abundance	189	41	g__Delftia	Stunting	Stunting	StuntingStunting	1.63303	0.890008	0.0665282	0.790381	0.12863	0.757081	NA	prevalence	207	5	g__Geodermatophilus	Age_c	Age_c	Age_c	0.407033	0.882752	0.64601	0.986973
g__Zoogloea	HP_Result	POS	HP_ResultPOS	-1.20492	0.366604	0.233047	0.932356	0.411784	0.9264	NA	abundance	149	3	g__Porphyromonas	Age_c	Age_c	Age_c	0.462705	0.336536	0.174394	0.915885	0.26891	0.883136	NA	abundance	189	12	g__Desemzia	Age_c	Age_c	Age_c	0.395921	0.148441	0.00764871	0.790381	0.0152389	0.757081	NA	prevalence	207	93	g__Geodermatophilus	Teff_Freq_Factor_Binary	Never	Teff_Freq_Factor_BinaryNever	-1.57869	1.55168	0.436535	0.986973
g__.Clostridium._innocuum_group	Age_c	Age_c	Age_c	0.232326	0.186506	0.212883	0.932356	0.322237	0.867289	NA	prevalence	149	45	g__Porphyromonas	Home_room_factor	Single	Home_room_factorSingle	-1.69696	0.716601	0.0309041	0.915885	0.0608532	0.883136	NA	abundance	189	12	g__Desulfitobacterium	Age_c	Age_c	Age_c	-0.639853	0.472324	0.175516	0.790381	0.175516	0.757081	NA	prevalence	207	3	g__Georgenia	Age_c	Age_c	Age_c	0.813073	1.66004	0.624514	0.986973
g__.Clostridium._innocuum_group	HP_Result	POS	HP_ResultPOS	-0.454658	0.375969	0.22655	0.932356	0.401775	0.921577	NA	prevalence	149	45	g__Prevotella	Home_room_factor	Single	Home_room_factorSingle	0.792133	0.615955	0.303568	0.915885	0.514983	0.93709	NA	abundance	189	56	g__DEV114	Stunting	Stunting	StuntingStunting	1.88968	1.26314	0.134649	0.790381	0.134649	0.757081	NA	prevalence	207	2	g__Georgenia	Teff_Freq_Factor_Binary	Never	Teff_Freq_Factor_BinaryNever	-1.05154	1.75079	0.609116	0.986973
g__.Eubacterium._coprostanoligenes_group	HP_Result	POS	HP_ResultPOS	-0.981197	0.580914	0.0912082	0.932356	0.174097	0.867289	NA	prevalence	149	134	g__Prevotella_9	Home_room_factor	Single	Home_room_factorSingle	1.27068	0.47239	0.0205893	0.915885	0.0407546	0.883136	NA	abundance	189	152	g__Dialister	Age_c	Age_c	Age_c	-0.286373	0.153869	0.0627236	0.790381	0.121513	0.757081	NA	prevalence	207	139	g__GKS98_freshwater_group	Age_c	Age_c	Age_c	-2.35794	1.57864	0.242555	0.986973
g__.Eubacterium._fissicatena_group	Age_c	Age_c	Age_c	0.727786	0.472749	0.123688	0.932356	0.123688	0.867289	NA	prevalence	149	4	g__Proteiniphilum	Age_c	Age_c	Age_c	-2.3662	0.698875	0.0801449	0.915885	0.153867	0.883136	NA	abundance	189	5	g__Dietzia	Stunting	Stunting	StuntingStunting	0.828744	0.555668	0.135847	0.790381	0.25324	0.757756	NA	prevalence	207	27	g__GKS98_freshwater_group	Teff_Freq_Factor_Binary	Never	Teff_Freq_Factor_BinaryNever	4.39643	2.71883	0.198288	0.986973
g__.Eubacterium._fissicatena_group	HP_Result	POS	HP_ResultPOS	-1.09518	1.02578	0.285674	0.932356	0.489739	0.9264	NA	prevalence	149	4	g__Proteiniphilum	Home_room_factor	Single	Home_room_factorSingle	3.28476	1.47614	0.167988	0.915885	0.307756	0.883136	NA	abundance	189	5	g__Dinghuibacter	Age_c	Age_c	Age_c	-0.703052	0.363344	0.0529962	0.790381	0.103184	0.757081	NA	prevalence	207	7	g__Gluconobacter	Age_c	Age_c	Age_c	-1.99873	0.438285	0.00328646	0.986973
g__.Eubacterium._ventriosum_group	HP_Result	POS	HP_ResultPOS	0.459105	0.343507	0.181378	0.932356	0.22052	0.867289	NA	prevalence	149	70	g__Pseudomonas	Home_room_factor	Single	Home_room_factorSingle	1.62698	0.936617	0.121431	0.915885	0.228116	0.883136	NA	abundance	189	53	g__Dinghuibacter	Stunting	Stunting	StuntingStunting	1.42939	0.867503	0.0994132	0.790381	0.188943	0.757081	NA	prevalence	207	7	g__Gluconobacter	Teff_Freq_Factor_Binary	Never	Teff_Freq_Factor_BinaryNever	0.46419	0.863798	0.548391	0.986973
g__.Eubacterium._xylanophilum_group	Age_c	Age_c	Age_c	-0.192131	0.179298	0.283911	0.932356	0.125866	0.867289	NA	prevalence	149	54	g__Pseudonocardia	Age_c	Age_c	Age_c	1.09467	0.602775	0.157416	0.915885	0.290053	0.883136	NA	abundance	189	6	g__Edaphobaculum	Age_c	Age_c	Age_c	-0.562097	0.403322	0.163417	0.790381	0.30013	0.76897	NA	prevalence	207	5	g__Gordonibacter	Age_c	Age_c	Age_c	0.140221	0.160567	0.230642	0.986973
g__0319.6G20	Age_c	Age_c	Age_c	-0.776869	0.673681	0.24884	0.932356	0.24884	0.867289	NA	prevalence	149	2	g__Psychrobacillus	Home_room_factor	Single	Home_room_factorSingle	-1.27382	0.913401	0.144754	0.915885	0.268555	0.883136	NA	abundance	189	16	g__Ellin6067	Age_c	Age_c	Age_c	-0.64749	0.350204	0.0644735	0.790381	0.12479	0.757081	NA	prevalence	207	7	g__Gordonibacter	Teff_Freq_Factor_Binary	Never	Teff_Freq_Factor_BinaryNever	-0.203917	0.306558	0.700293	0.986973
g__211ds20	Age_c	Age_c	Age_c	-0.707956	0.518498	0.172128	0.932356	0.172128	0.867289	NA	prevalence	149	4	g__RF39	Age_c	Age_c	Age_c	0.160082	0.166077	0.255452	0.915885	0.445648	0.907762	NA	abundance	189	113	g__Elusimicrobium	Stunting	Stunting	StuntingStunting	1.63303	0.890008	0.0665282	0.790381	0.12863	0.757081	NA	prevalence	207	5	g__GOUTA6	Age_c	Age_c	Age_c	1.23893	1.11663	0.450932	0.986973
g__37.13	Age_c	Age_c	Age_c	-0.776869	0.673681	0.24884	0.932356	0.24884	0.867289	NA	prevalence	149	2	g__RF39	Home_room_factor	Single	Home_room_factorSingle	0.738954	0.35301	0.106502	0.915885	0.20166	0.883136	NA	abundance	189	113	g__env.OPS_17	Age_c	Age_c	Age_c	-0.562097	0.403322	0.163417	0.790381	0.30013	0.76897	NA	prevalence	207	5	g__GOUTA6	Teff_Freq_Factor_Binary	Never	Teff_Freq_Factor_BinaryNever	-1.94825	2.48274	0.589554	0.986973
g__A0839	Age_c	Age_c	Age_c	-0.887143	0.535248	0.0974298	0.932356	0.185367	0.867289	NA	prevalence	149	4	g__Rhodobacter	Age_c	Age_c	Age_c	-1.54067	0.814284	0.316912	0.915885	0.533391	0.93709	NA	abundance	189	4	g__Erysipelothrix	Age_c	Age_c	Age_c	-0.639853	0.472324	0.175516	0.790381	0.175516	0.757081	NA	prevalence	207	3	g__hgcI_clade	Age_c	Age_c	Age_c	-1.32493	2.23988	0.598191	0.986973
g__Abiotrophia	HP_Result	POS	HP_ResultPOS	-0.682439	0.395343	0.0843125	0.932356	0.161516	0.867289	NA	prevalence	149	40	g__Rhodobacter	Home_room_factor	Single	Home_room_factorSingle	-3.18527	0.975094	0.181745	0.915885	0.330459	0.883136	NA	abundance	189	4	g__Erysipelotrichaceae_UCG.006	Stunting	Stunting	StuntingStunting	1.09564	0.617222	0.0758798	0.790381	0.146002	0.757081	NA	prevalence	207	17	g__Hirschia	Teff_Freq_Factor_Binary	Never	Teff_Freq_Factor_BinaryNever	1.82454	2.48139	0.498116	0.986973
g__Acidibacter	Age_c	Age_c	Age_c	-0.958428	0.502332	0.0563964	0.932356	0.109612	0.867289	NA	prevalence	149	5	g__Rhodococcus	Home_room_factor	Single	Home_room_factorSingle	-0.568459	0.539575	0.199732	0.915885	0.359572	0.883136	NA	abundance	189	30	g__Erythrobacter	Stunting	Stunting	StuntingStunting	1.94277	0.938996	0.0385473	0.790381	0.0756088	0.757081	NA	prevalence	207	4	g__Holdemanella	Teff_Freq_Factor_Binary	Never	Teff_Freq_Factor_BinaryNever	0.514918	0.361697	0.109691	0.986973
g__Acidiphilium	Age_c	Age_c	Age_c	-1.07851	0.705928	0.126566	0.932356	0.126566	0.867289	NA	prevalence	149	2	g__Roseomonas	Age_c	Age_c	Age_c	1.72616	1.1181	0.18976	0.915885	0.343511	0.883136	NA	abundance	189	7	g__Ezakiella	Age_c	Age_c	Age_c	0.508918	0.280037	0.0691677	0.790381	0.133551	0.757081	NA	prevalence	207	16	g__Holdemania	Teff_Freq_Factor_Binary	Never	Teff_Freq_Factor_BinaryNever	0.406821	0.754994	0.547491	0.986973
g__Acidovorax	Age_c	Age_c	Age_c	-1.07851	0.705928	0.126566	0.932356	0.126566	0.867289	NA	prevalence	149	2	g__Roseomonas	Home_room_factor	Single	Home_room_factorSingle	5.43393	2.49292	0.101458	0.915885	0.192621	0.883136	NA	abundance	189	7	g__Ferruginibacter	Stunting	Stunting	StuntingStunting	1.88968	1.26314	0.134649	0.790381	0.134649	0.757081	NA	prevalence	207	2	g__Howardella	Teff_Freq_Factor_Binary	Never	Teff_Freq_Factor_BinaryNever	0.626108	0.320041	0.0377704	0.986973
g__Actinobacillus	Age_c	Age_c	Age_c	0.646925	0.542499	0.233069	0.932356	0.233069	0.867289	NA	prevalence	149	3	g__Rothia	Home_room_factor	Single	Home_room_factorSingle	-0.32862	0.329259	0.164418	0.915885	0.301803	0.883136	NA	abundance	189	88	g__Flaviflexus	Stunting	Stunting	StuntingStunting	1.65454	1.22236	0.175878	0.790381	0.175878	0.757081	NA	prevalence	207	2	g__HT002	Age_c	Age_c	Age_c	0.701406	0.783415	0.341952	0.986973
g__Actinomycetospora	HP_Result	POS	HP_ResultPOS	1.70183	1.55037	0.272338	0.932356	0.272338	0.867289	NA	prevalence	149	2	g__Ruminococcus	Home_room_factor	Single	Home_room_factorSingle	0.809796	0.294984	0.0326298	0.915885	0.064195	0.883136	NA	abundance	189	185	g__Flavobacterium	Age_c	Age_c	Age_c	-0.672829	0.389784	0.0843191	0.790381	0.161528	0.757081	NA	prevalence	207	6	g__Hungatella	Teff_Freq_Factor_Binary	Never	Teff_Freq_Factor_BinaryNever	1.21679	0.898222	0.168007	0.986973
g__ADurb.Bin063.1	Age_c	Age_c	Age_c	-0.577115	0.56213	0.304581	0.932356	0.304581	0.867289	NA	prevalence	149	3	g__Rummeliibacillus	Age_c	Age_c	Age_c	-1.28999	0.882585	0.200023	0.915885	0.360038	0.883136	NA	abundance	189	10	g__Flavobacterium	Stunting	Stunting	StuntingStunting	1.60991	0.888564	0.0700151	0.790381	0.135128	0.757081	NA	prevalence	207	6	g__Hydrogenoanaerobacterium	Age_c	Age_c	Age_c	1.88786	1.77178	0.469015	0.986973
g__Aerococcus	Age_c	Age_c	Age_c	0.325075	0.177363	0.066829	0.932356	0.129192	0.867289	NA	prevalence	149	70	g__S5.A14a	Age_c	Age_c	Age_c	0.199367	0.20884	0.281444	0.915885	0.483678	0.919069	NA	abundance	189	23	g__Fluviicola	Age_c	Age_c	Age_c	-0.672829	0.389784	0.0843191	0.790381	0.161528	0.757081	NA	prevalence	207	6	g__Hyphomicrobium	Teff_Freq_Factor_Binary	Never	Teff_Freq_Factor_BinaryNever	-1.47512	0.413269	0.0804727	0.986973
g__Aerococcus	HP_Result	POS	HP_ResultPOS	0.373031	0.344905	0.279454	0.932356	0.480813	0.9264	NA	prevalence	149	70	g__Sanguibacter.Flavimobilis	Age_c	Age_c	Age_c	0.629842	0.565413	0.268232	0.915885	0.389213	0.883136	NA	abundance	189	12	g__Fluviicola	Stunting	Stunting	StuntingStunting	1.60991	0.888564	0.0700151	0.790381	0.135128	0.757081	NA	prevalence	207	6	g__Ilumatobacter	Teff_Freq_Factor_Binary	Never	Teff_Freq_Factor_BinaryNever	-1.01547	1.56971	0.577996	0.986973
g__Aeromicrobium	Age_c	Age_c	Age_c	0.756286	0.529177	0.152954	0.932356	0.152954	0.867289	NA	prevalence	149	3	g__Serratia	Age_c	Age_c	Age_c	-1.91589	0.510956	0.17038	0.915885	0.31173	0.883136	NA	abundance	189	4	g__Fournierella	Stunting	Stunting	StuntingStunting	1.02295	0.486104	0.0353451	0.790381	0.069441	0.757081	NA	prevalence	207	41	g__Incertae_Sedis	Age_c	Age_c	Age_c	0.103645	0.137869	0.259173	0.986973
g__Aeromonas	Age_c	Age_c	Age_c	-0.795598	0.584751	0.173647	0.932356	0.173647	0.867289	NA	prevalence	149	3	g__Serratia	Home_room_factor	Single	Home_room_factorSingle	-3.00802	0.706519	0.141247	0.915885	0.262544	0.883136	NA	abundance	189	4	g__Frisingicoccus	Stunting	Stunting	StuntingStunting	1.71797	1.2285	0.161983	0.790381	0.161983	0.757081	NA	prevalence	207	2	g__Incertae_Sedis	Teff_Freq_Factor_Binary	Never	Teff_Freq_Factor_BinaryNever	-0.299017	0.273363	0.447664	0.986973
g__Aeromonas	HP_Result	POS	HP_ResultPOS	1.16772	1.12259	0.298247	0.932356	0.298247	0.867289	NA	prevalence	149	3	g__Skermanella	Home_room_factor	Single	Home_room_factorSingle	2.30038	1.03503	0.286174	0.915885	0.490453	0.92885	NA	abundance	189	3	g__FS117.23B.02	Stunting	Stunting	StuntingStunting	1.88968	1.26314	0.134649	0.790381	0.134649	0.757081	NA	prevalence	207	2	g__Intestinibacter	Age_c	Age_c	Age_c	0.115672	0.114176	0.159029	0.986973
g__Ahniella	Age_c	Age_c	Age_c	-0.795598	0.584751	0.173647	0.932356	0.173647	0.867289	NA	prevalence	149	3	g__SL56_marine_group	Home_room_factor	Single	Home_room_factorSingle	-2.94815	2.0291	0.201773	0.915885	0.362834	0.883136	NA	abundance	189	6	g__Gaiella	Stunting	Stunting	StuntingStunting	1.94277	0.938996	0.0385473	0.790381	0.0756088	0.757081	NA	prevalence	207	4	g__Intestinibacter	Teff_Freq_Factor_Binary	Never	Teff_Freq_Factor_BinaryNever	-0.295234	0.229697	0.383233	0.986973
g__Ahniella	HP_Result	POS	HP_ResultPOS	1.16772	1.12259	0.298247	0.932356	0.298247	0.867289	NA	prevalence	149	3	g__Slackia	Age_c	Age_c	Age_c	0.22184	0.109773	0.0359866	0.915885	0.0706782	0.883136	NA	abundance	189	185	g__Gemmatimonas	Stunting	Stunting	StuntingStunting	1.7752	0.759709	0.0194556	0.790381	0.0385326	0.757081	NA	prevalence	207	8	g__Intestinimonas	Age_c	Age_c	Age_c	-0.22899	0.123254	0.235063	0.986973
g__AKYH767	Age_c	Age_c	Age_c	-0.958428	0.502332	0.0563964	0.932356	0.109612	0.867289	NA	prevalence	149	5	g__Solobacterium	Age_c	Age_c	Age_c	0.220795	0.139472	0.0849042	0.915885	0.1626	0.883136	NA	abundance	189	150	g__Geobacteraceae	Age_c	Age_c	Age_c	-0.639853	0.472324	0.175516	0.790381	0.175516	0.757081	NA	prevalence	207	3	g__Jeotgalibaca	Age_c	Age_c	Age_c	0.219197	0.443488	0.528255	0.986973
g__Algoriphagus	Age_c	Age_c	Age_c	-0.814914	0.452198	0.0715272	0.932356	0.137938	0.867289	NA	prevalence	149	6	g__Solobacterium	Home_room_factor	Single	Home_room_factorSingle	0.463701	0.280031	0.280728	0.915885	0.482648	0.918921	NA	abundance	189	150	g__GKS98_freshwater_group	Stunting	Stunting	StuntingStunting	1.52356	0.874732	0.0815532	0.790381	0.156455	0.757081	NA	prevalence	207	6	g__Jeotgalicoccus	Age_c	Age_c	Age_c	-0.344494	0.466561	0.555001	0.986973
g__Alistipes	Age_c	Age_c	Age_c	-0.431074	0.205286	0.0357397	0.932356	0.0702021	0.867289	NA	prevalence	149	38	g__Sphingobacterium	Home_room_factor	Single	Home_room_factorSingle	-2.54959	1.48418	0.129146	0.915885	0.241613	0.883136	NA	abundance	189	8	g__Glutamicibacter	Age_c	Age_c	Age_c	0.391123	0.149348	0.00882208	0.790381	0.0175663	0.757081	NA	prevalence	207	89	g__Jeotgalicoccus	Teff_Freq_Factor_Binary	Never	Teff_Freq_Factor_BinaryNever	1.38653	0.803408	0.0747666	0.986973
g__Alkanindiges	Age_c	Age_c	Age_c	-1.13755	0.634463	0.0729834	0.932356	0.0729834	0.867289	NA	prevalence	149	3	g__Sphingomonas	Age_c	Age_c	Age_c	-1.83123	0.978821	0.0949619	0.915885	0.180906	0.883136	NA	abundance	189	14	g__Gordonia	Stunting	Stunting	StuntingStunting	1.65454	1.22236	0.175878	0.790381	0.175878	0.757081	NA	prevalence	207	2	g__JG36.GS.52	Teff_Freq_Factor_Binary	Never	Teff_Freq_Factor_BinaryNever	0.0756299	0.11933	0.475758	0.986973
g__Alloprevotella	HP_Result	POS	HP_ResultPOS	-0.493621	0.369864	0.182006	0.932356	0.330886	0.874875	NA	prevalence	149	48	g__Sphingomonas	Home_room_factor	Single	Home_room_factorSingle	-2.14975	1.97685	0.269657	0.915885	0.466599	0.907762	NA	abundance	189	14	g__Gordonibacter	Age_c	Age_c	Age_c	0.246882	0.14603	0.0909087	0.790381	0.173553	0.757081	NA	prevalence	207	82	g__Kapabacteriales	Age_c	Age_c	Age_c	2.56744	1.20668	0.0811321	0.986973
g__Allorhizobium.Neorhizobium.Pararhizobium.Rhizobium	Age_c	Age_c	Age_c	0.406531	0.312001	0.192582	0.932356	0.348076	0.889315	NA	prevalence	149	11	g__Sporomusa	Age_c	Age_c	Age_c	-0.660074	0.363552	0.233522	0.915885	0.412512	0.888846	NA	abundance	189	5	g__GOUTA6	Age_c	Age_c	Age_c	-0.771484	0.450656	0.0869125	0.790381	0.133736	0.757081	NA	prevalence	207	4	g__Kapabacteriales	Teff_Freq_Factor_Binary	Never	Teff_Freq_Factor_BinaryNever	-5.32902	2.2746	0.0693507	0.986973
g__Alloscardovia	Age_c	Age_c	Age_c	0.727786	0.472749	0.123688	0.932356	0.232077	0.867289	NA	prevalence	149	4	g__Staphylococcaceae	Home_room_factor	Single	Home_room_factorSingle	-0.715322	0.628048	0.179668	0.915885	0.327055	0.883136	NA	abundance	189	45	g__Gracilibacteria	Age_c	Age_c	Age_c	-1.25094	0.672803	0.062985	0.790381	0.062985	0.757081	NA	prevalence	207	2	g__KD4.96	Age_c	Age_c	Age_c	-1.19254	0.950999	0.358344	0.986973
g__Alloscardovia	HP_Result	POS	HP_ResultPOS	-1.09518	1.02578	0.285674	0.932356	0.489739	0.9264	NA	prevalence	149	4	g__Staphylococcus	Age_c	Age_c	Age_c	-0.630444	0.441123	0.188006	0.915885	0.340666	0.883136	NA	abundance	189	76	g__Gracilibacteria	Stunting	Stunting	StuntingStunting	2.24707	1.35904	0.0982433	0.790381	0.0982433	0.757081	NA	prevalence	207	2	g__KI89A_clade	Teff_Freq_Factor_Binary	Never	Teff_Freq_Factor_BinaryNever	-1.0385	0.578593	0.34908	0.986973
g__alphaI_cluster	Age_c	Age_c	Age_c	-1.07851	0.705928	0.126566	0.932356	0.126566	0.867289	NA	prevalence	149	2	g__Streptococcus	Age_c	Age_c	Age_c	-0.391247	0.135344	0.0179843	0.915885	0.0179843	0.883136	NA	abundance	189	189	g__hgcI_clade	Age_c	Age_c	Age_c	-0.56765	0.338144	0.0932064	0.790381	0.177725	0.757081	NA	prevalence	207	8	g__Klebsiella	Age_c	Age_c	Age_c	0.591492	0.409636	0.120323	0.986973
g__Altererythrobacter	HP_Result	POS	HP_ResultPOS	1.70183	1.55037	0.272338	0.932356	0.272338	0.867289	NA	prevalence	149	2	g__Subgroup_17	Age_c	Age_c	Age_c	-2.18326	0.772495	0.220808	0.915885	0.392859	0.883136	NA	abundance	189	4	g__hgcI_clade	Stunting	Stunting	StuntingStunting	1.20519	0.842041	0.152353	0.790381	0.281495	0.76897	NA	prevalence	207	8	g__Kocuria	Age_c	Age_c	Age_c	0.0404073	0.223352	0.64487	0.986973
g__Amaricoccus	HP_Result	POS	HP_ResultPOS	-1.77703	1.64092	0.278832	0.932356	0.278832	0.867289	NA	prevalence	149	2	g__Sulfuritalea	Age_c	Age_c	Age_c	1.26115	1.07522	0.313132	0.915885	0.1977	0.883136	NA	abundance	189	6	g__Hirschia	Age_c	Age_c	Age_c	-0.562097	0.403322	0.163417	0.790381	0.30013	0.76897	NA	prevalence	207	5	g__Kocuria	Teff_Freq_Factor_Binary	Never	Teff_Freq_Factor_BinaryNever	0.533474	0.45032	0.181091	0.986973
g__Anaerococcus	Age_c	Age_c	Age_c	0.251402	0.189901	0.18555	0.932356	0.336671	0.874875	NA	prevalence	149	43	g__Sva0485	Home_room_factor	Single	Home_room_factorSingle	-2.4349	1.15502	0.268302	0.915885	0.464619	0.907762	NA	abundance	189	3	g__Holophagaceae	Stunting	Stunting	StuntingStunting	1.71797	1.2285	0.161983	0.790381	0.161983	0.757081	NA	prevalence	207	2	g__Kurthia	Teff_Freq_Factor_Binary	Never	Teff_Freq_Factor_BinaryNever	0.296513	0.804197	0.640012	0.986973
g__Anaerofustis	Age_c	Age_c	Age_c	0.644158	0.412679	0.118544	0.932356	0.223035	0.867289	NA	prevalence	149	7	g__Tannerellaceae	Home_room_factor	Single	Home_room_factorSingle	5.49232	1.94276	0.110812	0.915885	0.209345	0.883136	NA	abundance	189	5	g__Hungatella	Stunting	Stunting	StuntingStunting	1.06039	0.565025	0.0605563	0.790381	0.117446	0.757081	NA	prevalence	207	23	g__Lachnoclostridium	Teff_Freq_Factor_Binary	Never	Teff_Freq_Factor_BinaryNever	-0.531657	0.410665	0.286586	0.986973
g__Anaerofustis	HP_Result	POS	HP_ResultPOS	1.40246	0.926349	0.130034	0.932356	0.243159	0.867289	NA	prevalence	149	7	g__Thermomonas	Age_c	Age_c	Age_c	0.790516	0.287817	0.0365944	0.915885	0.0682507	0.883136	NA	abundance	189	8	g__Hydrogenophaga	Age_c	Age_c	Age_c	-0.771484	0.450656	0.0869125	0.790381	0.0869125	0.757081	NA	prevalence	207	4	g__Lachnospira	Age_c	Age_c	Age_c	-0.382495	0.216992	0.163552	0.986973
g__Anaeromyxobacter	Age_c	Age_c	Age_c	-0.958428	0.502332	0.0563964	0.932356	0.109612	0.867289	NA	prevalence	149	5	g__Thermomonas	Home_room_factor	Single	Home_room_factorSingle	0.942413	0.717461	0.320975	0.915885	0.447223	0.907762	NA	abundance	189	8	g__Hyphomonas	Stunting	Stunting	StuntingStunting	1.88968	1.26314	0.134649	0.790381	0.134649	0.757081	NA	prevalence	207	2	g__Lachnospira	Teff_Freq_Factor_Binary	Never	Teff_Freq_Factor_BinaryNever	-0.267522	0.468246	0.696358	0.986973
g__Anaeroplasma	Age_c	Age_c	Age_c	-0.314345	0.255284	0.21819	0.932356	0.193113	0.867289	NA	prevalence	149	20	g__Timonella	Age_c	Age_c	Age_c	-0.719282	0.402433	0.138413	0.915885	0.257669	0.883136	NA	abundance	189	10	g__Incertae_Sedis	Stunting	Stunting	StuntingStunting	1.18853	0.633977	0.0608302	0.790381	0.11796	0.757081	NA	prevalence	207	138	g__Lachnospiraceae_FCS020_group	Age_c	Age_c	Age_c	-0.173646	0.220076	0.640625	0.986973
g__Anaerotruncus	Age_c	Age_c	Age_c	-0.795598	0.584751	0.173647	0.932356	0.173647	0.867289	NA	prevalence	149	3	g__Timonella	Home_room_factor	Single	Home_room_factorSingle	-1.42233	0.779044	0.085083	0.915885	0.162927	0.883136	NA	abundance	189	10	g__Intestinibacter	Age_c	Age_c	Age_c	1.06025	0.701943	0.130929	0.790381	0.244716	0.757525	NA	prevalence	207	206	g__Lachnospiraceae_ND3007_group	Age_c	Age_c	Age_c	-0.284029	0.133061	0.136576	0.986973
g__Anaerotruncus	HP_Result	POS	HP_ResultPOS	1.16772	1.12259	0.298247	0.932356	0.298247	0.867289	NA	prevalence	149	3	g__TM7x	Home_room_factor	Single	Home_room_factorSingle	0.7299	0.40168	0.170957	0.915885	0.312688	0.883136	NA	abundance	189	24	g__Jeotgalibaca	Age_c	Age_c	Age_c	0.274366	0.201558	0.173443	0.790381	0.316804	0.785458	NA	prevalence	207	31	g__Lachnospiraceae_ND3007_group	Teff_Freq_Factor_Binary	Never	Teff_Freq_Factor_BinaryNever	-0.292643	0.273764	0.462125	0.986973
g__Anaerovorax	HP_Result	POS	HP_ResultPOS	2.05682	1.50192	0.170855	0.932356	0.170855	0.867289	NA	prevalence	149	3	g__TRA3.20	Age_c	Age_c	Age_c	0.85561	0.587438	0.179654	0.915885	0.0484771	0.883136	NA	abundance	189	9	g__Kapabacteriales	Age_c	Age_c	Age_c	-0.727768	0.342414	0.0335529	0.790381	0.06598	0.757081	NA	prevalence	207	8	g__Lachnospiraceae_NK3A20_group	Teff_Freq_Factor_Binary	Never	Teff_Freq_Factor_BinaryNever	-0.541794	0.507322	0.375258	0.986973
g__Anaplasma	Age_c	Age_c	Age_c	-0.447925	0.356431	0.208865	0.932356	0.374105	0.899533	NA	prevalence	149	9	g__Trichococcus	Home_room_factor	Single	Home_room_factorSingle	-2.33082	1.29657	0.0826408	0.915885	0.158452	0.883136	NA	abundance	189	14	g__Kapabacteriales	Stunting	Stunting	StuntingStunting	1.2751	0.852045	0.134519	0.790381	0.250943	0.757525	NA	prevalence	207	8	g__Lachnospiraceae_NK4B4_group	Age_c	Age_c	Age_c	-0.203472	0.187095	0.484757	0.986973
g__Aquicella	HP_Result	POS	HP_ResultPOS	2.13539	1.58085	0.176766	0.932356	0.176766	0.867289	NA	prevalence	149	2	g__Tyzzerella	Age_c	Age_c	Age_c	0.159263	0.154022	0.225072	0.915885	0.376675	0.883136	NA	abundance	189	134	g__Kocuria	Age_c	Age_c	Age_c	0.238143	0.149498	0.11117	0.790381	0.209981	0.757525	NA	prevalence	207	141	g__Lachnospiraceae_NK4B4_group	Teff_Freq_Factor_Binary	Never	Teff_Freq_Factor_BinaryNever	0.105574	0.351767	0.605249	0.986973
g__Arcobacter	Age_c	Age_c	Age_c	-0.577115	0.56213	0.304581	0.932356	0.304581	0.867289	NA	prevalence	149	3	g__UBA1819	Home_room_factor	Single	Home_room_factorSingle	1.06252	0.90248	0.321679	0.915885	0.539881	0.93709	NA	abundance	189	28	g__Lachnospiraceae_ND3007_group	Age_c	Age_c	Age_c	0.32433	0.197325	0.100252	0.790381	0.0896675	0.757081	NA	prevalence	207	179	g__Lachnospiraceae_UCG.001	Age_c	Age_c	Age_c	0.332702	0.178978	0.045505	0.986973
g__Arenimonas	Age_c	Age_c	Age_c	-1.01928	0.479559	0.0335486	0.932356	0.0659717	0.867289	NA	prevalence	149	6	g__UCG.002	Home_room_factor	Single	Home_room_factorSingle	0.477369	0.298632	0.288741	0.915885	0.49411	0.932225	NA	abundance	189	151	g__Lachnospiraceae_NK4A136_group	Age_c	Age_c	Age_c	-0.610134	0.373415	0.102273	0.790381	0.194087	0.757525	NA	prevalence	207	6	g__Lachnospiraceae_UCG.001	Teff_Freq_Factor_Binary	Never	Teff_Freq_Factor_BinaryNever	0.278483	0.372077	0.353493	0.986973
g__Armatimonas	Age_c	Age_c	Age_c	-0.958428	0.502332	0.0563964	0.932356	0.109612	0.867289	NA	prevalence	149	5	g__UCG.003	Age_c	Age_c	Age_c	-0.216418	0.163456	0.30978	0.915885	0.523596	0.93709	NA	abundance	189	64	g__Lachnospiraceae_NK4B4_group	Age_c	Age_c	Age_c	0.231707	0.160976	0.15004	0.790381	0.277567	0.76897	NA	prevalence	207	59	g__Lachnospiraceae_UCG.003	Age_c	Age_c	Age_c	-0.348234	0.181325	0.143263	0.986973
g__Atopobium	HP_Result	POS	HP_ResultPOS	-0.483451	0.38171	0.205319	0.932356	0.368483	0.899533	NA	prevalence	149	43	g__UCG.004	Age_c	Age_c	Age_c	-1.09733	0.508312	0.0610887	0.915885	0.118445	0.883136	NA	abundance	189	15	g__Lachnospiraceae_NK4B4_group	Stunting	Stunting	StuntingStunting	0.903665	0.467403	0.05319	0.790381	0.103551	0.757081	NA	prevalence	207	59	g__Lachnospiraceae_UCG.003	Teff_Freq_Factor_Binary	Never	Teff_Freq_Factor_BinaryNever	0.514827	0.346605	0.0975707	0.986973
g__Aurantimicrobium	Age_c	Age_c	Age_c	-1.07851	0.705928	0.126566	0.932356	0.126566	0.867289	NA	prevalence	149	2	g__UCG.005	Home_room_factor	Single	Home_room_factorSingle	0.800234	0.301189	0.03889	0.915885	0.0762675	0.883136	NA	abundance	189	126	g__Latescibacterota	Stunting	Stunting	StuntingStunting	1.88968	1.26314	0.134649	0.790381	0.134649	0.757081	NA	prevalence	207	2	g__Lachnospiraceae_UCG.004	Age_c	Age_c	Age_c	-0.288873	0.184317	0.252012	0.986973
g__Babeliales	Age_c	Age_c	Age_c	-1.07851	0.705928	0.126566	0.932356	0.126566	0.867289	NA	prevalence	149	2	g__UCG.009	Age_c	Age_c	Age_c	0.417029	0.245301	0.0882318	0.915885	0.168679	0.883136	NA	abundance	189	19	g__Lawsonella	Age_c	Age_c	Age_c	0.366434	0.241445	0.129097	0.790381	0.241528	0.757525	NA	prevalence	207	21	g__Lachnospiraceae_UCG.010	Teff_Freq_Factor_Binary	Never	Teff_Freq_Factor_BinaryNever	-0.206439	0.333633	0.717843	0.986973
g__BD1.7_clade	Age_c	Age_c	Age_c	-0.958428	0.502332	0.0563964	0.932356	0.109612	0.867289	NA	prevalence	149	5	g__UCG.010	Age_c	Age_c	Age_c	0.166865	0.142485	0.180217	0.915885	0.327956	0.883136	NA	abundance	189	80	g__Leptospira	Stunting	Stunting	StuntingStunting	1.88968	1.26314	0.134649	0.790381	0.134649	0.757081	NA	prevalence	207	2	g__Lacticaseibacillus	Age_c	Age_c	Age_c	0.0943421	0.296629	0.607	0.986973
g__Bdellovibrio	Age_c	Age_c	Age_c	-0.707956	0.518498	0.172128	0.932356	0.172128	0.867289	NA	prevalence	149	4	g__Undibacterium	Home_room_factor	Single	Home_room_factorSingle	3.85752	3.36342	0.320251	0.915885	0.468712	0.908776	NA	abundance	189	8	g__Leucobacter	Stunting	Stunting	StuntingStunting	1.39492	0.860158	0.104867	0.790381	0.198736	0.757525	NA	prevalence	207	6	g__Lacticaseibacillus	Teff_Freq_Factor_Binary	Never	Teff_Freq_Factor_BinaryNever	-0.667322	0.506291	0.279725	0.986973
g__Bhargavaea	Age_c	Age_c	Age_c	0.542255	0.492861	0.271237	0.932356	0.468904	0.9264	NA	prevalence	149	4	g__Vagococcus	Home_room_factor	Single	Home_room_factorSingle	1.53422	1.01982	0.202497	0.915885	0.363989	0.883136	NA	abundance	189	14	g__Limnobacter	Stunting	Stunting	StuntingStunting	1.24823	0.842359	0.138387	0.790381	0.257623	0.768239	NA	prevalence	207	7	g__Lactiplantibacillus	Teff_Freq_Factor_Binary	Never	Teff_Freq_Factor_BinaryNever	0.657022	0.542276	0.179955	0.986973
g__Bilophila	HP_Result	POS	HP_ResultPOS	-0.968441	0.778213	0.213337	0.932356	0.381161	0.906317	NA	prevalence	149	9	g__Variovorax	Age_c	Age_c	Age_c	1.77799	0.473734	0.163623	0.915885	0.300474	0.883136	NA	abundance	189	4	g__Limnohabitans	Age_c	Age_c	Age_c	-0.56765	0.338144	0.0932064	0.790381	0.177725	0.757081	NA	prevalence	207	8	g__Lactobacillus	Teff_Freq_Factor_Binary	Never	Teff_Freq_Factor_BinaryNever	1.03209	0.496948	0.0328445	0.986973
g__Brachybacterium	HP_Result	POS	HP_ResultPOS	1.10349	0.389337	0.00459295	0.932356	0.0091648	0.867289	NA	prevalence	149	43	g__Veillonella	Age_c	Age_c	Age_c	0.457858	0.38771	0.209326	0.915885	0.374834	0.883136	NA	abundance	189	48	g__Limnohabitans	Stunting	Stunting	StuntingStunting	1.20519	0.842041	0.152353	0.790381	0.281495	0.76897	NA	prevalence	207	8	g__Lactococcus	Age_c	Age_c	Age_c	0.0463204	0.217662	0.618225	0.986973
g__Brevifollis	Age_c	Age_c	Age_c	-0.887143	0.535248	0.0974298	0.932356	0.185367	0.867289	NA	prevalence	149	4	g__Vicinamibacteraceae	Age_c	Age_c	Age_c	-1.12413	0.66419	0.245181	0.915885	0.430248	0.907762	NA	abundance	189	5	g__LiUU.11.161	Stunting	Stunting	StuntingStunting	1.88968	1.26314	0.134649	0.790381	0.134649	0.757081	NA	prevalence	207	2	g__Lactococcus	Teff_Freq_Factor_Binary	Never	Teff_Freq_Factor_BinaryNever	0.541996	0.427741	0.153723	0.986973
g__Burkholderia.Caballeronia.Paraburkholderia	Age_c	Age_c	Age_c	0.815463	0.618577	0.187407	0.932356	0.187407	0.867289	NA	prevalence	149	2	g__Vicinamibacteraceae	Home_room_factor	Single	Home_room_factorSingle	-1.99455	0.918402	0.145815	0.915885	0.270367	0.883136	NA	abundance	189	5	g__Longivirga	Stunting	Stunting	StuntingStunting	1.88968	1.26314	0.134649	0.790381	0.134649	0.757081	NA	prevalence	207	2	g__Lautropia	Age_c	Age_c	Age_c	-0.189995	0.131481	0.547023	0.986973
g__CAG.56	Age_c	Age_c	Age_c	-0.422684	0.181156	0.0196345	0.932356	0.0388834	0.867289	NA	prevalence	149	85	g__Zoogloea	Home_room_factor	Single	Home_room_factorSingle	1.20492	0.366604	0.218139	0.915885	0.388694	0.883136	NA	abundance	189	3	g__Luteolibacter	Age_c	Age_c	Age_c	-0.56765	0.338144	0.0932064	0.790381	0.177725	0.757081	NA	prevalence	207	8	g__Lautropia	Teff_Freq_Factor_Binary	Never	Teff_Freq_Factor_BinaryNever	-0.397109	0.292338	0.488376	0.986973
g__CAG.873	Age_c	Age_c	Age_c	0.68052	0.354229	0.0547152	0.932356	0.106437	0.867289	NA	prevalence	149	9	g__.Clostridium._innocuum_group	Home_room_factor	Single	Home_room_factorSingle	0.611005	0.312735	0.050731	0.915885	0.0988883	0.883136	NA	prevalence	189	67	g__Luteolibacter	Stunting	Stunting	StuntingStunting	1.20519	0.842041	0.152353	0.790381	0.281495	0.76897	NA	prevalence	207	8	g__Lawsonella	Teff_Freq_Factor_Binary	Never	Teff_Freq_Factor_BinaryNever	-0.730135	0.499703	0.219898	0.986973
g__Candidatus_Aquiluna	Age_c	Age_c	Age_c	-0.958428	0.502332	0.0563964	0.932356	0.109612	0.867289	NA	prevalence	149	5	g__.Eubacterium._brachy_group	Age_c	Age_c	Age_c	-0.50267	0.267674	0.0603925	0.915885	0.117138	0.883136	NA	prevalence	189	13	g__marine_group	Stunting	Stunting	StuntingStunting	1.88968	1.26314	0.134649	0.790381	0.134649	0.757081	NA	prevalence	207	2	g__Legionella	Age_c	Age_c	Age_c	-2.95303	0.899249	0.0492327	0.986973
g__Candidatus_Aquirestis	Age_c	Age_c	Age_c	-1.01928	0.479559	0.0335486	0.932356	0.0659717	0.867289	NA	prevalence	149	6	g__.Eubacterium._brachy_group	Home_room_factor	Single	Home_room_factorSingle	-0.623434	0.603453	0.301552	0.915885	0.51217	0.93709	NA	prevalence	189	13	g__Massilia	Age_c	Age_c	Age_c	-0.685432	0.425523	0.107224	0.790381	0.107224	0.757081	NA	prevalence	207	4	g__Legionella	Teff_Freq_Factor_Binary	Never	Teff_Freq_Factor_BinaryNever	1.08477	1.15436	0.387193	0.986973
g__Candidatus_Arthromitus	Age_c	Age_c	Age_c	-0.598149	0.352205	0.0894513	0.932356	0.170901	0.867289	NA	prevalence	149	10	g__.Eubacterium._coprostanoligenes_group	Age_c	Age_c	Age_c	0.305617	0.217842	0.160636	0.915885	0.295469	0.883136	NA	prevalence	189	167	g__MB.A2.108	Stunting	Stunting	StuntingStunting	1.88968	1.26314	0.134649	0.790381	0.134649	0.757081	NA	prevalence	207	2	g__Lentilactobacillus	Age_c	Age_c	Age_c	0.543585	0.692193	0.392696	0.986973
g__Candidatus_Finniella	Age_c	Age_c	Age_c	-1.07851	0.705928	0.126566	0.932356	0.126566	0.867289	NA	prevalence	149	2	g__.Eubacterium._coprostanoligenes_group	Home_room_factor	Single	Home_room_factorSingle	1.05026	0.522348	0.0443615	0.915885	0.0462979	0.883136	NA	prevalence	189	167	g__Methanoregula	Stunting	Stunting	StuntingStunting	1.71797	1.2285	0.161983	0.790381	0.161983	0.757081	NA	prevalence	207	2	g__Lentilactobacillus	Teff_Freq_Factor_Binary	Never	Teff_Freq_Factor_BinaryNever	0.551243	1.37656	0.651782	0.986973
g__Candidatus_Limnoluna	Age_c	Age_c	Age_c	-1.18958	0.591079	0.0441613	0.932356	0.0441613	0.867289	NA	prevalence	149	4	g__.Eubacterium._eligens_group	Age_c	Age_c	Age_c	0.350798	0.215708	0.103894	0.915885	0.196994	0.883136	NA	prevalence	189	166	g__Methanosarcina	Age_c	Age_c	Age_c	-0.639853	0.472324	0.175516	0.790381	0.175516	0.757081	NA	prevalence	207	3	g__Lentimicrobium	Age_c	Age_c	Age_c	-0.529662	0.701688	0.556779	0.986973
g__Candidatus_Megaira	Age_c	Age_c	Age_c	-0.887143	0.535248	0.0974298	0.932356	0.185367	0.867289	NA	prevalence	149	4	g__.Eubacterium._fissicatena_group	Age_c	Age_c	Age_c	0.612185	0.513648	0.233325	0.915885	0.233325	0.883136	NA	prevalence	189	4	g__Methanosphaera	Age_c	Age_c	Age_c	0.381162	0.160197	0.017344	0.790381	0.0343872	0.757081	NA	prevalence	207	72	g__Lentimicrobium	Teff_Freq_Factor_Binary	Never	Teff_Freq_Factor_BinaryNever	0.789986	1.94042	0.683638	0.986973
g__Candidatus_Methylopumilus	Age_c	Age_c	Age_c	-1.01928	0.479559	0.0335486	0.932356	0.0659717	0.867289	NA	prevalence	149	6	g__.Eubacterium._fissicatena_group	Home_room_factor	Single	Home_room_factorSingle	-1.87038	1.63736	0.253322	0.915885	0.253322	0.883136	NA	prevalence	189	4	g__Methylibium	Stunting	Stunting	StuntingStunting	1.71797	1.2285	0.161983	0.790381	0.161983	0.757081	NA	prevalence	207	2	g__Leucobacter	Age_c	Age_c	Age_c	0.489702	0.629765	0.443821	0.986973
g__Candidatus_Midichloria	Age_c	Age_c	Age_c	-0.707956	0.518498	0.172128	0.932356	0.314628	0.867289	NA	prevalence	149	4	g__.Eubacterium._ruminantium_group	Home_room_factor	Single	Home_room_factorSingle	0.397056	0.299962	0.185607	0.915885	0.336764	0.883136	NA	prevalence	189	99	g__Methylobacter	Age_c	Age_c	Age_c	-0.746075	0.507921	0.141866	0.790381	0.141866	0.757081	NA	prevalence	207	3	g__Leucobacter	Teff_Freq_Factor_Binary	Never	Teff_Freq_Factor_BinaryNever	-0.751125	1.24996	0.629817	0.986973
g__Candidatus_Planktoluna	Age_c	Age_c	Age_c	-1.23912	0.563048	0.027755	0.932356	0.027755	0.867289	NA	prevalence	149	5	g__.Eubacterium._siraeum_group	Age_c	Age_c	Age_c	0.258123	0.152668	0.0908844	0.915885	0.173509	0.883136	NA	prevalence	189	89	g__Methylobacterium.Methylorubrum	Age_c	Age_c	Age_c	0.764726	0.323937	0.0182392	0.790381	0.0173526	0.757081	NA	prevalence	207	13	g__Leuconostoc	Age_c	Age_c	Age_c	-0.265307	0.305667	0.522138	0.986973
g__Candidatus_Planktophila	Age_c	Age_c	Age_c	-0.764591	0.422915	0.0706208	0.932356	0.0807693	0.867289	NA	prevalence	149	7	g__.Eubacterium._siraeum_group	Home_room_factor	Single	Home_room_factorSingle	0.509859	0.303288	0.0927428	0.915885	0.176884	0.883136	NA	prevalence	189	89	g__MM2	Stunting	Stunting	StuntingStunting	1.71797	1.2285	0.161983	0.790381	0.161983	0.757081	NA	prevalence	207	2	g__Leuconostoc	Teff_Freq_Factor_Binary	Never	Teff_Freq_Factor_BinaryNever	0.620908	0.575067	0.229368	0.986973
g__Candidatus_Solibacter	Age_c	Age_c	Age_c	-0.776869	0.673681	0.24884	0.932356	0.24884	0.867289	NA	prevalence	149	2	g__0319.6G20	Age_c	Age_c	Age_c	-0.57898	0.557034	0.29862	0.915885	0.29862	0.883136	NA	prevalence	189	2	g__MND1	Age_c	Age_c	Age_c	-0.610134	0.373415	0.102273	0.790381	0.194087	0.757525	NA	prevalence	207	6	g__Levilactobacillus	Age_c	Age_c	Age_c	-0.245655	0.253701	0.490428	0.986973
g__Carnobacterium	HP_Result	POS	HP_ResultPOS	0.575332	0.387147	0.137258	0.932356	0.255675	0.867289	NA	prevalence	149	40	g__211ds20	Home_room_factor	Single	Home_room_factorSingle	1.02366	0.978811	0.295642	0.915885	0.50388	0.93709	NA	prevalence	189	4	g__MSBL5	Stunting	Stunting	StuntingStunting	1.71797	1.2285	0.161983	0.790381	0.161983	0.757081	NA	prevalence	207	2	g__Levilactobacillus	Teff_Freq_Factor_Binary	Never	Teff_Freq_Factor_BinaryNever	1.03054	0.531064	0.0408475	0.986973
g__Catabacter	HP_Result	POS	HP_ResultPOS	2.05682	1.50192	0.170855	0.932356	0.170855	0.867289	NA	prevalence	149	3	g__37.13	Age_c	Age_c	Age_c	-0.57898	0.557034	0.29862	0.915885	0.29862	0.883136	NA	prevalence	189	2	g__MWH.Ta3	Age_c	Age_c	Age_c	-0.562097	0.403322	0.163417	0.790381	0.30013	0.76897	NA	prevalence	207	5	g__Libanicoccus	Age_c	Age_c	Age_c	0.218546	0.162491	0.101443	0.986973
g__Catenibacillus	HP_Result	POS	HP_ResultPOS	1.70183	1.55037	0.272338	0.932356	0.272338	0.867289	NA	prevalence	149	2	g__67.14	Home_room_factor	Single	Home_room_factorSingle	1.41577	0.9516	0.136809	0.915885	0.254902	0.883136	NA	prevalence	189	5	g__MWH.UniP1_aquatic_group	Age_c	Age_c	Age_c	-0.771484	0.450656	0.0869125	0.790381	0.0869125	0.757081	NA	prevalence	207	4	g__Libanicoccus	Teff_Freq_Factor_Binary	Never	Teff_Freq_Factor_BinaryNever	-0.377174	0.325569	0.380178	0.986973
g__Catenibacterium	Age_c	Age_c	Age_c	-0.678681	0.648208	0.295094	0.932356	0.139666	0.867289	NA	prevalence	149	147	g__AB1	Age_c	Age_c	Age_c	-1.01816	0.579195	0.0787651	0.915885	0.0787651	0.883136	NA	prevalence	189	2	g__Naganishia	Age_c	Age_c	Age_c	0.644743	0.371369	0.0825422	0.790381	0.158271	0.757081	NA	prevalence	207	9	g__Ligilactobacillus	Teff_Freq_Factor_Binary	Never	Teff_Freq_Factor_BinaryNever	0.175312	0.360983	0.487905	0.986973
g__CCM19a	Age_c	Age_c	Age_c	-0.806289	0.489148	0.0992798	0.932356	0.0992798	0.867289	NA	prevalence	149	5	g__Abiotrophia	Age_c	Age_c	Age_c	-0.373045	0.170438	0.0286152	0.915885	0.0564115	0.883136	NA	prevalence	189	47	g__Nakamurella	Age_c	Age_c	Age_c	0.809789	0.590197	0.170043	0.790381	0.170043	0.757081	NA	prevalence	207	3	g__Limnobacter	Age_c	Age_c	Age_c	-0.665182	0.799594	0.495714	0.986973
g__Cellulosilyticum	Age_c	Age_c	Age_c	0.632289	0.403497	0.117109	0.932356	0.220504	0.867289	NA	prevalence	149	6	g__Acidaminococcus	Home_room_factor	Single	Home_room_factorSingle	1.77382	1.48222	0.23141	0.915885	0.23141	0.883136	NA	prevalence	189	2	g__NB1.j	Stunting	Stunting	StuntingStunting	1.88968	1.26314	0.134649	0.790381	0.134649	0.757081	NA	prevalence	207	2	g__Limnohabitans	Age_c	Age_c	Age_c	-2.10372	1.77493	0.302951	0.986973
g__Cellvibrio	Age_c	Age_c	Age_c	-0.577115	0.56213	0.304581	0.932356	0.304581	0.867289	NA	prevalence	149	3	g__Acidibacter	Age_c	Age_c	Age_c	-0.571702	0.373971	0.12633	0.915885	0.236701	0.883136	NA	prevalence	189	6	g__Nitrospira	Age_c	Age_c	Age_c	-0.703052	0.363344	0.0529962	0.790381	0.103184	0.757081	NA	prevalence	207	7	g__Limnohabitans	Teff_Freq_Factor_Binary	Never	Teff_Freq_Factor_BinaryNever	4.62384	3.16419	0.197172	0.986973
g__Cetobacterium	HP_Result	POS	HP_ResultPOS	2.05682	1.50192	0.170855	0.932356	0.170855	0.867289	NA	prevalence	149	3	g__Acidiphilium	Age_c	Age_c	Age_c	-0.57898	0.557034	0.29862	0.915885	0.29862	0.883136	NA	prevalence	189	2	g__Nitrospira	Stunting	Stunting	StuntingStunting	1.42939	0.867503	0.0994132	0.790381	0.188943	0.757081	NA	prevalence	207	7	g__Limosilactobacillus	Age_c	Age_c	Age_c	0.593949	0.53762	0.23111	0.986973
g__Chitinibacter	Age_c	Age_c	Age_c	-0.795598	0.584751	0.173647	0.932356	0.173647	0.867289	NA	prevalence	149	3	g__Acidovorax	Age_c	Age_c	Age_c	-0.997971	0.518701	0.0543568	0.915885	0.0543568	0.883136	NA	prevalence	189	3	g__Nocardioides	Stunting	Stunting	StuntingStunting	0.95667	0.68655	0.163485	0.790381	0.300243	0.76897	NA	prevalence	207	14	g__Listeria	Teff_Freq_Factor_Binary	Never	Teff_Freq_Factor_BinaryNever	-0.542533	0.838327	0.600637	0.986973
g__Chitinibacter	HP_Result	POS	HP_ResultPOS	1.16772	1.12259	0.298247	0.932356	0.298247	0.867289	NA	prevalence	149	3	g__Acinetobacter	Home_room_factor	Single	Home_room_factorSingle	-0.425521	0.389315	0.274394	0.915885	0.473496	0.914945	NA	prevalence	189	36	g__Novosphingobium	Age_c	Age_c	Age_c	-0.988119	0.565816	0.0807483	0.790381	0.0807483	0.757081	NA	prevalence	207	2	g__Luteimonas	Age_c	Age_c	Age_c	0.386005	0.370593	0.267414	0.986973
g__Chloroplast	Age_c	Age_c	Age_c	-0.287268	0.246878	0.244587	0.932356	0.429351	0.9264	NA	prevalence	149	21	g__Actinobacillus	Age_c	Age_c	Age_c	0.678066	0.579514	0.241977	0.915885	0.241977	0.883136	NA	prevalence	189	3	g__NS10_marine_group	Age_c	Age_c	Age_c	-0.63359	0.42436	0.135424	0.790381	0.252508	0.757525	NA	prevalence	207	5	g__Luteimonas	Teff_Freq_Factor_Binary	Never	Teff_Freq_Factor_BinaryNever	1.95841	0.943996	0.0683851	0.986973
g__Christensenella	HP_Result	POS	HP_ResultPOS	1.8172	1.48624	0.221448	0.932356	0.221448	0.867289	NA	prevalence	149	3	g__Actinomyces	Age_c	Age_c	Age_c	-0.413016	0.339734	0.224098	0.915885	0.397976	0.883136	NA	prevalence	189	179	g__NS10_marine_group	Stunting	Stunting	StuntingStunting	1.82858	0.918891	0.046593	0.790381	0.0910151	0.757081	NA	prevalence	207	5	g__Luteolibacter	Teff_Freq_Factor_Binary	Never	Teff_Freq_Factor_BinaryNever	-2.92011	1.46144	0.100553	0.986973
g__Christensenellaceae_R.7_group	HP_Result	POS	HP_ResultPOS	-2.72588	1.44298	0.0588837	0.932356	0.1143	0.867289	NA	prevalence	149	143	g__Actinomyces	Home_room_factor	Single	Home_room_factorSingle	0.836054	0.756534	0.269112	0.915885	0.405852	0.8862	NA	prevalence	189	179	g__NS11.12_marine_group	Age_c	Age_c	Age_c	-0.56765	0.338144	0.0932064	0.790381	0.177725	0.757081	NA	prevalence	207	8	g__Lysinibacillus	Age_c	Age_c	Age_c	0.414134	0.441855	0.308834	0.986973
g__Chryseobacterium	HP_Result	POS	HP_ResultPOS	1.14987	1.03108	0.264759	0.932356	0.459421	0.9264	NA	prevalence	149	4	g__Adlercreutzia	Home_room_factor	Single	Home_room_factorSingle	-0.402227	0.29996	0.179942	0.915885	0.327505	0.883136	NA	prevalence	189	105	g__NS11.12_marine_group	Stunting	Stunting	StuntingStunting	1.20519	0.842041	0.152353	0.790381	0.281495	0.76897	NA	prevalence	207	8	g__Lysinibacillus	Teff_Freq_Factor_Binary	Never	Teff_Freq_Factor_BinaryNever	-0.525061	0.880675	0.627915	0.986973
g__Chthoniobacter	Age_c	Age_c	Age_c	-1.01928	0.479559	0.0335486	0.932356	0.0659717	0.867289	NA	prevalence	149	6	g__ADurb.Bin063.1	Age_c	Age_c	Age_c	-0.43803	0.439199	0.318599	0.915885	0.226633	0.883136	NA	prevalence	189	4	g__Odoribacter	Age_c	Age_c	Age_c	-0.354772	0.201693	0.078582	0.790381	0.150989	0.757081	NA	prevalence	207	28	g__Marvinbryantia	Age_c	Age_c	Age_c	0.0608415	0.123214	0.353595	0.986973
g__Citricoccus	Age_c	Age_c	Age_c	0.424736	0.302273	0.15998	0.932356	0.294366	0.867289	NA	prevalence	149	13	g__Aeromicrobium	Age_c	Age_c	Age_c	0.72318	0.527636	0.170498	0.915885	0.311927	0.883136	NA	prevalence	189	4	g__Odoribacter	Stunting	Stunting	StuntingStunting	1.14492	0.537043	0.0330159	0.790381	0.0649418	0.757081	NA	prevalence	207	28	g__MBNT15	Age_c	Age_c	Age_c	-1.61315	1.19257	0.418244	0.986973
g__CL500.29_marine_group	Age_c	Age_c	Age_c	-1.20381	0.473533	0.0110163	0.932356	0.0219113	0.867289	NA	prevalence	149	7	g__Aeromonas	Age_c	Age_c	Age_c	-0.47492	0.423807	0.262456	0.915885	0.456028	0.907762	NA	prevalence	189	4	g__OLB12	Age_c	Age_c	Age_c	-0.746075	0.507921	0.141866	0.790381	0.141866	0.757081	NA	prevalence	207	3	g__Megamonas	Age_c	Age_c	Age_c	-0.536916	0.597412	0.452396	0.986973
g__Clade_III	Age_c	Age_c	Age_c	-1.01928	0.479559	0.0335486	0.932356	0.0659717	0.867289	NA	prevalence	149	6	g__Ahniella	Age_c	Age_c	Age_c	-0.43803	0.439199	0.318599	0.915885	0.535693	0.93709	NA	prevalence	189	4	g__OM27_clade	Age_c	Age_c	Age_c	-0.703052	0.363344	0.0529962	0.790381	0.103184	0.757081	NA	prevalence	207	7	g__Megamonas	Teff_Freq_Factor_Binary	Never	Teff_Freq_Factor_BinaryNever	0.88319	1.43473	0.518275	0.986973
g__Clostridia_UCG.014	HP_Result	POS	HP_ResultPOS	-1.14987	1.03108	0.264759	0.932356	0.459421	0.9264	NA	prevalence	149	145	g__AKAU3644	Home_room_factor	Single	Home_room_factorSingle	2.01078	1.50246	0.18079	0.915885	0.18079	0.883136	NA	prevalence	189	2	g__OM27_clade	Stunting	Stunting	StuntingStunting	1.42939	0.867503	0.0994132	0.790381	0.188943	0.757081	NA	prevalence	207	7	g__Megasphaera	Teff_Freq_Factor_Binary	Never	Teff_Freq_Factor_BinaryNever	0.995803	1.3731	0.449576	0.986973
g__Clostridium_sensu_stricto_10	HP_Result	POS	HP_ResultPOS	2.13539	1.58085	0.176766	0.932356	0.176766	0.867289	NA	prevalence	149	2	g__Akkermansia	Age_c	Age_c	Age_c	0.201959	0.16186	0.212125	0.915885	0.379253	0.883136	NA	prevalence	189	135	g__OM60.NOR5._clade	Age_c	Age_c	Age_c	-0.562097	0.403322	0.163417	0.790381	0.30013	0.76897	NA	prevalence	207	5	g__Methanobrevibacter	Age_c	Age_c	Age_c	0.695599	0.365536	0.044268	0.986973
g__Clostridium_sensu_stricto_13	Age_c	Age_c	Age_c	-0.535654	0.47314	0.257582	0.932356	0.448816	0.9264	NA	prevalence	149	5	g__Akkermansia	Home_room_factor	Single	Home_room_factorSingle	0.450926	0.336744	0.180545	0.915885	0.328494	0.883136	NA	prevalence	189	135	g__OPB41	Stunting	Stunting	StuntingStunting	1.71797	1.2285	0.161983	0.790381	0.161983	0.757081	NA	prevalence	207	2	g__Methanobrevibacter	Teff_Freq_Factor_Binary	Never	Teff_Freq_Factor_BinaryNever	-0.518626	0.836449	0.604637	0.986973
g__Clostridium_sensu_stricto_13	HP_Result	POS	HP_ResultPOS	1.62431	1.00778	0.10701	0.932356	0.20257	0.867289	NA	prevalence	149	5	g__AKYH767	Age_c	Age_c	Age_c	-0.377614	0.376339	0.315674	0.915885	0.531698	0.93709	NA	prevalence	189	6	g__Opitutus	Age_c	Age_c	Age_c	-0.889804	0.437893	0.0421526	0.790381	0.0421526	0.757081	NA	prevalence	207	5	g__Methanosphaera	Age_c	Age_c	Age_c	0.359174	0.384013	0.277869	0.986973
g__Clostridium_sensu_stricto_8	Age_c	Age_c	Age_c	-1.07851	0.705928	0.126566	0.932356	0.126566	0.867289	NA	prevalence	149	2	g__Algoriphagus	Home_room_factor	Single	Home_room_factorSingle	0.804986	0.803505	0.316419	0.915885	0.532718	0.93709	NA	prevalence	189	6	g__Opitutus	Stunting	Stunting	StuntingStunting	1.96673	0.945229	0.0374623	0.790381	0.0735211	0.757081	NA	prevalence	207	5	g__Methanosphaera	Teff_Freq_Factor_Binary	Never	Teff_Freq_Factor_BinaryNever	-0.605876	0.822416	0.527505	0.986973
g__Clostridium_sensu_stricto_9	Age_c	Age_c	Age_c	-0.776869	0.673681	0.24884	0.932356	0.24884	0.867289	NA	prevalence	149	2	g__Alicyclobacillus	Age_c	Age_c	Age_c	-0.57898	0.557034	0.29862	0.915885	0.29862	0.883136	NA	prevalence	189	2	g__Oscillibacter	Stunting	Stunting	StuntingStunting	0.98285	0.485651	0.0429928	0.790381	0.0841372	0.757081	NA	prevalence	207	42	g__Methylobacterium.Methylorubrum	Age_c	Age_c	Age_c	-0.686753	0.453469	0.207194	0.986973
g__Coprobacillus	HP_Result	POS	HP_ResultPOS	-2.79087	1.54681	0.071188	0.932356	0.071188	0.867289	NA	prevalence	149	7	g__Alistipes	Age_c	Age_c	Age_c	-0.269019	0.169463	0.112406	0.915885	0.212176	0.883136	NA	prevalence	189	48	g__P9X2b3D02	Stunting	Stunting	StuntingStunting	1.88968	1.26314	0.134649	0.790381	0.134649	0.757081	NA	prevalence	207	2	g__Methylobacterium.Methylorubrum	Teff_Freq_Factor_Binary	Never	Teff_Freq_Factor_BinaryNever	-0.881634	1.23486	0.533834	0.986973
g__Coprococcus	HP_Result	POS	HP_ResultPOS	-2.13539	1.58085	0.176766	0.932356	0.322285	0.867289	NA	prevalence	149	147	g__Alistipes	Home_room_factor	Single	Home_room_factorSingle	0.358604	0.338721	0.289737	0.915885	0.481522	0.918921	NA	prevalence	189	48	g__Paludicola	Stunting	Stunting	StuntingStunting	1.53554	0.648838	0.0179525	0.790381	0.0355827	0.757081	NA	prevalence	207	13	g__Micrococcus	Age_c	Age_c	Age_c	-1.18022	0.125257	0.0152047	0.986973
g__Coriobacteriaceae_UCG.003	HP_Result	POS	HP_ResultPOS	-0.569116	0.401536	0.156381	0.932356	0.288307	0.867289	NA	prevalence	149	38	g__Alkanindiges	Age_c	Age_c	Age_c	-0.643046	0.499552	0.198008	0.915885	0.198008	0.883136	NA	prevalence	189	3	g__Parascardovia	Stunting	Stunting	StuntingStunting	1.88968	1.26314	0.134649	0.790381	0.134649	0.757081	NA	prevalence	207	2	g__Micrococcus	Teff_Freq_Factor_Binary	Never	Teff_Freq_Factor_BinaryNever	3.36716	0.278501	0.00710989	0.986973
g__Coxiella	Age_c	Age_c	Age_c	-0.685181	0.440672	0.11998	0.932356	0.225565	0.867289	NA	prevalence	149	6	g__Alloprevotella	Home_room_factor	Single	Home_room_factorSingle	0.780821	0.313692	0.0128056	0.915885	0.0254472	0.883136	NA	prevalence	189	67	g__Parasutterella	Stunting	Stunting	StuntingStunting	1.22854	0.535948	0.0218893	0.790381	0.0432995	0.757081	NA	prevalence	207	25	g__Microvirga	Age_c	Age_c	Age_c	0.364503	0.445285	0.362554	0.986973
g__Craurococcus.Caldovatus	HP_Result	POS	HP_ResultPOS	1.70183	1.55037	0.272338	0.932356	0.272338	0.867289	NA	prevalence	149	2	g__Allorhizobium.Neorhizobium.Pararhizobium.Rhizobium	Home_room_factor	Single	Home_room_factorSingle	-0.820168	0.762704	0.282221	0.915885	0.484794	0.919659	NA	prevalence	189	9	g__PB19	Age_c	Age_c	Age_c	-0.746075	0.507921	0.141866	0.790381	0.141866	0.757081	NA	prevalence	207	3	g__Microvirga	Teff_Freq_Factor_Binary	Never	Teff_Freq_Factor_BinaryNever	0.308515	0.532506	0.486791	0.986973
g__Crenobacter	HP_Result	POS	HP_ResultPOS	2.13539	1.58085	0.176766	0.932356	0.176766	0.867289	NA	prevalence	149	2	g__alphaI_cluster	Age_c	Age_c	Age_c	-0.57898	0.557034	0.29862	0.915885	0.29862	0.883136	NA	prevalence	189	2	g__Pedobacter	Stunting	Stunting	StuntingStunting	1.88968	1.26314	0.134649	0.790381	0.134649	0.757081	NA	prevalence	207	2	g__Mitochondria	Age_c	Age_c	Age_c	0.445247	0.390545	0.206298	0.986973
g__Crenothrix	Age_c	Age_c	Age_c	-0.776869	0.673681	0.24884	0.932356	0.24884	0.867289	NA	prevalence	149	2	g__Anaerococcus	Home_room_factor	Single	Home_room_factorSingle	-0.636904	0.34651	0.0660544	0.915885	0.127746	0.883136	NA	prevalence	189	53	g__Pedomicrobium	Stunting	Stunting	StuntingStunting	3.51972	1.39546	0.0116602	0.790381	0.0116602	0.757081	NA	prevalence	207	2	g__Mitsuokella	Age_c	Age_c	Age_c	-0.945336	0.762507	0.269234	0.986973
g__Cyanobium_PCC.6307	Age_c	Age_c	Age_c	-0.577115	0.56213	0.304581	0.932356	0.304581	0.867289	NA	prevalence	149	3	g__Anaerofustis	Age_c	Age_c	Age_c	0.899459	0.466473	0.0538288	0.915885	0.10476	0.883136	NA	prevalence	189	6	g__Pelomonas	Stunting	Stunting	StuntingStunting	1.63303	0.890008	0.0665282	0.790381	0.12863	0.757081	NA	prevalence	207	5	g__Mitsuokella	Teff_Freq_Factor_Binary	Never	Teff_Freq_Factor_BinaryNever	-0.735907	1.23901	0.60623	0.986973
g__Cytophaga	Age_c	Age_c	Age_c	-0.887143	0.535248	0.0974298	0.932356	0.185367	0.867289	NA	prevalence	149	4	g__Anaeromyxobacter	Age_c	Age_c	Age_c	-0.794415	0.353158	0.0244833	0.915885	0.0483671	0.883136	NA	prevalence	189	7	g__PeM15	Age_c	Age_c	Age_c	-0.562097	0.403322	0.163417	0.790381	0.30013	0.76897	NA	prevalence	207	5	g__mle1.27	Teff_Freq_Factor_Binary	Never	Teff_Freq_Factor_BinaryNever	-1.67001	2.23001	0.605961	0.986973
g__Dechloromonas	Age_c	Age_c	Age_c	-0.776869	0.673681	0.24884	0.932356	0.24884	0.867289	NA	prevalence	149	2	g__Anaeroplasma	Age_c	Age_c	Age_c	-0.286686	0.215286	0.182976	0.915885	0.332471	0.883136	NA	prevalence	189	24	g__Peredibacter	Age_c	Age_c	Age_c	-0.639853	0.472324	0.175516	0.790381	0.175516	0.757081	NA	prevalence	207	3	g__MND1	Age_c	Age_c	Age_c	-0.899254	0.514488	0.205736	0.986973
g__Defluviitaleaceae_UCG.011	HP_Result	POS	HP_ResultPOS	-1.12422	0.758782	0.138444	0.932356	0.257721	0.867289	NA	prevalence	149	11	g__Anaerotruncus	Age_c	Age_c	Age_c	-0.43803	0.439199	0.318599	0.915885	0.139995	0.883136	NA	prevalence	189	4	g__PHOS.HE36	Age_c	Age_c	Age_c	-0.746075	0.507921	0.141866	0.790381	0.141866	0.757081	NA	prevalence	207	3	g__MND1	Teff_Freq_Factor_Binary	Never	Teff_Freq_Factor_BinaryNever	3.0527	1.29168	0.0941367	0.986973
g__Desemzia	Age_c	Age_c	Age_c	0.46301	0.183378	0.0115733	0.932356	0.0230127	0.867289	NA	prevalence	149	69	g__Anaerovorax	Home_room_factor	Single	Home_room_factorSingle	-1.75252	1.65366	0.289244	0.915885	0.289244	0.883136	NA	prevalence	189	3	g__Phreatobacter	Stunting	Stunting	StuntingStunting	1.94277	0.938996	0.0385473	0.790381	0.0756088	0.757081	NA	prevalence	207	4	g__Mobiluncus	Age_c	Age_c	Age_c	0.293465	0.23391	0.196297	0.986973
g__Desemzia	HP_Result	POS	HP_ResultPOS	0.360434	0.348275	0.300711	0.932356	0.510995	0.9264	NA	prevalence	149	69	g__Anaplasma	Age_c	Age_c	Age_c	-0.519299	0.327193	0.112483	0.915885	0.15565	0.883136	NA	prevalence	189	8	g__PLTA13	Age_c	Age_c	Age_c	-1.25094	0.672803	0.062985	0.790381	0.062985	0.757081	NA	prevalence	207	2	g__Mobiluncus	Teff_Freq_Factor_Binary	Never	Teff_Freq_Factor_BinaryNever	0.482049	0.616742	0.404992	0.986973
g__Desulfitobacterium	HP_Result	POS	HP_ResultPOS	2.13539	1.58085	0.176766	0.932356	0.176766	0.867289	NA	prevalence	149	2	g__Aquicella	Age_c	Age_c	Age_c	-0.696454	0.4589	0.1291	0.915885	0.1291	0.883136	NA	prevalence	189	3	g__PLTA13	Stunting	Stunting	StuntingStunting	2.24707	1.35904	0.0982433	0.790381	0.0982433	0.757081	NA	prevalence	207	2	g__Mogibacterium	Age_c	Age_c	Age_c	-0.206079	0.172096	0.440981	0.986973
g__Desulfobacca	Age_c	Age_c	Age_c	-1.07851	0.705928	0.126566	0.932356	0.126566	0.867289	NA	prevalence	149	2	g__Aquicella	Home_room_factor	Single	Home_room_factorSingle	-2.01938	1.64683	0.220115	0.915885	0.220115	0.883136	NA	prevalence	189	3	g__Polaromonas	Age_c	Age_c	Age_c	-0.562097	0.403322	0.163417	0.790381	0.30013	0.76897	NA	prevalence	207	5	g__Mogibacterium	Teff_Freq_Factor_Binary	Never	Teff_Freq_Factor_BinaryNever	0.782515	0.364323	0.0227886	0.986973
g__Desulfosporosinus	Age_c	Age_c	Age_c	-0.795598	0.584751	0.173647	0.932356	0.173647	0.867289	NA	prevalence	149	3	g__Arenimonas	Age_c	Age_c	Age_c	-0.571702	0.373971	0.12633	0.915885	0.236701	0.883136	NA	prevalence	189	6	g__Polymorphobacter	Age_c	Age_c	Age_c	-0.988119	0.565816	0.0807483	0.790381	0.0807483	0.757081	NA	prevalence	207	2	g__Monoglobus	Age_c	Age_c	Age_c	-0.186373	0.137749	0.420262	0.986973
g__Desulfosporosinus	HP_Result	POS	HP_ResultPOS	1.16772	1.12259	0.298247	0.932356	0.298247	0.867289	NA	prevalence	149	3	g__Armatimonas	Age_c	Age_c	Age_c	-0.501736	0.408913	0.219824	0.915885	0.391325	0.883136	NA	prevalence	189	5	g__Polynucleobacter	Age_c	Age_c	Age_c	-0.56765	0.338144	0.0932064	0.790381	0.177725	0.757081	NA	prevalence	207	8	g__Monoglobus	Teff_Freq_Factor_Binary	Never	Teff_Freq_Factor_BinaryNever	-0.619343	0.277154	0.0659656	0.986973
g__Desulfovibrio	Age_c	Age_c	Age_c	-0.289589	0.238152	0.223991	0.932356	0.397809	0.919909	NA	prevalence	149	23	g__Asteroleplasma	Home_room_factor	Single	Home_room_factorSingle	2.31367	1.40645	0.0999611	0.915885	0.0999611	0.883136	NA	prevalence	189	4	g__Polynucleobacter	Stunting	Stunting	StuntingStunting	1.20519	0.842041	0.152353	0.790381	0.281495	0.76897	NA	prevalence	207	8	g__Murdochiella	Age_c	Age_c	Age_c	-0.481862	0.514181	0.451197	0.986973
g__DEV114	Age_c	Age_c	Age_c	-0.776869	0.673681	0.24884	0.932356	0.24884	0.867289	NA	prevalence	149	2	g__Aurantimicrobium	Age_c	Age_c	Age_c	-0.57898	0.557034	0.29862	0.915885	0.29862	0.883136	NA	prevalence	189	2	g__Prevotella_7	Stunting	Stunting	StuntingStunting	0.829996	0.481752	0.0849123	0.790381	0.162615	0.757081	NA	prevalence	207	47	g__Muribaculaceae	Age_c	Age_c	Age_c	-0.22108	0.35956	0.671287	0.986973
g__Dialister	Age_c	Age_c	Age_c	-0.309698	0.182659	0.0899809	0.932356	0.171865	0.867289	NA	prevalence	149	96	g__Babeliales	Age_c	Age_c	Age_c	-0.98763	0.492373	0.0448714	0.915885	0.0448714	0.883136	NA	prevalence	189	3	g__Prevotellaceae_UCG.001	Age_c	Age_c	Age_c	-0.771484	0.450656	0.0869125	0.790381	0.166271	0.757081	NA	prevalence	207	4	g__Muribaculaceae	Teff_Freq_Factor_Binary	Never	Teff_Freq_Factor_BinaryNever	0.605306	0.716021	0.344915	0.986973
g__Dinghuibacter	Age_c	Age_c	Age_c	-1.01928	0.479559	0.0335486	0.932356	0.0659717	0.867289	NA	prevalence	149	6	g__Bacillus	Age_c	Age_c	Age_c	-0.204745	0.168329	0.223855	0.915885	0.397599	0.883136	NA	prevalence	189	47	g__Prevotellaceae_UCG.004	Stunting	Stunting	StuntingStunting	1.71797	1.2285	0.161983	0.790381	0.161983	0.757081	NA	prevalence	207	2	g__MWH.Ta3	Teff_Freq_Factor_Binary	Never	Teff_Freq_Factor_BinaryNever	1.30357	2.50508	0.618698	0.986973
g__DTU014	HP_Result	POS	HP_ResultPOS	2.13539	1.58085	0.176766	0.932356	0.176766	0.867289	NA	prevalence	149	2	g__Bacillus	Home_room_factor	Single	Home_room_factorSingle	-0.620157	0.35805	0.0832669	0.915885	0.1596	0.883136	NA	prevalence	189	47	g__Prosthecobacter	Age_c	Age_c	Age_c	-0.562097	0.403322	0.163417	0.790381	0.30013	0.76897	NA	prevalence	207	5	g__Mycobacterium	Age_c	Age_c	Age_c	-1.14026	0.547441	0.0770455	0.986973
g__Edaphobaculum	Age_c	Age_c	Age_c	-0.958428	0.502332	0.0563964	0.932356	0.109612	0.867289	NA	prevalence	149	5	g__Bacteroidetes_vadinHA17	Age_c	Age_c	Age_c	-0.57898	0.557034	0.29862	0.915885	0.29862	0.883136	NA	prevalence	189	2	g__Pseudarcicella	Age_c	Age_c	Age_c	-0.52253	0.359421	0.145998	0.790381	0.270681	0.76897	NA	prevalence	207	7	g__Mycobacterium	Teff_Freq_Factor_Binary	Never	Teff_Freq_Factor_BinaryNever	0.959543	0.962278	0.30328	0.986973
g__Eggerthella	Age_c	Age_c	Age_c	-0.309231	0.288981	0.284587	0.932356	0.310624	0.867289	NA	prevalence	149	135	g__Barnesiella	Home_room_factor	Single	Home_room_factorSingle	0.452111	0.426519	0.289144	0.915885	0.494683	0.932225	NA	prevalence	189	26	g__Pseudarcicella	Stunting	Stunting	StuntingStunting	1.35192	0.85586	0.114198	0.790381	0.215354	0.757525	NA	prevalence	207	7	g__Naganishia	Teff_Freq_Factor_Binary	Never	Teff_Freq_Factor_BinaryNever	-1.03721	1.98566	0.647515	0.986973
g__Eisenbergiella	Age_c	Age_c	Age_c	0.491227	0.416009	0.237679	0.932356	0.418866	0.9264	NA	prevalence	149	6	g__BD1.7_clade	Age_c	Age_c	Age_c	-0.528193	0.395618	0.181842	0.915885	0.330617	0.883136	NA	prevalence	189	5	g__Pseudarcobacter	Age_c	Age_c	Age_c	-0.639853	0.472324	0.175516	0.790381	0.175516	0.757081	NA	prevalence	207	3	g__Nakamurella	Teff_Freq_Factor_Binary	Never	Teff_Freq_Factor_BinaryNever	-1.93749	1.62788	0.458681	0.986973
g__Ellin6067	Age_c	Age_c	Age_c	-0.961165	0.465419	0.0389079	0.932356	0.076302	0.867289	NA	prevalence	149	6	g__Bdellovibrio	Home_room_factor	Single	Home_room_factorSingle	1.02366	0.978811	0.295642	0.915885	0.50388	0.93709	NA	prevalence	189	4	g__Pseudoalteromonas	Age_c	Age_c	Age_c	-0.639853	0.472324	0.175516	0.790381	0.175516	0.757081	NA	prevalence	207	3	g__Negativicoccus	Teff_Freq_Factor_Binary	Never	Teff_Freq_Factor_BinaryNever	-0.410268	0.22156	0.39831	0.986973
g__Ellin6067	HP_Result	POS	HP_ResultPOS	1.41018	0.884522	0.110873	0.932356	0.209453	0.867289	NA	prevalence	149	6	g__Bhargavaea	Home_room_factor	Single	Home_room_factorSingle	-2.45243	1.60771	0.127155	0.915885	0.127155	0.883136	NA	prevalence	189	6	g__Pseudohongiella	Age_c	Age_c	Age_c	-0.562097	0.403322	0.163417	0.790381	0.30013	0.76897	NA	prevalence	207	5	g__Neisseria	Age_c	Age_c	Age_c	1.17676	0.752259	0.347399	0.986973
g__Emticicia	Age_c	Age_c	Age_c	-0.795598	0.584751	0.173647	0.932356	0.173647	0.867289	NA	prevalence	149	3	g__Bosea	Age_c	Age_c	Age_c	-0.512103	0.412631	0.214582	0.915885	0.214582	0.883136	NA	prevalence	189	4	g__Rheinheimera	Age_c	Age_c	Age_c	-0.703052	0.363344	0.0529962	0.790381	0.103184	0.757081	NA	prevalence	207	7	g__Nocardioides	Age_c	Age_c	Age_c	0.622217	0.304577	0.0485193	0.986973
g__Emticicia	HP_Result	POS	HP_ResultPOS	1.16772	1.12259	0.298247	0.932356	0.298247	0.867289	NA	prevalence	149	3	g__Bosea	Home_room_factor	Single	Home_room_factorSingle	-2.24525	1.62715	0.167627	0.915885	0.167627	0.883136	NA	prevalence	189	4	g__Rheinheimera	Stunting	Stunting	StuntingStunting	1.42939	0.867503	0.0994132	0.790381	0.188943	0.757081	NA	prevalence	207	7	g__Nocardioides	Teff_Freq_Factor_Binary	Never	Teff_Freq_Factor_BinaryNever	-0.362291	0.630444	0.666702	0.986973
g__Enhydrobacter	HP_Result	POS	HP_ResultPOS	1.70183	1.55037	0.272338	0.932356	0.272338	0.867289	NA	prevalence	149	2	g__Brachybacterium	Age_c	Age_c	Age_c	0.172661	0.162519	0.288053	0.915885	0.493132	0.932225	NA	prevalence	189	58	g__Rhizorhapis	Age_c	Age_c	Age_c	-0.806366	0.380425	0.0340357	0.790381	0.0669129	0.757081	NA	prevalence	207	6	g__NS11.12_marine_group	Age_c	Age_c	Age_c	-3.81878	2.45906	0.187612	0.986973
g__Enteractinococcus	HP_Result	POS	HP_ResultPOS	1.70183	1.55037	0.272338	0.932356	0.272338	0.867289	NA	prevalence	149	2	g__Brevifollis	Age_c	Age_c	Age_c	-0.43803	0.439199	0.318599	0.915885	0.535693	0.93709	NA	prevalence	189	4	g__Rhodococcus	Stunting	Stunting	StuntingStunting	0.74925	0.535585	0.161832	0.790381	0.297474	0.76897	NA	prevalence	207	35	g__NS11.12_marine_group	Teff_Freq_Factor_Binary	Never	Teff_Freq_Factor_BinaryNever	4.49831	4.38379	0.34382	0.986973
g__env.OPS_17	Age_c	Age_c	Age_c	-0.887143	0.535248	0.0974298	0.932356	0.185367	0.867289	NA	prevalence	149	4	g__Brevundimonas	Home_room_factor	Single	Home_room_factorSingle	-0.575584	0.471224	0.221909	0.915885	0.394575	0.883136	NA	prevalence	189	24	g__Rhodoluna	Age_c	Age_c	Age_c	-0.746075	0.507921	0.141866	0.790381	0.141866	0.757081	NA	prevalence	207	3	g__NS9_marine_group	Age_c	Age_c	Age_c	-2.14172	0.905649	0.106156	0.986973
g__Epulopiscium	Age_c	Age_c	Age_c	-0.685181	0.440672	0.11998	0.932356	0.11998	0.867289	NA	prevalence	149	6	g__Bryobacter	Home_room_factor	Single	Home_room_factorSingle	-1.87648	1.64847	0.25499	0.915885	0.25499	0.883136	NA	prevalence	189	3	g__Robinsoniella	Stunting	Stunting	StuntingStunting	1.71797	1.2285	0.161983	0.790381	0.161983	0.757081	NA	prevalence	207	2	g__NS9_marine_group	Teff_Freq_Factor_Binary	Never	Teff_Freq_Factor_BinaryNever	3.62384	1.55977	0.098224	0.986973
g__Erysipelothrix	HP_Result	POS	HP_ResultPOS	2.13539	1.58085	0.176766	0.932356	0.176766	0.867289	NA	prevalence	149	2	g__Butyricicoccus	Home_room_factor	Single	Home_room_factorSingle	0.937781	0.374167	0.0121998	0.915885	0.0242507	0.883136	NA	prevalence	189	142	g__Roseburia	Age_c	Age_c	Age_c	0.272717	0.182649	0.135406	0.790381	0.252477	0.757525	NA	prevalence	207	173	g__Oceanobacillus	Teff_Freq_Factor_Binary	Never	Teff_Freq_Factor_BinaryNever	-1.43415	0.930463	0.243501	0.986973
g__Eubacterium	Age_c	Age_c	Age_c	-0.393498	0.261937	0.133029	0.932356	0.248362	0.867289	NA	prevalence	149	19	g__CAG.56	Home_room_factor	Single	Home_room_factorSingle	0.609023	0.310442	0.049787	0.915885	0.0970953	0.883136	NA	prevalence	189	112	g__Rothia	Age_c	Age_c	Age_c	-0.289043	0.142897	0.0431004	0.790381	0.0843432	0.757081	NA	prevalence	207	100	g__Odoribacter	Teff_Freq_Factor_Binary	Never	Teff_Freq_Factor_BinaryNever	0.189573	0.668725	0.690291	0.986973
g__Ezakiella	Age_c	Age_c	Age_c	0.450845	0.292077	0.122689	0.932356	0.230326	0.867289	NA	prevalence	149	13	g__CAG.873	Age_c	Age_c	Age_c	1.01206	0.414051	0.0145142	0.915885	0.0288177	0.883136	NA	prevalence	189	9	g__Ruminococcus	Age_c	Age_c	Age_c	0.685432	0.425523	0.107224	0.790381	0.202951	0.757525	NA	prevalence	207	203	g__Olsenella	Age_c	Age_c	Age_c	-0.00610875	0.126137	0.669479	0.986973
g__Ezakiella	HP_Result	POS	HP_ResultPOS	-0.886952	0.621692	0.153674	0.932356	0.255903	0.867289	NA	prevalence	149	13	g__CAG.873	Home_room_factor	Single	Home_room_factorSingle	0.971123	0.700857	0.165863	0.915885	0.304215	0.883136	NA	prevalence	189	9	g__Sanguibacter.Flavimobilis	Age_c	Age_c	Age_c	0.494439	0.296862	0.0958025	0.790381	0.182427	0.757081	NA	prevalence	207	14	g__Olsenella	Teff_Freq_Factor_Binary	Never	Teff_Freq_Factor_BinaryNever	0.101648	0.255219	0.493949	0.986973
g__Facklamia	Age_c	Age_c	Age_c	0.404873	0.34086	0.234912	0.932356	0.414641	0.9264	NA	prevalence	149	10	g__Candidatus_Aquiluna	Age_c	Age_c	Age_c	-0.501736	0.408913	0.219824	0.915885	0.391325	0.883136	NA	prevalence	189	5	g__SAR324_clade.Marine_group_B.	Stunting	Stunting	StuntingStunting	1.73202	0.90231	0.0549163	0.790381	0.106817	0.757081	NA	prevalence	207	5	g__OM60.NOR5._clade	Teff_Freq_Factor_Binary	Never	Teff_Freq_Factor_BinaryNever	1.28058	1.43841	0.413775	0.986973
g__Facklamia	HP_Result	POS	HP_ResultPOS	0.788782	0.68567	0.249987	0.932356	0.0525468	0.867289	NA	prevalence	149	10	g__Candidatus_Aquirestis	Age_c	Age_c	Age_c	-0.433277	0.356926	0.224781	0.915885	0.399035	0.883136	NA	prevalence	189	7	g__Sarcina	Age_c	Age_c	Age_c	0.957667	0.489756	0.0505364	0.790381	0.0985188	0.757081	NA	prevalence	207	204	g__Oribacterium	Age_c	Age_c	Age_c	0.186611	0.262669	0.356519	0.986973
g__Falsirhodobacter	Age_c	Age_c	Age_c	-1.07851	0.705928	0.126566	0.932356	0.126566	0.867289	NA	prevalence	149	2	g__Candidatus_Finniella	Age_c	Age_c	Age_c	-0.620442	0.526192	0.238351	0.915885	0.238351	0.883136	NA	prevalence	189	2	g__SB.5	Stunting	Stunting	StuntingStunting	1.88968	1.26314	0.134649	0.790381	0.134649	0.757081	NA	prevalence	207	2	g__Oribacterium	Teff_Freq_Factor_Binary	Never	Teff_Freq_Factor_BinaryNever	0.297392	0.49346	0.454938	0.986973
g__Family_XI	HP_Result	POS	HP_ResultPOS	-1.6831	1.61619	0.29769	0.932356	0.29769	0.867289	NA	prevalence	149	3	g__Candidatus_Finniella	Home_room_factor	Single	Home_room_factorSingle	-1.66477	1.67882	0.321378	0.915885	0.321378	0.883136	NA	prevalence	189	2	g__SC.I.84	Age_c	Age_c	Age_c	-0.462622	0.319468	0.147589	0.790381	0.273395	0.76897	NA	prevalence	207	9	g__Oscillibacter	Age_c	Age_c	Age_c	-0.541206	0.299756	0.128077	0.986973
g__Ferribacterium	Age_c	Age_c	Age_c	-0.795598	0.584751	0.173647	0.932356	0.173647	0.867289	NA	prevalence	149	3	g__Candidatus_Limnoluna	Age_c	Age_c	Age_c	-0.690433	0.459904	0.133289	0.915885	0.133289	0.883136	NA	prevalence	189	4	g__Scardovia	Age_c	Age_c	Age_c	-1.22885	0.471767	0.00919349	0.790381	0.00919349	0.709737	NA	prevalence	207	4	g__Oscillospira	Age_c	Age_c	Age_c	-0.232342	0.234207	0.539564	0.986973
g__Ferribacterium	HP_Result	POS	HP_ResultPOS	1.16772	1.12259	0.298247	0.932356	0.298247	0.867289	NA	prevalence	149	3	g__Candidatus_Limnoluna	Home_room_factor	Single	Home_room_factorSingle	0.989745	0.980075	0.312559	0.915885	0.527425	0.93709	NA	prevalence	189	4	g__Secundilactobacillus	Stunting	Stunting	StuntingStunting	1.29231	0.847626	0.127353	0.790381	0.238487	0.757525	NA	prevalence	207	7	g__Oscillospira	Teff_Freq_Factor_Binary	Never	Teff_Freq_Factor_BinaryNever	0.641496	0.504206	0.252179	0.986973
g__Ferruginibacter	Age_c	Age_c	Age_c	-0.776869	0.673681	0.24884	0.932356	0.24884	0.867289	NA	prevalence	149	2	g__Candidatus_Megaira	Age_c	Age_c	Age_c	-0.745279	0.398298	0.061323	0.915885	0.118885	0.883136	NA	prevalence	189	5	g__Sedimentibacter	Age_c	Age_c	Age_c	-0.56198	0.361565	0.120113	0.790381	0.120113	0.757081	NA	prevalence	207	6	g__Oscillospiraceae	Age_c	Age_c	Age_c	-0.615484	0.247185	0.119125	0.986973
g__Fluviicola	Age_c	Age_c	Age_c	-0.958428	0.502332	0.0563964	0.932356	0.109612	0.867289	NA	prevalence	149	5	g__Candidatus_Methylomirabilis	Age_c	Age_c	Age_c	-0.57898	0.557034	0.29862	0.915885	0.29862	0.883136	NA	prevalence	189	2	g__Sediminibacterium	Age_c	Age_c	Age_c	-0.727768	0.342414	0.0335529	0.790381	0.06598	0.757081	NA	prevalence	207	8	g__Oscillospiraceae	Teff_Freq_Factor_Binary	Never	Teff_Freq_Factor_BinaryNever	0.271635	0.336558	0.381578	0.986973
g__Fonticella	Age_c	Age_c	Age_c	-0.795598	0.584751	0.173647	0.932356	0.173647	0.867289	NA	prevalence	149	3	g__Candidatus_Methylopumilus	Age_c	Age_c	Age_c	-0.433277	0.356926	0.224781	0.915885	0.0369442	0.883136	NA	prevalence	189	7	g__Sediminibacterium	Stunting	Stunting	StuntingStunting	1.2751	0.852045	0.134519	0.790381	0.237681	0.757525	NA	prevalence	207	8	g__Oxalobacter	Age_c	Age_c	Age_c	0.137727	0.431928	0.64693	0.986973
g__Fonticella	HP_Result	POS	HP_ResultPOS	1.16772	1.12259	0.298247	0.932356	0.298247	0.867289	NA	prevalence	149	3	g__Candidatus_Nitrotoga	Age_c	Age_c	Age_c	-0.57898	0.557034	0.29862	0.915885	0.29862	0.883136	NA	prevalence	189	2	g__Serratia	Age_c	Age_c	Age_c	0.75042	0.518457	0.147782	0.790381	0.147782	0.757081	NA	prevalence	207	4	g__Oxalobacter	Teff_Freq_Factor_Binary	Never	Teff_Freq_Factor_BinaryNever	0.306783	0.837976	0.650714	0.986973
g__Fructilactobacillus	Age_c	Age_c	Age_c	-0.226725	0.17445	0.193717	0.932356	0.349908	0.889315	NA	prevalence	149	67	g__Candidatus_Planktoluna	Age_c	Age_c	Age_c	-0.536588	0.401845	0.181774	0.915885	0.330506	0.883136	NA	prevalence	189	6	g__SH3.11	Age_c	Age_c	Age_c	-0.672829	0.389784	0.0843191	0.790381	0.161528	0.757081	NA	prevalence	207	6	g__Paenibacillus	Age_c	Age_c	Age_c	0.529395	0.543113	0.389146	0.986973
g__Fusicatenibacter	HP_Result	POS	HP_ResultPOS	-2.38278	1.52304	0.117702	0.932356	0.22155	0.867289	NA	prevalence	149	146	g__Candidatus_Planktoluna	Home_room_factor	Single	Home_room_factorSingle	1.49641	0.920862	0.104159	0.915885	0.19747	0.883136	NA	prevalence	189	6	g__SH3.11	Stunting	Stunting	StuntingStunting	1.60991	0.888564	0.0700151	0.790381	0.135128	0.757081	NA	prevalence	207	6	g__Paenibacillus	Teff_Freq_Factor_Binary	Never	Teff_Freq_Factor_BinaryNever	1.79619	1.88532	0.424187	0.986973
g__Fusobacterium	HP_Result	POS	HP_ResultPOS	1.14987	1.03108	0.264759	0.932356	0.403082	0.921577	NA	prevalence	149	4	g__Candidatus_Planktophila	Age_c	Age_c	Age_c	-0.457298	0.348295	0.189195	0.915885	0.342596	0.883136	NA	prevalence	189	7	g__Shewanella	Stunting	Stunting	StuntingStunting	1.94277	0.938996	0.0385473	0.790381	0.0756088	0.757081	NA	prevalence	207	4	g__Paeniclostridium	Teff_Freq_Factor_Binary	Never	Teff_Freq_Factor_BinaryNever	-0.578425	1.09626	0.681664	0.986973
g__Gaiella	HP_Result	POS	HP_ResultPOS	-1.77703	1.64092	0.278832	0.932356	0.278832	0.867289	NA	prevalence	149	2	g__Candidatus_Solibacter	Age_c	Age_c	Age_c	-0.643046	0.499552	0.198008	0.915885	0.198008	0.883136	NA	prevalence	189	3	g__SL56_marine_group	Age_c	Age_c	Age_c	-0.888622	0.400983	0.0266839	0.790381	0.0266839	0.757081	NA	prevalence	207	6	g__Paludicola	Age_c	Age_c	Age_c	1.30428	1.0508	0.222046	0.986973
g__Gallicola	Age_c	Age_c	Age_c	0.444932	0.394264	0.259103	0.932356	0.130248	0.867289	NA	prevalence	149	7	g__Caproiciproducens	Home_room_factor	Single	Home_room_factorSingle	1.78387	0.939335	0.0575538	0.915885	0.111795	0.883136	NA	prevalence	189	6	g__SL56_marine_group	Stunting	Stunting	StuntingStunting	1.72536	0.908554	0.0575619	0.790381	0.11181	0.757081	NA	prevalence	207	6	g__Parabacteroides	Teff_Freq_Factor_Binary	Never	Teff_Freq_Factor_BinaryNever	0.119699	0.473057	0.674917	0.986973
g__GCA.900066575	HP_Result	POS	HP_ResultPOS	-0.556605	0.453629	0.219821	0.932356	0.391321	0.917796	NA	prevalence	149	28	g__Catenibacterium	Age_c	Age_c	Age_c	-0.795077	0.681541	0.243377	0.915885	0.153101	0.883136	NA	prevalence	189	187	g__Solitalea	Stunting	Stunting	StuntingStunting	2.001	0.946952	0.0345928	0.790381	0.0679889	0.757081	NA	prevalence	207	4	g__Paraclostridium	Age_c	Age_c	Age_c	0.61207	0.391989	0.11769	0.986973
g__Gemmatimonas	Age_c	Age_c	Age_c	-0.497327	0.398883	0.212472	0.932356	0.379799	0.905196	NA	prevalence	149	7	g__Catenisphaera	Home_room_factor	Single	Home_room_factorSingle	0.600525	0.325349	0.0649235	0.915885	0.125632	0.883136	NA	prevalence	189	56	g__Sphingorhabdus	Age_c	Age_c	Age_c	-0.703052	0.363344	0.0529962	0.790381	0.103184	0.757081	NA	prevalence	207	7	g__Paraclostridium	Teff_Freq_Factor_Binary	Never	Teff_Freq_Factor_BinaryNever	-0.470853	0.685576	0.585101	0.986973
g__Geobacteraceae	HP_Result	POS	HP_ResultPOS	2.13539	1.58085	0.176766	0.932356	0.176766	0.867289	NA	prevalence	149	2	g__CCM19a	Age_c	Age_c	Age_c	-0.501736	0.408913	0.219824	0.915885	0.391325	0.883136	NA	prevalence	189	5	g__Sphingorhabdus	Stunting	Stunting	StuntingStunting	1.42939	0.867503	0.0994132	0.790381	0.188943	0.757081	NA	prevalence	207	7	g__Paracoccus	Age_c	Age_c	Age_c	0.241907	0.307525	0.332227	0.986973
g__GKS98_freshwater_group	Age_c	Age_c	Age_c	-0.806289	0.489148	0.0992798	0.932356	0.0992798	0.867289	NA	prevalence	149	5	g__Cellulosilyticum	Age_c	Age_c	Age_c	0.730205	0.426247	0.0866939	0.915885	0.165872	0.883136	NA	prevalence	189	7	g__Sporichthyaceae	Age_c	Age_c	Age_c	-0.56765	0.338144	0.0932064	0.790381	0.177725	0.757081	NA	prevalence	207	8	g__Paracoccus	Teff_Freq_Factor_Binary	Never	Teff_Freq_Factor_BinaryNever	0.590899	0.56817	0.250038	0.986973
g__Gluconobacter	Age_c	Age_c	Age_c	-0.444146	0.375244	0.236564	0.932356	0.417165	0.9264	NA	prevalence	149	8	g__Cetobacterium	Home_room_factor	Single	Home_room_factorSingle	-2.18494	1.62736	0.179394	0.915885	0.179394	0.883136	NA	prevalence	189	4	g__Sporichthyaceae	Stunting	Stunting	StuntingStunting	1.20519	0.842041	0.152353	0.790381	0.281495	0.76897	NA	prevalence	207	8	g__Paraprevotella	Teff_Freq_Factor_Binary	Never	Teff_Freq_Factor_BinaryNever	0.630018	1.22234	0.581935	0.986973
g__Gordonia	HP_Result	POS	HP_ResultPOS	1.70183	1.55037	0.272338	0.932356	0.272338	0.867289	NA	prevalence	149	2	g__Chloroplast	Age_c	Age_c	Age_c	-0.377781	0.214714	0.0784995	0.915885	0.150837	0.883136	NA	prevalence	189	23	g__SRB2	Stunting	Stunting	StuntingStunting	1.71797	1.2285	0.161983	0.790381	0.161983	0.757081	NA	prevalence	207	2	g__Parasutterella	Age_c	Age_c	Age_c	-0.463204	0.438558	0.379219	0.986973
g__Gordonibacter	Age_c	Age_c	Age_c	0.337999	0.177906	0.0574501	0.932356	0.1116	0.867289	NA	prevalence	149	63	g__Chloroplast	Home_room_factor	Single	Home_room_factorSingle	-0.658957	0.476456	0.166653	0.915885	0.305533	0.883136	NA	prevalence	189	23	g__ST.12K33	Age_c	Age_c	Age_c	-0.746075	0.507921	0.141866	0.790381	0.141866	0.757081	NA	prevalence	207	3	g__Parasutterella	Teff_Freq_Factor_Binary	Never	Teff_Freq_Factor_BinaryNever	-0.57186	1.01979	0.636431	0.986973
g__GOUTA6	Age_c	Age_c	Age_c	-0.577115	0.56213	0.304581	0.932356	0.304581	0.867289	NA	prevalence	149	3	g__Christensenella	Age_c	Age_c	Age_c	0.825617	0.599807	0.168676	0.915885	0.168676	0.883136	NA	prevalence	189	3	g__Sterolibacterium	Stunting	Stunting	StuntingStunting	1.71797	1.2285	0.161983	0.790381	0.161983	0.757081	NA	prevalence	207	2	g__Parvimonas	Age_c	Age_c	Age_c	-0.164147	0.15867	0.561433	0.986973
g__Helicobacter	Age_c	Age_c	Age_c	-1.40018	0.658981	0.0336065	0.932356	0.0336065	0.867289	NA	prevalence	149	3	g__Christensenellaceae_R.7_group	Age_c	Age_c	Age_c	0.417668	0.292906	0.153883	0.915885	0.284087	0.883136	NA	prevalence	189	179	g__Streptomyces	Stunting	Stunting	StuntingStunting	1.94277	0.938996	0.0385473	0.790381	0.0756088	0.757081	NA	prevalence	207	4	g__Pediococcus	Age_c	Age_c	Age_c	-0.328474	0.289951	0.375327	0.986973
g__Helicobacter	HP_Result	POS	HP_ResultPOS	1.57874	1.15371	0.171185	0.932356	0.313066	0.867289	NA	prevalence	149	3	g__Christensenellaceae_R.7_group	Home_room_factor	Single	Home_room_factorSingle	1.7833	0.918312	0.0521448	0.915885	0.101571	0.883136	NA	prevalence	189	179	g__Subgroup_10	Stunting	Stunting	StuntingStunting	1.88968	1.26314	0.134649	0.790381	0.134649	0.757081	NA	prevalence	207	2	g__Pediococcus	Teff_Freq_Factor_Binary	Never	Teff_Freq_Factor_BinaryNever	0.317465	0.608789	0.516182	0.986973
g__hgcI_clade	Age_c	Age_c	Age_c	-1.01928	0.479559	0.0335486	0.932356	0.0659717	0.867289	NA	prevalence	149	6	g__Chthoniobacter	Age_c	Age_c	Age_c	-0.608989	0.356825	0.0878798	0.915885	0.168037	0.883136	NA	prevalence	189	7	g__Sulfuritalea	Age_c	Age_c	Age_c	-0.672829	0.389784	0.0843191	0.790381	0.161528	0.757081	NA	prevalence	207	6	g__Pelomonas	Teff_Freq_Factor_Binary	Never	Teff_Freq_Factor_BinaryNever	-1.70087	1.15876	0.297659	0.986973
g__Hirschia	Age_c	Age_c	Age_c	-0.958428	0.502332	0.0563964	0.932356	0.109612	0.867289	NA	prevalence	149	5	g__Citricoccus	Age_c	Age_c	Age_c	0.393414	0.271092	0.14672	0.915885	0.271913	0.883136	NA	prevalence	189	17	g__Sulfuritalea	Stunting	Stunting	StuntingStunting	1.60991	0.888564	0.0700151	0.790381	0.135128	0.757081	NA	prevalence	207	6	g__Peptoniphilus	Age_c	Age_c	Age_c	0.17111	0.212291	0.284659	0.986973
g__Holdemania	Age_c	Age_c	Age_c	0.48543	0.455685	0.286751	0.932356	0.286751	0.867289	NA	prevalence	149	4	g__CL500.29_marine_group	Age_c	Age_c	Age_c	-0.608989	0.356825	0.0878798	0.915885	0.168037	0.883136	NA	prevalence	189	7	g__Sutterella	Stunting	Stunting	StuntingStunting	0.976609	0.563182	0.082902	0.790381	0.158931	0.757081	NA	prevalence	207	25	g__Peptoniphilus	Teff_Freq_Factor_Binary	Never	Teff_Freq_Factor_BinaryNever	-0.596216	0.473158	0.286452	0.986973
g__Holdemania	HP_Result	POS	HP_ResultPOS	-2.43012	1.5795	0.123916	0.932356	0.123916	0.867289	NA	prevalence	149	4	g__Clade_III	Age_c	Age_c	Age_c	-0.480525	0.341479	0.159371	0.915885	0.293344	0.883136	NA	prevalence	189	8	g__Sva0081_sediment_group	Stunting	Stunting	StuntingStunting	1.88968	1.26314	0.134649	0.790381	0.134649	0.757081	NA	prevalence	207	2	g__Peptostreptococcus	Teff_Freq_Factor_Binary	Never	Teff_Freq_Factor_BinaryNever	-0.667945	0.325389	0.0847483	0.986973
g__Howardella	HP_Result	POS	HP_ResultPOS	-0.51507	0.382062	0.177616	0.932356	0.323684	0.867372	NA	prevalence	149	43	g__Clostridia_UCG.014	Age_c	Age_c	Age_c	0.692161	0.33694	0.0399508	0.915885	0.0783055	0.883136	NA	prevalence	189	182	g__Sva0485	Age_c	Age_c	Age_c	-0.91304	0.569164	0.108675	0.790381	0.108675	0.757081	NA	prevalence	207	3	g__Phascolarctobacterium	Teff_Freq_Factor_Binary	Never	Teff_Freq_Factor_BinaryNever	-1.34119	0.98114	0.2187	0.986973
g__Hungatella	HP_Result	POS	HP_ResultPOS	-0.766936	0.555845	0.167659	0.932356	0.307208	0.867289	NA	prevalence	149	18	g__Clostridia_UCG.014	Home_room_factor	Single	Home_room_factorSingle	2.83416	1.60209	0.0768864	0.915885	0.0123384	0.883136	NA	prevalence	189	182	g__Sva0485	Stunting	Stunting	StuntingStunting	2.72639	1.11248	0.0142568	0.790381	0.0283103	0.757081	NA	prevalence	207	3	g__Phaselicystis	Teff_Freq_Factor_Binary	Never	Teff_Freq_Factor_BinaryNever	-0.640567	0.56623	0.507061	0.986973
g__Hydrogenoanaerobacterium	Age_c	Age_c	Age_c	-0.737526	0.479213	0.123796	0.932356	0.14136	0.867289	NA	prevalence	149	5	g__Clostridia_vadinBB60_group	Home_room_factor	Single	Home_room_factorSingle	0.548711	0.492457	0.26518	0.915885	0.357324	0.883136	NA	prevalence	189	18	g__Syntrophorhabdus	Stunting	Stunting	StuntingStunting	1.71797	1.2285	0.161983	0.790381	0.161983	0.757081	NA	prevalence	207	2	g__Phenylobacterium	Age_c	Age_c	Age_c	-1.87285	1.31225	0.302584	0.986973
g__Hydrogenoanaerobacterium	HP_Result	POS	HP_ResultPOS	0.973274	0.912462	0.286132	0.932356	0.48426	0.9264	NA	prevalence	149	5	g__Clostridioides	Home_room_factor	Single	Home_room_factorSingle	0.733799	0.593842	0.216577	0.915885	0.386249	0.883136	NA	prevalence	189	12	g__Terrimonas	Stunting	Stunting	StuntingStunting	1.71797	1.2285	0.161983	0.790381	0.161983	0.757081	NA	prevalence	207	2	g__Phenylobacterium	Teff_Freq_Factor_Binary	Never	Teff_Freq_Factor_BinaryNever	2.66106	2.18828	0.336638	0.986973
g__Hydrogenophaga	Age_c	Age_c	Age_c	-1.39835	0.60767	0.0213823	0.932356	0.0213823	0.867289	NA	prevalence	149	4	g__Clostridium_sensu_stricto_12	Home_room_factor	Single	Home_room_factorSingle	-0.914166	0.760204	0.229159	0.915885	0.405804	0.8862	NA	prevalence	189	9	g__Thermomonas	Age_c	Age_c	Age_c	-0.638728	0.3234	0.0482632	0.790381	0.0482632	0.757081	NA	prevalence	207	8	g__Phoenicibacter	Age_c	Age_c	Age_c	-0.424681	0.327507	0.316657	0.986973
g__Hydrogenophaga	HP_Result	POS	HP_ResultPOS	1.03625	1.00912	0.304475	0.932356	0.516244	0.9264	NA	prevalence	149	4	g__Clostridium_sensu_stricto_6	Home_room_factor	Single	Home_room_factorSingle	-0.785966	0.58009	0.175448	0.915885	0.320114	0.883136	NA	prevalence	189	16	g__Timonella	Stunting	Stunting	StuntingStunting	1.21444	0.707063	0.085872	0.790381	0.16437	0.757081	NA	prevalence	207	11	g__Phoenicibacter	Teff_Freq_Factor_Binary	Never	Teff_Freq_Factor_BinaryNever	0.599663	0.710918	0.372085	0.986973
g__Hyphomicrobium	Age_c	Age_c	Age_c	-0.887143	0.535248	0.0974298	0.932356	0.171377	0.867289	NA	prevalence	149	4	g__Colidextribacter	Home_room_factor	Single	Home_room_factorSingle	0.53961	0.353337	0.126716	0.915885	0.237374	0.883136	NA	prevalence	189	43	g__TM7x	Age_c	Age_c	Age_c	0.342149	0.223458	0.12573	0.790381	0.12573	0.757081	NA	prevalence	207	25	g__Phreatobacter	Age_c	Age_c	Age_c	0.725813	0.512078	0.367282	0.986973
g__Hyphomonas	Age_c	Age_c	Age_c	-1.07851	0.705928	0.126566	0.932356	0.126566	0.867289	NA	prevalence	149	2	g__Companilactobacillus	Age_c	Age_c	Age_c	-0.202236	0.162447	0.213156	0.915885	0.380876	0.883136	NA	prevalence	189	126	g__TRA3.20	Age_c	Age_c	Age_c	-0.748907	0.325365	0.0213498	0.790381	0.0422438	0.757081	NA	prevalence	207	9	g__Phreatobacter	Teff_Freq_Factor_Binary	Never	Teff_Freq_Factor_BinaryNever	1.48627	1.33509	0.449354	0.986973
g__Iamia	Age_c	Age_c	Age_c	0.678681	0.648208	0.295094	0.932356	0.295094	0.867289	NA	prevalence	149	2	g__Companilactobacillus	Home_room_factor	Single	Home_room_factorSingle	-0.618685	0.318111	0.0517901	0.915885	0.100898	0.883136	NA	prevalence	189	126	g__TRA3.20	Stunting	Stunting	StuntingStunting	1.14	0.840189	0.174834	0.790381	0.319102	0.785458	NA	prevalence	207	9	g__Planktothrix_NIVA.CYA_15	Teff_Freq_Factor_Binary	Never	Teff_Freq_Factor_BinaryNever	-2.48248	5.15188	0.722331	0.986973
g__Incertae_Sedis	Age_c	Age_c	Age_c	-0.295473	0.18425	0.10879	0.932356	0.205746	0.867289	NA	prevalence	149	99	g__Coprobacillus	Age_c	Age_c	Age_c	-0.406556	0.287668	0.157573	0.915885	0.196695	0.883136	NA	prevalence	189	12	g__Treponema	Stunting	Stunting	StuntingStunting	1.65454	1.22236	0.175878	0.790381	0.175878	0.757081	NA	prevalence	207	2	g__Planomicrobium	Age_c	Age_c	Age_c	1.10896	0.569351	0.0461052	0.986973
g__Intestinimonas	HP_Result	POS	HP_ResultPOS	-0.750414	0.361896	0.0381198	0.932356	0.0747865	0.867289	NA	prevalence	149	97	g__Coprococcus	Age_c	Age_c	Age_c	0.747946	0.415472	0.0718244	0.915885	0.13849	0.883136	NA	prevalence	189	185	g__Turicibacter	Age_c	Age_c	Age_c	0.639853	0.472324	0.175516	0.790381	0.320226	0.785458	NA	prevalence	207	204	g__Polaromonas	Teff_Freq_Factor_Binary	Never	Teff_Freq_Factor_BinaryNever	-0.410376	0.518654	0.574931	0.986973
g__JG36.GS.52	Age_c	Age_c	Age_c	-0.795598	0.584751	0.173647	0.932356	0.173647	0.867289	NA	prevalence	149	3	g__Coprococcus	Home_room_factor	Single	Home_room_factorSingle	2.29105	1.62896	0.159591	0.915885	0.293713	0.883136	NA	prevalence	189	185	g__Tyzzerella	Age_c	Age_c	Age_c	-0.218577	0.157107	0.164145	0.790381	0.301347	0.76897	NA	prevalence	207	147	g__Polynucleobacter	Age_c	Age_c	Age_c	-1.3942	2.06719	0.548657	0.986973
g__JG36.GS.52	HP_Result	POS	HP_ResultPOS	1.16772	1.12259	0.298247	0.932356	0.298247	0.867289	NA	prevalence	149	3	g__Coriobacteriaceae_UCG.003	Age_c	Age_c	Age_c	-0.23136	0.171985	0.178549	0.915885	0.173894	0.883136	NA	prevalence	189	45	g__UCG.003	Stunting	Stunting	StuntingStunting	0.708956	0.46385	0.126409	0.790381	0.23684	0.757525	NA	prevalence	207	68	g__Polynucleobacter	Teff_Freq_Factor_Binary	Never	Teff_Freq_Factor_BinaryNever	3.10497	3.6852	0.426656	0.986973
g__Kapabacteriales	Age_c	Age_c	Age_c	-0.879864	0.432608	0.0419658	0.932356	0.0821705	0.867289	NA	prevalence	149	7	g__Corynebacterium	Age_c	Age_c	Age_c	-0.252503	0.159147	0.112603	0.915885	0.212527	0.883136	NA	prevalence	189	114	g__UCG.005	Stunting	Stunting	StuntingStunting	0.807411	0.571034	0.157378	0.790381	0.289988	0.76897	NA	prevalence	207	138	g__Porphyrobacter	Teff_Freq_Factor_Binary	Never	Teff_Freq_Factor_BinaryNever	-1.64326	2.44695	0.638437	0.986973
g__KF.JG30.C25	Age_c	Age_c	Age_c	-1.07851	0.705928	0.126566	0.932356	0.126566	0.867289	NA	prevalence	149	2	g__Crenothrix	Age_c	Age_c	Age_c	-0.57898	0.557034	0.29862	0.915885	0.29862	0.883136	NA	prevalence	189	2	g__UCG.009	Age_c	Age_c	Age_c	-0.404402	0.239957	0.0919289	0.790381	0.0884145	0.757081	NA	prevalence	207	20	g__Porphyromonas	Age_c	Age_c	Age_c	0.745119	0.39555	0.0701809	0.986973
g__KI89A_clade	Age_c	Age_c	Age_c	-0.577115	0.56213	0.304581	0.932356	0.304581	0.867289	NA	prevalence	149	3	g__Cytophaga	Age_c	Age_c	Age_c	-0.47492	0.423807	0.262456	0.915885	0.456028	0.907762	NA	prevalence	189	4	g__Undibacterium	Stunting	Stunting	StuntingStunting	1.5786	0.737016	0.0322028	0.790381	0.0633685	0.757081	NA	prevalence	207	9	g__Porphyromonas	Teff_Freq_Factor_Binary	Never	Teff_Freq_Factor_BinaryNever	-1.27787	0.788383	0.162465	0.986973
g__Kocuria	HP_Result	POS	HP_ResultPOS	0.601936	0.383703	0.116705	0.932356	0.21979	0.867289	NA	prevalence	149	105	g__Dechloromonas	Home_room_factor	Single	Home_room_factorSingle	1.65288	1.4718	0.261425	0.915885	0.261425	0.883136	NA	prevalence	189	2	g__V9D2013_group	Age_c	Age_c	Age_c	-0.639853	0.472324	0.175516	0.790381	0.175516	0.757081	NA	prevalence	207	3	g__Prevotella	Teff_Freq_Factor_Binary	Never	Teff_Freq_Factor_BinaryNever	-1.09587	0.599233	0.0992931	0.986973
g__Kurthia	HP_Result	POS	HP_ResultPOS	0.368728	0.347538	0.288702	0.932356	0.494055	0.9264	NA	prevalence	149	60	g__Desulfitobacterium	Age_c	Age_c	Age_c	-0.696454	0.4589	0.1291	0.915885	0.1291	0.883136	NA	prevalence	189	3	g__Variovorax	Stunting	Stunting	StuntingStunting	1.63303	0.890008	0.0665282	0.790381	0.12863	0.757081	NA	prevalence	207	5	g__Prevotella_7	Age_c	Age_c	Age_c	0.407809	0.338714	0.175857	0.986973
g__Lachnoclostridium	HP_Result	POS	HP_ResultPOS	-0.866865	0.41551	0.0369541	0.932356	0.0725426	0.867289	NA	prevalence	149	37	g__Desulfitobacterium	Home_room_factor	Single	Home_room_factorSingle	-2.01938	1.64683	0.220115	0.915885	0.220115	0.883136	NA	prevalence	189	3	g__Vermiphilaceae	Age_c	Age_c	Age_c	-1.1262	0.546432	0.0393025	0.790381	0.0393025	0.757081	NA	prevalence	207	3	g__Prevotella_7	Teff_Freq_Factor_Binary	Never	Teff_Freq_Factor_BinaryNever	-1.85521	0.800691	0.033518	0.986973
g__Lachnospiraceae_ND3007_group	Age_c	Age_c	Age_c	0.37111	0.246175	0.131681	0.932356	0.230465	0.867289	NA	prevalence	149	127	g__Desulfosporosinus	Home_room_factor	Single	Home_room_factorSingle	-1.96257	1.64603	0.233141	0.915885	0.233141	0.883136	NA	prevalence	189	3	g__Vermiphilaceae	Stunting	Stunting	StuntingStunting	1.70887	1.22855	0.164236	0.790381	0.164236	0.757081	NA	prevalence	207	3	g__Prevotella_9	Teff_Freq_Factor_Binary	Never	Teff_Freq_Factor_BinaryNever	-0.923824	0.488893	0.0920201	0.986973
g__Lachnospiraceae_UCG.001	HP_Result	POS	HP_ResultPOS	-0.777037	0.567634	0.171029	0.932356	0.312807	0.867289	NA	prevalence	149	16	g__DEV114	Home_room_factor	Single	Home_room_factorSingle	1.65288	1.4718	0.261425	0.915885	0.261425	0.883136	NA	prevalence	189	2	g__Weissella	Stunting	Stunting	StuntingStunting	-0.857193	0.558151	0.124594	0.790381	0.233665	0.757525	NA	prevalence	207	181	g__Prevotellaceae_NK3B31_group	Age_c	Age_c	Age_c	-0.835513	0.609393	0.335475	0.986973
g__Lachnospiraceae_UCG.003	HP_Result	POS	HP_ResultPOS	-0.430439	0.343291	0.209892	0.932356	0.375729	0.901414	NA	prevalence	149	71	g__Dialister	Age_c	Age_c	Age_c	-0.297215	0.165362	0.0722772	0.915885	0.13933	0.883136	NA	prevalence	189	129	g__Abiotrophia	Age_c	Age_c	Age_c	-0.269288	0.160271	0.178136	0.794593	0.32454	0.791195	NA	abundance	207	55	g__Prevotellaceae_NK3B31_group	Teff_Freq_Factor_Binary	Never	Teff_Freq_Factor_BinaryNever	0.966352	1.26743	0.495491	0.986973
g__Lachnospiraceae_UCG.010	Age_c	Age_c	Age_c	0.216801	0.181071	0.231179	0.932356	0.260074	0.867289	NA	prevalence	149	53	g__Dinghuibacter	Age_c	Age_c	Age_c	-0.608989	0.356825	0.0878798	0.915885	0.168037	0.883136	NA	prevalence	189	7	g__Pseudochrobactrum	Stunting	Stunting	StuntingStunting	1.66815	1.23778	0.177756	0.794593	0.177756	0.757081	NA	prevalence	207	2	g__Prevotellaceae_UCG.001	Age_c	Age_c	Age_c	2.24744	2.03755	0.459655	0.986973
g__Lachnospiraceae_UCG.010	HP_Result	POS	HP_ResultPOS	-0.864085	0.370369	0.0196463	0.932356	0.0389067	0.867289	NA	prevalence	149	53	g__Domibacillus	Home_room_factor	Single	Home_room_factorSingle	-1.87648	1.64847	0.25499	0.915885	0.25499	0.883136	NA	prevalence	189	3	g__Rathayibacter	Stunting	Stunting	StuntingStunting	1.66815	1.23778	0.177756	0.794593	0.177756	0.757081	NA	prevalence	207	2	g__Prevotellaceae_UCG.001	Teff_Freq_Factor_Binary	Never	Teff_Freq_Factor_BinaryNever	-3.87758	4.53034	0.555934	0.986973
g__Lacticaseibacillus	HP_Result	POS	HP_ResultPOS	1.33485	0.799401	0.0949559	0.932356	0.180895	0.867289	NA	prevalence	149	8	g__Edaphobaculum	Age_c	Age_c	Age_c	-0.501736	0.408913	0.219824	0.915885	0.391325	0.883136	NA	prevalence	189	5	g__Oscillospira	Stunting	Stunting	StuntingStunting	-1.28299	1.00841	0.180649	0.796463	0.328664	0.797888	NA	abundance	207	6	g__Prosthecobacter	Teff_Freq_Factor_Binary	Never	Teff_Freq_Factor_BinaryNever	1.33392	2.09714	0.548136	0.986973
g__Lactiplantibacillus	Age_c	Age_c	Age_c	-0.205525	0.178571	0.249756	0.932356	0.437133	0.9264	NA	prevalence	149	95	g__Eggerthella	Age_c	Age_c	Age_c	-0.410002	0.269537	0.128226	0.915885	0.161101	0.883136	NA	prevalence	189	171	g__Catenibacterium	Age_c	Age_c	Age_c	-0.907937	0.68041	0.182074	0.796463	0.0645659	0.757081	NA	prevalence	207	205	g__Proteiniphilum	Teff_Freq_Factor_Binary	Never	Teff_Freq_Factor_BinaryNever	-3.28476	1.61307	0.297327	0.986973
g__Lactobacillus	HP_Result	POS	HP_ResultPOS	-0.473749	0.420171	0.259525	0.932356	0.451696	0.9264	NA	prevalence	149	32	g__Eggerthella	Home_room_factor	Single	Home_room_factorSingle	-0.507423	0.500916	0.311065	0.915885	0.525369	0.93709	NA	prevalence	189	171	g__Iamia	Age_c	Age_c	Age_c	0.907937	0.68041	0.182074	0.796463	0.182074	0.757081	NA	prevalence	207	2	g__Pseudarcicella	Age_c	Age_c	Age_c	-1.38529	1.55496	0.443885	0.986973
g__Latescibacterota	Age_c	Age_c	Age_c	-0.776869	0.673681	0.24884	0.932356	0.24884	0.867289	NA	prevalence	149	2	g__Eisenbergiella	Age_c	Age_c	Age_c	0.419177	0.374279	0.262731	0.915885	0.358833	0.883136	NA	prevalence	189	8	g__Klebsiella	Stunting	Stunting	StuntingStunting	-1.003	0.74781	0.179838	0.796463	0.163343	0.757081	NA	prevalence	207	44	g__Pseudarcicella	Teff_Freq_Factor_Binary	Never	Teff_Freq_Factor_BinaryNever	1.80441	2.73327	0.528002	0.986973
g__Legionella	HP_Result	POS	HP_ResultPOS	0.9765	0.8513	0.251353	0.932356	0.0501261	0.867289	NA	prevalence	149	6	g__Ellin6067	Age_c	Age_c	Age_c	-0.617018	0.358769	0.0854657	0.915885	0.163627	0.883136	NA	prevalence	189	6	g__Paenarthrobacter	Age_c	Age_c	Age_c	0.907937	0.68041	0.182074	0.796463	0.182074	0.757081	NA	prevalence	207	2	g__Pseudohongiella	Teff_Freq_Factor_Binary	Never	Teff_Freq_Factor_BinaryNever	-0.474079	0.719468	0.624917	0.986973
g__Lentimicrobiaceae	Age_c	Age_c	Age_c	-0.887143	0.535248	0.0974298	0.932356	0.185367	0.867289	NA	prevalence	149	4	g__Ellin6067	Home_room_factor	Single	Home_room_factorSingle	-1.24037	0.959864	0.196277	0.915885	0.354029	0.883136	NA	prevalence	189	6	g__Pedomicrobium	Age_c	Age_c	Age_c	-0.958972	0.715215	0.17998	0.796463	0.17998	0.757081	NA	prevalence	207	2	g__Pseudomonas	Teff_Freq_Factor_Binary	Never	Teff_Freq_Factor_BinaryNever	-1.35074	0.944602	0.186608	0.986973
g__Leptospira	Age_c	Age_c	Age_c	-0.776869	0.673681	0.24884	0.932356	0.24884	0.867289	NA	prevalence	149	2	g__Emticicia	Home_room_factor	Single	Home_room_factorSingle	-1.96257	1.64603	0.233141	0.915885	0.233141	0.883136	NA	prevalence	189	3	g__Porphyromonas	Age_c	Age_c	Age_c	0.386622	0.287704	0.179007	0.796463	0.179007	0.757081	NA	prevalence	207	14	g__Pseudonocardia	Age_c	Age_c	Age_c	0.566427	0.34117	0.141894	0.986973
g__Leuconostoc	HP_Result	POS	HP_ResultPOS	0.434694	0.343605	0.205835	0.932356	0.369303	0.899533	NA	prevalence	149	68	g__env.OPS_17	Age_c	Age_c	Age_c	-0.528193	0.395618	0.181842	0.915885	0.330617	0.883136	NA	prevalence	189	5	g__Tomitella	Age_c	Age_c	Age_c	0.907937	0.68041	0.182074	0.796463	0.182074	0.757081	NA	prevalence	207	2	g__Pseudonocardia	Teff_Freq_Factor_Binary	Never	Teff_Freq_Factor_BinaryNever	1.73611	0.966989	0.134123	0.986973
g__Levilactobacillus	Age_c	Age_c	Age_c	0.231009	0.184673	0.210969	0.932356	0.377429	0.903466	NA	prevalence	149	99	g__Erysipelatoclostridium	Age_c	Age_c	Age_c	-0.269098	0.262538	0.305369	0.915885	0.157088	0.883136	NA	prevalence	189	172	g__Elusimicrobium	Stunting	Stunting	StuntingStunting	1.19857	0.35171	0.183703	0.799727	0.12863	0.757081	NA	abundance	207	5	g__Psychrobacillus	Age_c	Age_c	Age_c	0.563656	0.624444	0.336814	0.986973
g__Levilactobacillus	HP_Result	POS	HP_ResultPOS	-0.395477	0.364742	0.278247	0.932356	0.479073	0.9264	NA	prevalence	149	99	g__Erysipelatoclostridium	Home_room_factor	Single	Home_room_factorSingle	0.771681	0.57756	0.181515	0.915885	0.330083	0.883136	NA	prevalence	189	172	g__Sanguibacter.Flavimobilis	Stunting	Stunting	StuntingStunting	-1.1563	1.14843	0.183585	0.799727	0.333467	0.807855	NA	abundance	207	14	g__Psychrobacillus	Teff_Freq_Factor_Binary	Never	Teff_Freq_Factor_BinaryNever	-1.62541	1.01197	0.156587	0.986973
g__Libanicoccus	HP_Result	POS	HP_ResultPOS	-0.733663	0.567317	0.195937	0.932356	0.353482	0.89415	NA	prevalence	149	134	g__Erysipelothrix	Age_c	Age_c	Age_c	-0.696454	0.4589	0.1291	0.915885	0.1291	0.883136	NA	prevalence	189	3	g__Abiotrophia	Age_c	Age_c	Age_c	-0.206959	0.156013	0.184658	0.801957	0.32454	0.791195	NA	prevalence	207	55	g__Psychrobacter	Age_c	Age_c	Age_c	0.395128	0.338628	0.182181	0.986973
g__Limnohabitans	Age_c	Age_c	Age_c	-1.01928	0.479559	0.0335486	0.932356	0.0659717	0.867289	NA	prevalence	149	6	g__Erysipelothrix	Home_room_factor	Single	Home_room_factorSingle	-2.01938	1.64683	0.220115	0.915885	0.220115	0.883136	NA	prevalence	189	3	g__Pseudochrobactrum	Age_c	Age_c	Age_c	0.919373	0.694471	0.185554	0.802002	0.185554	0.757081	NA	prevalence	207	2	g__Psychrobacter	Teff_Freq_Factor_Binary	Never	Teff_Freq_Factor_BinaryNever	0.158577	0.654696	0.715445	0.986973
g__LiUU.11.161	Age_c	Age_c	Age_c	-0.776869	0.673681	0.24884	0.932356	0.24884	0.867289	NA	prevalence	149	2	g__Erysipelotrichaceae_UCG.006	Home_room_factor	Single	Home_room_factorSingle	1.20522	0.550497	0.0285733	0.915885	0.0563302	0.883136	NA	prevalence	189	16	g__Rathayibacter	Age_c	Age_c	Age_c	0.919373	0.694471	0.185554	0.802002	0.185554	0.757081	NA	prevalence	207	2	g__Ralstonia	Age_c	Age_c	Age_c	0.127429	0.345388	0.592067	0.986973
g__Longivirga	Age_c	Age_c	Age_c	-0.776869	0.673681	0.24884	0.932356	0.24884	0.867289	NA	prevalence	149	2	g__Exiguobacterium	Home_room_factor	Single	Home_room_factorSingle	-0.634196	0.587857	0.280665	0.915885	0.482557	0.918921	NA	prevalence	189	15	g__Phoenicibacter	Stunting	Stunting	StuntingStunting	1.81163	0.921294	0.186406	0.803363	0.338065	0.817284	NA	abundance	207	11	g__Ralstonia	Teff_Freq_Factor_Binary	Never	Teff_Freq_Factor_BinaryNever	-0.351517	0.709745	0.713102	0.986973
g__Luteolibacter	Age_c	Age_c	Age_c	-0.879864	0.432608	0.0419658	0.932356	0.0821705	0.867289	NA	prevalence	149	7	g__Ezakiella	Age_c	Age_c	Age_c	0.551774	0.307666	0.0729062	0.915885	0.140497	0.883136	NA	prevalence	189	14	g__Tyzzerella	Age_c	Age_c	Age_c	0.153764	0.141007	0.186756	0.803363	0.301347	0.76897	NA	abundance	207	147	g__Reyranella	Teff_Freq_Factor_Binary	Never	Teff_Freq_Factor_BinaryNever	-1.12025	1.27778	0.565828	0.986973
g__Lysinibacillus	HP_Result	POS	HP_ResultPOS	-0.87955	0.791746	0.266612	0.932356	0.295536	0.867289	NA	prevalence	149	8	g__Faecalitalea	Age_c	Age_c	Age_c	0.795077	0.681541	0.243377	0.915885	0.243377	0.883136	NA	prevalence	189	2	g__Alloprevotella	Stunting	Stunting	StuntingStunting	0.609213	0.462132	0.187414	0.804283	0.339705	0.819538	NA	prevalence	207	71	g__RF39	Age_c	Age_c	Age_c	0.0907961	0.177061	0.401009	0.986973
g__Lysobacter	HP_Result	POS	HP_ResultPOS	2.13539	1.58085	0.176766	0.932356	0.176766	0.867289	NA	prevalence	149	2	g__Family_XIII_UCG.001	Home_room_factor	Single	Home_room_factorSingle	0.453713	0.375334	0.226731	0.915885	0.402055	0.8862	NA	prevalence	189	36	g__Exiguobacterium	Age_c	Age_c	Age_c	0.894523	0.675175	0.189141	0.80774	0.342508	0.821316	NA	abundance	207	16	g__RF39	Teff_Freq_Factor_Binary	Never	Teff_Freq_Factor_BinaryNever	0.138752	0.391827	0.581961	0.986973
g__Macrococcus	Age_c	Age_c	Age_c	-0.577115	0.56213	0.304581	0.932356	0.304581	0.867289	NA	prevalence	149	3	g__Fastidiosipila	Home_room_factor	Single	Home_room_factorSingle	-1.52434	0.719638	0.0341576	0.915885	0.0671484	0.883136	NA	prevalence	189	15	g__Luteolibacter	Age_c	Age_c	Age_c	-1.73358	1.11813	0.190896	0.80774	0.177725	0.757081	NA	abundance	207	8	g__Rheinheimera	Age_c	Age_c	Age_c	-0.827456	0.875057	0.433672	0.986973
g__Marmoricola	HP_Result	POS	HP_ResultPOS	-1.6831	1.61619	0.29769	0.932356	0.29769	0.867289	NA	prevalence	149	3	g__Ferruginibacter	Age_c	Age_c	Age_c	-0.57898	0.557034	0.29862	0.915885	0.29862	0.883136	NA	prevalence	189	2	g__.Eubacterium._brachy_group	Age_c	Age_c	Age_c	-0.343834	0.262126	0.189617	0.80774	0.343279	0.821316	NA	prevalence	207	14	g__Rheinheimera	Teff_Freq_Factor_Binary	Never	Teff_Freq_Factor_BinaryNever	1.0971	2.17528	0.616576	0.986973
g__Marvinbryantia	HP_Result	POS	HP_ResultPOS	0.534844	0.513855	0.297947	0.932356	0.470253	0.9264	NA	prevalence	149	130	g__Finegoldia	Age_c	Age_c	Age_c	0.215028	0.160409	0.180083	0.915885	0.327736	0.883136	NA	prevalence	189	63	g__Coprobacillus	Age_c	Age_c	Age_c	-0.343834	0.262126	0.189617	0.80774	0.343279	0.821316	NA	prevalence	207	14	g__Rhizorhapis	Teff_Freq_Factor_Binary	Never	Teff_Freq_Factor_BinaryNever	1.74107	4.50909	0.713016	0.986973
g__Massilia	Age_c	Age_c	Age_c	-0.795598	0.584751	0.173647	0.932356	0.173647	0.867289	NA	prevalence	149	3	g__Flavobacterium	Age_c	Age_c	Age_c	-0.571702	0.373971	0.12633	0.915885	0.236701	0.883136	NA	prevalence	189	6	g__Helicobacter	Age_c	Age_c	Age_c	-0.508435	0.388622	0.190772	0.80774	0.190772	0.757525	NA	prevalence	207	5	g__Rhodococcus	Age_c	Age_c	Age_c	0.207822	0.294353	0.368588	0.986973
g__Massilia	HP_Result	POS	HP_ResultPOS	1.16772	1.12259	0.298247	0.932356	0.298247	0.867289	NA	prevalence	149	3	g__Fluviicola	Age_c	Age_c	Age_c	-0.571702	0.373971	0.12633	0.915885	0.236701	0.883136	NA	prevalence	189	6	g__Sericytochromatia	Age_c	Age_c	Age_c	-0.508435	0.388622	0.190772	0.80774	0.190772	0.757525	NA	prevalence	207	5	g__Rhodococcus	Teff_Freq_Factor_Binary	Never	Teff_Freq_Factor_BinaryNever	0.148508	0.548221	0.680116	0.986973
g__Megamonas	HP_Result	POS	HP_ResultPOS	0.722361	0.672071	0.282452	0.932356	0.436541	0.9264	NA	prevalence	149	10	g__Fructobacillus	Home_room_factor	Single	Home_room_factorSingle	-1.21455	0.731701	0.0969335	0.915885	0.184471	0.883136	NA	prevalence	189	13	g__Vibrio	Age_c	Age_c	Age_c	-0.444007	0.340057	0.19166	0.80908	0.19166	0.757525	NA	prevalence	207	7	g__Rhodoferax	Age_c	Age_c	Age_c	-2.64495	1.74386	0.235817	0.986973
g__Methanosarcina	HP_Result	POS	HP_ResultPOS	2.13539	1.58085	0.176766	0.932356	0.176766	0.867289	NA	prevalence	149	2	g__FS117.23B.02	Age_c	Age_c	Age_c	-0.57898	0.557034	0.29862	0.915885	0.29862	0.883136	NA	prevalence	189	2	g__Sanguibacter.Flavimobilis	Age_c	Age_c	Age_c	0.576535	0.443063	0.192419	0.810396	0.182427	0.757081	NA	abundance	207	14	g__Rhodoferax	Teff_Freq_Factor_Binary	Never	Teff_Freq_Factor_BinaryNever	2.3571	2.51841	0.404305	0.986973
g__Methanosphaera	Age_c	Age_c	Age_c	0.309019	0.182243	0.0899539	0.932356	0.171816	0.867289	NA	prevalence	149	54	g__Furfurilactobacillus	Home_room_factor	Single	Home_room_factorSingle	-0.94863	0.486735	0.0512998	0.915885	0.0999679	0.883136	NA	prevalence	189	25	g__Sulfuritalea	Age_c	Age_c	Age_c	1.61362	0.98891	0.192888	0.810486	0.161528	0.757081	NA	abundance	207	6	g__Rikenellaceae_RC9_gut_group	Age_c	Age_c	Age_c	-0.211492	0.382945	0.707986	0.986973
g__Methylobacter	Age_c	Age_c	Age_c	-1.07851	0.705928	0.126566	0.932356	0.126566	0.867289	NA	prevalence	149	2	g__Fusicatenibacter	Age_c	Age_c	Age_c	0.512103	0.412631	0.214582	0.915885	0.22189	0.883136	NA	prevalence	189	185	g__.Eubacterium._xylanophilum_group	Stunting	Stunting	StuntingStunting	0.59848	0.460617	0.193841	0.811908	0.350108	0.831866	NA	prevalence	207	81	g__Romboutsia	Age_c	Age_c	Age_c	-0.0045243	0.109173	0.623341	0.986973
g__Methylobacterium.Methylorubrum	Age_c	Age_c	Age_c	0.809693	0.333667	0.015239	0.932356	0.0302457	0.867289	NA	prevalence	149	11	g__Fusicatenibacter	Home_room_factor	Single	Home_room_factorSingle	2.24525	1.62715	0.167627	0.915885	0.105497	0.883136	NA	prevalence	189	185	g__Ilumatobacter	Stunting	Stunting	StuntingStunting	1.07258	0.826026	0.194123	0.811908	0.350562	0.831866	NA	prevalence	207	8	g__Roseburia	Teff_Freq_Factor_Binary	Never	Teff_Freq_Factor_BinaryNever	-0.329315	0.292862	0.414863	0.986973
g__Microvirga	HP_Result	POS	HP_ResultPOS	0.838852	0.608319	0.167905	0.932356	0.216764	0.867289	NA	prevalence	149	13	g__GCA.900066575	Home_room_factor	Single	Home_room_factorSingle	0.670129	0.352019	0.0569525	0.915885	0.110661	0.883136	NA	prevalence	189	43	g__JG30.KF.CM45	Age_c	Age_c	Age_c	0.375395	0.289474	0.194694	0.812421	0.351482	0.832344	NA	prevalence	207	14	g__Rubellimicrobium	Teff_Freq_Factor_Binary	Never	Teff_Freq_Factor_BinaryNever	1.21375	1.91344	0.56819	0.986973
g__Mitochondria	Age_c	Age_c	Age_c	0.262595	0.240259	0.274408	0.932356	0.0809698	0.867289	NA	prevalence	149	22	g__Gemmatimonas	Age_c	Age_c	Age_c	-0.6247	0.348346	0.07292	0.915885	0.140523	0.883136	NA	prevalence	189	7	g__.Bacteroides._pectinophilus_group	Stunting	Stunting	StuntingStunting	-1.30375	1.30564	0.245234	0.812546	0.430329	0.861615	NA	abundance	207	7	g__Ruminococcus	Age_c	Age_c	Age_c	0.0179152	0.162368	0.625896	0.986973
g__mle1.27	Age_c	Age_c	Age_c	-0.577115	0.56213	0.304581	0.932356	0.304581	0.867289	NA	prevalence	149	3	g__Geobacteraceae	Age_c	Age_c	Age_c	-0.696454	0.4589	0.1291	0.915885	0.1291	0.883136	NA	prevalence	189	3	g__.Clostridium._innocuum_group	Age_c	Age_c	Age_c	0.229211	0.228658	0.246045	0.812546	0.431552	0.861615	NA	abundance	207	74	g__Ruminococcus	Teff_Freq_Factor_Binary	Never	Teff_Freq_Factor_BinaryNever	-0.275624	0.327367	0.565579	0.986973
g__MND1	Age_c	Age_c	Age_c	-0.887143	0.535248	0.0974298	0.932356	0.185367	0.867289	NA	prevalence	149	4	g__Geobacteraceae	Home_room_factor	Single	Home_room_factorSingle	-2.01938	1.64683	0.220115	0.915885	0.220115	0.883136	NA	prevalence	189	3	g__.Eubacterium._eligens_group	Age_c	Age_c	Age_c	-0.18588	0.113204	0.239035	0.812546	0.197734	0.757525	NA	abundance	207	182	g__Rummeliibacillus	Age_c	Age_c	Age_c	-1.85256	0.98343	0.112567	0.986973
g__Mobiluncus	Age_c	Age_c	Age_c	0.508325	0.385987	0.187856	0.932356	0.340421	0.879833	NA	prevalence	149	7	g__Geodermatophilus	Age_c	Age_c	Age_c	0.541321	0.475696	0.255139	0.915885	0.445183	0.907762	NA	prevalence	189	5	g__.Eubacterium._eligens_group	Stunting	Stunting	StuntingStunting	0.030727	0.348213	0.214613	0.812546	0.383168	0.843812	NA	abundance	207	182	g__Rummeliibacillus	Teff_Freq_Factor_Binary	Never	Teff_Freq_Factor_BinaryNever	1.30038	1.25253	0.307092	0.986973
g__Mogibacterium	Age_c	Age_c	Age_c	0.204273	0.174743	0.242407	0.932356	0.426053	0.9264	NA	prevalence	149	83	g__Georgenia	Home_room_factor	Single	Home_room_factorSingle	-1.51342	0.925567	0.102022	0.915885	0.193636	0.883136	NA	prevalence	189	9	g__ADurb.Bin063.1	Age_c	Age_c	Age_c	0.675039	0.276865	0.2376	0.812546	0.418747	0.861615	NA	abundance	207	4	g__S5.A14a	Age_c	Age_c	Age_c	0.29137	0.18139	0.0748617	0.986973
g__Mogibacterium	HP_Result	POS	HP_ResultPOS	-0.43063	0.347146	0.214796	0.932356	0.383455	0.907464	NA	prevalence	149	83	g__GKS98_freshwater_group	Home_room_factor	Single	Home_room_factorSingle	0.804986	0.803505	0.316419	0.915885	0.532718	0.93709	NA	prevalence	189	6	g__Algoriphagus	Age_c	Age_c	Age_c	-1.46384	0.943275	0.206371	0.812546	0.370152	0.836203	NA	abundance	207	7	g__Saccharimonadales	Age_c	Age_c	Age_c	-0.338868	0.525439	0.610814	0.986973
g__Morganella	HP_Result	POS	HP_ResultPOS	1.70183	1.55037	0.272338	0.932356	0.272338	0.867289	NA	prevalence	149	2	g__Gluconobacter	Age_c	Age_c	Age_c	-0.355327	0.306318	0.246052	0.915885	0.180893	0.883136	NA	prevalence	189	9	g__Algoriphagus	Stunting	Stunting	StuntingStunting	-1.51493	1.43164	0.23687	0.812546	0.238487	0.757525	NA	abundance	207	7	g__Saccharimonadales	Teff_Freq_Factor_Binary	Never	Teff_Freq_Factor_BinaryNever	1.15276	1.1008	0.276703	0.986973
g__Mucispirillum	HP_Result	POS	HP_ResultPOS	1.70183	1.55037	0.272338	0.932356	0.272338	0.867289	NA	prevalence	149	2	g__Gluconobacter	Home_room_factor	Single	Home_room_factorSingle	-1.64346	0.92451	0.0754613	0.915885	0.145228	0.883136	NA	prevalence	189	9	g__Alistipes	Stunting	Stunting	StuntingStunting	1.54497	0.825971	0.202703	0.812546	0.0306401	0.757081	NA	abundance	207	53	g__Sanguibacter.Flavimobilis	Age_c	Age_c	Age_c	0.30531	0.517775	0.491802	0.986973
g__MWH.Ta3	Age_c	Age_c	Age_c	-0.958428	0.502332	0.0563964	0.932356	0.109612	0.867289	NA	prevalence	149	5	g__Gordonibacter	Age_c	Age_c	Age_c	0.195945	0.156518	0.210607	0.915885	0.376859	0.883136	NA	prevalence	189	69	g__Anaerostipes	Age_c	Age_c	Age_c	0.112743	0.112761	0.202488	0.812546	0.202488	0.757525	NA	abundance	207	207	g__Sanguibacter.Flavimobilis	Teff_Freq_Factor_Binary	Never	Teff_Freq_Factor_BinaryNever	1.14926	0.960734	0.230022	0.986973
g__MWH.UniP1_aquatic_group	Age_c	Age_c	Age_c	-1.18958	0.591079	0.0441613	0.932356	0.0441613	0.867289	NA	prevalence	149	4	g__Gordonibacter	Home_room_factor	Single	Home_room_factorSingle	-0.489147	0.316993	0.12281	0.915885	0.230537	0.883136	NA	prevalence	189	69	g__Anaplasma	Age_c	Age_c	Age_c	1.41299	1.03608	0.203213	0.812546	0.36513	0.836203	NA	abundance	207	10	g__SAR324_clade.Marine_group_B.	Age_c	Age_c	Age_c	-1.78238	2.43419	0.553694	0.986973
g__Naganishia	Age_c	Age_c	Age_c	0.83229	0.419071	0.0470293	0.932356	0.0918469	0.867289	NA	prevalence	149	6	g__GOUTA6	Age_c	Age_c	Age_c	-0.722341	0.424372	0.0887293	0.915885	0.169586	0.883136	NA	prevalence	189	4	g__Atopobium	Stunting	Stunting	StuntingStunting	-0.155029	0.48265	0.201806	0.812546	0.362886	0.836203	NA	abundance	207	58	g__SAR324_clade.Marine_group_B.	Teff_Freq_Factor_Binary	Never	Teff_Freq_Factor_BinaryNever	3.36081	4.05918	0.485553	0.986973
g__Nakamurella	Age_c	Age_c	Age_c	0.646925	0.542499	0.233069	0.932356	0.233069	0.867289	NA	prevalence	149	3	g__Gracilibacteria	Age_c	Age_c	Age_c	-1.01816	0.579195	0.0787651	0.915885	0.0787651	0.883136	NA	prevalence	189	2	g__Atopostipes	Stunting	Stunting	StuntingStunting	-1.89406	1.7832	0.202432	0.812546	0.363885	0.836203	NA	abundance	207	19	g__Sarcina	Teff_Freq_Factor_Binary	Never	Teff_Freq_Factor_BinaryNever	-0.472073	0.335592	0.258915	0.986973
g__Nitrospira	Age_c	Age_c	Age_c	-1.23912	0.563048	0.027755	0.932356	0.027755	0.867289	NA	prevalence	149	5	g__Haemophilus	Home_room_factor	Single	Home_room_factorSingle	0.446829	0.385059	0.245879	0.915885	0.431302	0.907762	NA	prevalence	189	33	g__Blautia	Stunting	Stunting	StuntingStunting	0.170411	0.219718	0.196577	0.812546	0.196577	0.757525	NA	abundance	207	207	g__Scardovia	Teff_Freq_Factor_Binary	Never	Teff_Freq_Factor_BinaryNever	-1.00218	0.785027	0.363419	0.986973
g__Nocardioides	Age_c	Age_c	Age_c	-0.460421	0.332443	0.166065	0.932356	0.129437	0.867289	NA	prevalence	149	12	g__Helicobacter	Age_c	Age_c	Age_c	-0.501736	0.408913	0.219824	0.915885	0.391325	0.883136	NA	prevalence	189	5	g__Candidatus_Methylopumilus	Stunting	Stunting	StuntingStunting	1.53873	0.730093	0.221524	0.812546	0.215354	0.757525	NA	abundance	207	7	g__Secundilactobacillus	Age_c	Age_c	Age_c	0.630691	0.942784	0.501422	0.986973
g__Nocardioides	HP_Result	POS	HP_ResultPOS	1.55691	0.692481	0.0245568	0.932356	0.0485106	0.867289	NA	prevalence	149	12	g__hgcI_clade	Age_c	Age_c	Age_c	-0.480525	0.341479	0.159371	0.915885	0.293344	0.883136	NA	prevalence	189	8	g__Clostridia_UCG.014	Age_c	Age_c	Age_c	0.100193	0.113191	0.239799	0.812546	0.146209	0.757081	NA	abundance	207	200	g__Secundilactobacillus	Teff_Freq_Factor_Binary	Never	Teff_Freq_Factor_BinaryNever	-1.30501	1.8895	0.5526	0.986973
g__NS10_marine_group	Age_c	Age_c	Age_c	-0.958428	0.502332	0.0563964	0.932356	0.109612	0.867289	NA	prevalence	149	5	g__Hirschia	Age_c	Age_c	Age_c	-0.501736	0.408913	0.219824	0.915885	0.391325	0.883136	NA	prevalence	189	5	g__Colidextribacter	Age_c	Age_c	Age_c	-0.281798	0.179336	0.201329	0.812546	0.362125	0.836203	NA	abundance	207	48	g__Sedimentibacter	Age_c	Age_c	Age_c	0.185053	0.43765	0.608903	0.986973
g__NS11.12_marine_group	Age_c	Age_c	Age_c	-1.01928	0.479559	0.0335486	0.932356	0.0659717	0.867289	NA	prevalence	149	6	g__Holdemania	Age_c	Age_c	Age_c	-0.457298	0.348295	0.189195	0.915885	0.342596	0.883136	NA	prevalence	189	7	g__Coriobacteriaceae_UCG.003	Age_c	Age_c	Age_c	0.385731	0.332666	0.208458	0.812546	0.373461	0.836203	NA	abundance	207	48	g__Sedimentibacter	Teff_Freq_Factor_Binary	Never	Teff_Freq_Factor_BinaryNever	-1.23576	1.09877	0.371435	0.986973
g__NS9_marine_group	Age_c	Age_c	Age_c	-0.958428	0.502332	0.0563964	0.932356	0.109612	0.867289	NA	prevalence	149	5	g__Hungatella	Home_room_factor	Single	Home_room_factorSingle	0.746429	0.457563	0.102824	0.915885	0.195075	0.883136	NA	prevalence	189	22	g__Defluviitaleaceae_UCG.011	Age_c	Age_c	Age_c	0.271555	0.237036	0.215129	0.812546	0.383977	0.843812	NA	abundance	207	16	g__Sellimonas	Age_c	Age_c	Age_c	0.496213	0.459527	0.233416	0.986973
g__Odoribacter	Age_c	Age_c	Age_c	-0.420442	0.262229	0.10886	0.932356	0.205869	0.867289	NA	prevalence	149	19	g__Hydrogenoanaerobacterium	Age_c	Age_c	Age_c	-0.387183	0.382032	0.310829	0.915885	0.310829	0.883136	NA	prevalence	189	5	g__Faecalibacterium	Age_c	Age_c	Age_c	-0.201823	0.130416	0.246433	0.812546	0.246433	0.757525	NA	abundance	207	207	g__Sellimonas	Teff_Freq_Factor_Binary	Never	Teff_Freq_Factor_BinaryNever	-1.09484	0.81097	0.22294	0.986973
g__OLB12	Age_c	Age_c	Age_c	-1.13755	0.634463	0.0729834	0.932356	0.0729834	0.867289	NA	prevalence	149	3	g__Hydrogenoanaerobacterium	Home_room_factor	Single	Home_room_factorSingle	-2.42423	1.6147	0.133266	0.915885	0.133266	0.883136	NA	prevalence	189	5	g__Fimbriimonadaceae	Stunting	Stunting	StuntingStunting	-1.71041	0.825489	0.230924	0.812546	0.408521	0.861615	NA	abundance	207	4	g__Senegalimassilia	Teff_Freq_Factor_Binary	Never	Teff_Freq_Factor_BinaryNever	-0.205067	0.199919	0.56847	0.986973
g__OM27_clade	Age_c	Age_c	Age_c	-1.01928	0.479559	0.0335486	0.932356	0.0659717	0.867289	NA	prevalence	149	6	g__Hydrogenophaga	Age_c	Age_c	Age_c	-0.643046	0.499552	0.198008	0.915885	0.198008	0.883136	NA	prevalence	189	3	g__Finegoldia	Age_c	Age_c	Age_c	0.207961	0.203516	0.233738	0.812546	0.412842	0.861615	NA	abundance	207	68	g__Sericytochromatia	Age_c	Age_c	Age_c	0.44328	0.776431	0.579689	0.986973
g__OM60.NOR5._clade	Age_c	Age_c	Age_c	-0.958428	0.502332	0.0563964	0.932356	0.109612	0.867289	NA	prevalence	149	5	g__Hyphomicrobium	Age_c	Age_c	Age_c	-0.47492	0.423807	0.262456	0.915885	0.408594	0.888619	NA	prevalence	189	4	g__Fluviicola	Stunting	Stunting	StuntingStunting	2.15089	1.16482	0.24672	0.812546	0.135128	0.757081	NA	abundance	207	6	g__Sericytochromatia	Teff_Freq_Factor_Binary	Never	Teff_Freq_Factor_BinaryNever	-1.48914	1.61484	0.475459	0.986973
g__Opitutus	Age_c	Age_c	Age_c	-1.23912	0.563048	0.027755	0.932356	0.027755	0.867289	NA	prevalence	149	5	g__Hyphomonas	Age_c	Age_c	Age_c	-0.57898	0.557034	0.29862	0.915885	0.29862	0.883136	NA	prevalence	189	2	g__Gaiella	Age_c	Age_c	Age_c	-0.980719	0.358333	0.233918	0.812546	0.413118	0.861615	NA	abundance	207	4	g__Serratia	Age_c	Age_c	Age_c	-1.6461	2.50882	0.642079	0.986973
g__Oxalobacter	Age_c	Age_c	Age_c	-0.391323	0.296307	0.186613	0.932356	0.338402	0.876731	NA	prevalence	149	14	g__Iamia	Age_c	Age_c	Age_c	1.01153	0.714309	0.156746	0.915885	0.156746	0.883136	NA	prevalence	189	2	g__GCA.900066575	Age_c	Age_c	Age_c	-0.229663	0.147095	0.228908	0.812546	0.405416	0.861615	NA	abundance	207	45	g__SH3.11	Teff_Freq_Factor_Binary	Never	Teff_Freq_Factor_BinaryNever	0.835332	1.39675	0.547581	0.986973
g__Paeniclostridium	HP_Result	POS	HP_ResultPOS	1.39599	0.991118	0.158984	0.932356	0.292692	0.867289	NA	prevalence	149	5	g__Ilumatobacter	Home_room_factor	Single	Home_room_factorSingle	0.789242	0.708294	0.265157	0.915885	0.0635996	0.883136	NA	prevalence	189	8	g__Lachnospiraceae_UCG.010	Stunting	Stunting	StuntingStunting	0.99521	0.426736	0.234998	0.812546	0.414772	0.861615	NA	abundance	207	77	g__Shewanella	Age_c	Age_c	Age_c	-1.13303	0.151248	0.0964971	0.986973
g__Paludibaculum	Age_c	Age_c	Age_c	-0.577115	0.56213	0.304581	0.932356	0.304581	0.867289	NA	prevalence	149	3	g__Incertae_Sedis	Home_room_factor	Single	Home_room_factorSingle	0.493445	0.320131	0.123223	0.915885	0.0921897	0.883136	NA	prevalence	189	124	g__Libanicoccus	Age_c	Age_c	Age_c	0.137681	0.144701	0.234534	0.812546	0.38623	0.843875	NA	abundance	207	186	g__Shewanella	Teff_Freq_Factor_Binary	Never	Teff_Freq_Factor_BinaryNever	-1.29637	0.394335	0.204583	0.986973
g__Paludicola	HP_Result	POS	HP_ResultPOS	-1.04928	0.767502	0.171583	0.932356	0.000388859	0.416079	NA	prevalence	149	10	g__Intestinibacter	Age_c	Age_c	Age_c	1.0702	0.681073	0.116103	0.915885	0.218727	0.883136	NA	prevalence	189	188	g__Limosilactobacillus	Age_c	Age_c	Age_c	0.548122	0.466157	0.215524	0.812546	0.384598	0.843812	NA	abundance	207	37	g__Shinella	Teff_Freq_Factor_Binary	Never	Teff_Freq_Factor_BinaryNever	-1.06121	0.543736	0.217103	0.986973
g__Parabacteroides	Age_c	Age_c	Age_c	-0.217958	0.174825	0.2125	0.932356	0.379844	0.905196	NA	prevalence	149	73	g__Intestinimonas	Home_room_factor	Single	Home_room_factorSingle	0.419093	0.314866	0.183182	0.915885	0.00474977	0.883136	NA	prevalence	189	121	g__Listeria	Stunting	Stunting	StuntingStunting	-0.88879	0.9753	0.205124	0.812546	0.368172	0.836203	NA	abundance	207	10	g__Skermanella	Teff_Freq_Factor_Binary	Never	Teff_Freq_Factor_BinaryNever	2.30038	1.03503	0.261724	0.986973
g__Parabacteroides	HP_Result	POS	HP_ResultPOS	-0.565202	0.34507	0.101436	0.932356	0.192582	0.867289	NA	prevalence	149	73	g__Jeotgalibaca	Age_c	Age_c	Age_c	0.366742	0.218309	0.0929725	0.915885	0.177301	0.883136	NA	prevalence	189	29	g__Naganishia	Stunting	Stunting	StuntingStunting	-1.91609	1.78694	0.229163	0.812546	0.405811	0.861615	NA	abundance	207	9	g__Slackia	Age_c	Age_c	Age_c	0.154813	0.112551	0.0850647	0.986973
g__Parablastomonas	Age_c	Age_c	Age_c	-0.577115	0.56213	0.304581	0.932356	0.304581	0.867289	NA	prevalence	149	3	g__Jeotgalicoccus	Age_c	Age_c	Age_c	0.191846	0.174598	0.271861	0.915885	0.469813	0.909367	NA	prevalence	189	49	g__Oribacterium	Age_c	Age_c	Age_c	0.253708	0.243118	0.241653	0.812546	0.42491	0.861615	NA	abundance	207	29	g__Slackia	Teff_Freq_Factor_Binary	Never	Teff_Freq_Factor_BinaryNever	0.502018	0.229837	0.0182796	0.986973
g__Paraclostridium	Age_c	Age_c	Age_c	-0.526358	0.362309	0.146283	0.932356	0.191037	0.867289	NA	prevalence	149	9	g__Jeotgalicoccus	Home_room_factor	Single	Home_room_factorSingle	0.568237	0.339721	0.0943945	0.915885	0.179879	0.883136	NA	prevalence	189	49	g__Oscillibacter	Stunting	Stunting	StuntingStunting	1.17433	0.562601	0.22654	0.812546	0.0841372	0.757081	NA	abundance	207	42	g__Solibacillus	Age_c	Age_c	Age_c	0.460447	0.596254	0.402126	0.986973
g__Parvimonas	Age_c	Age_c	Age_c	0.273476	0.180733	0.130242	0.932356	0.243521	0.867289	NA	prevalence	149	54	g__JG30.KF.CM45	Age_c	Age_c	Age_c	0.431099	0.321226	0.179583	0.915885	0.326916	0.883136	NA	prevalence	189	12	g__Prevotellaceae_NK3B31_group	Stunting	Stunting	StuntingStunting	1.67162	0.645747	0.208302	0.812546	0.373214	0.836203	NA	abundance	207	5	g__Solibacillus	Teff_Freq_Factor_Binary	Never	Teff_Freq_Factor_BinaryNever	-0.698193	0.966283	0.540593	0.986973
g__PB19	Age_c	Age_c	Age_c	-1.13755	0.634463	0.0729834	0.932356	0.0729834	0.867289	NA	prevalence	149	3	g__Kapabacteriales	Age_c	Age_c	Age_c	-0.66778	0.328774	0.0422426	0.915885	0.0827008	0.883136	NA	prevalence	189	8	g__Psychrobacter	Age_c	Age_c	Age_c	0.329386	0.305865	0.230597	0.812546	0.40802	0.861615	NA	abundance	207	109	g__Solitalea	Age_c	Age_c	Age_c	-1.89709	3.24497	0.672861	0.986973
g__Pediococcus	Age_c	Age_c	Age_c	0.192657	0.175342	0.271879	0.932356	0.122919	0.867289	NA	prevalence	149	88	g__KD1.131	Age_c	Age_c	Age_c	-0.620442	0.526192	0.238351	0.915885	0.238351	0.883136	NA	prevalence	189	2	g__Rhodobacter	Stunting	Stunting	StuntingStunting	3.18527	0.975094	0.220669	0.812546	0.392643	0.851099	NA	abundance	207	4	g__Solobacterium	Age_c	Age_c	Age_c	0.142517	0.148745	0.19362	0.986973
g__Pedobacter	Age_c	Age_c	Age_c	-0.776869	0.673681	0.24884	0.932356	0.24884	0.867289	NA	prevalence	149	2	g__KD1.131	Home_room_factor	Single	Home_room_factorSingle	-1.66477	1.67882	0.321378	0.915885	0.321378	0.883136	NA	prevalence	189	2	g__Solobacterium	Age_c	Age_c	Age_c	0.135649	0.134251	0.209129	0.812546	0.374522	0.836203	NA	abundance	207	164	g__Sphingobacterium	Age_c	Age_c	Age_c	0.175331	0.635215	0.71792	0.986973
g__Pedomicrobium	Age_c	Age_c	Age_c	-0.776869	0.673681	0.24884	0.932356	0.24884	0.867289	NA	prevalence	149	2	g__KF.JG30.C25	Age_c	Age_c	Age_c	-0.57898	0.557034	0.29862	0.915885	0.29862	0.883136	NA	prevalence	189	2	g__Terrisporobacter	Stunting	Stunting	StuntingStunting	0.0359257	0.334688	0.203085	0.812546	0.203085	0.757525	NA	abundance	207	207	g__Sphingobacterium	Teff_Freq_Factor_Binary	Never	Teff_Freq_Factor_BinaryNever	2.50163	1.35223	0.105028	0.986973
g__PeM15	Age_c	Age_c	Age_c	-0.958428	0.502332	0.0563964	0.932356	0.109612	0.867289	NA	prevalence	149	5	g__Klebsiella	Home_room_factor	Single	Home_room_factorSingle	-0.466135	0.376328	0.215478	0.915885	0.384525	0.883136	NA	prevalence	189	40	g__Timonella	Stunting	Stunting	StuntingStunting	2.09245	1.1707	0.205376	0.812546	0.16437	0.757081	NA	abundance	207	11	g__Sphingobium	Teff_Freq_Factor_Binary	Never	Teff_Freq_Factor_BinaryNever	0.379682	1.1459	0.701221	0.986973
g__Peptoclostridium	Age_c	Age_c	Age_c	0.678681	0.648208	0.295094	0.932356	0.295094	0.867289	NA	prevalence	149	2	g__Kocuria	Age_c	Age_c	Age_c	0.233233	0.158431	0.140983	0.915885	0.26209	0.883136	NA	prevalence	189	127	g__Trichococcus	Stunting	Stunting	StuntingStunting	-2.90736	2.46585	0.197477	0.812546	0.355957	0.836203	NA	abundance	207	14	g__Sphingomonas	Age_c	Age_c	Age_c	-0.780089	0.630166	0.280493	0.986973
g__Peptococcus	HP_Result	POS	HP_ResultPOS	-0.535836	0.43169	0.214513	0.932356	0.38301	0.907464	NA	prevalence	149	30	g__Kocuria	Home_room_factor	Single	Home_room_factorSingle	-0.420478	0.315755	0.182972	0.915885	0.332466	0.883136	NA	prevalence	189	127	g__UCG.010	Age_c	Age_c	Age_c	0.127756	0.13019	0.219715	0.812546	0.391156	0.851099	NA	abundance	207	87	g__Sphingorhabdus	Teff_Freq_Factor_Binary	Never	Teff_Freq_Factor_BinaryNever	3.67549	2.88894	0.250061	0.986973
g__Peptostreptococcales.Tissierellales	HP_Result	POS	HP_ResultPOS	-1.6831	1.61619	0.29769	0.932356	0.29769	0.867289	NA	prevalence	149	3	g__Lachnoclostridium	Home_room_factor	Single	Home_room_factorSingle	0.524296	0.326776	0.108615	0.915885	0.205433	0.883136	NA	prevalence	189	54	g__Veillonella	Age_c	Age_c	Age_c	0.450816	0.382068	0.205653	0.812546	0.369013	0.836203	NA	abundance	207	48	g__Sporichthyaceae	Age_c	Age_c	Age_c	-1.37942	1.77407	0.492338	0.986973
g__Phaselicystis	Age_c	Age_c	Age_c	-0.577115	0.56213	0.304581	0.932356	0.304581	0.867289	NA	prevalence	149	3	g__Lachnospira	Home_room_factor	Single	Home_room_factorSingle	0.519267	0.306232	0.089949	0.915885	0.171807	0.883136	NA	prevalence	189	73	g__0319.6G20	Age_c	Age_c	Age_c	-0.706269	0.598302	0.237819	0.812546	0.237819	0.757525	NA	prevalence	207	2	g__Sporichthyaceae	Teff_Freq_Factor_Binary	Never	Teff_Freq_Factor_BinaryNever	4.23457	3.16265	0.23055	0.986973
g__PHOS.HE36	Age_c	Age_c	Age_c	-0.906157	0.612688	0.139144	0.932356	0.139144	0.867289	NA	prevalence	149	3	g__Lachnospiraceae_AC2044_group	Age_c	Age_c	Age_c	-0.57898	0.557034	0.29862	0.915885	0.29862	0.883136	NA	prevalence	189	2	g__37.13	Age_c	Age_c	Age_c	-0.706269	0.598302	0.237819	0.812546	0.237819	0.757525	NA	prevalence	207	2	g__Sporomusa	Age_c	Age_c	Age_c	-0.345862	0.378712	0.597679	0.986973
g__Planktothrix_NIVA.CYA_15	Age_c	Age_c	Age_c	-0.577115	0.56213	0.304581	0.932356	0.304581	0.867289	NA	prevalence	149	3	g__Lachnospiraceae_FCS020_group	Home_room_factor	Single	Home_room_factorSingle	1.18132	0.477699	0.0134007	0.915885	0.0266219	0.883136	NA	prevalence	189	22	g__Acidiphilium	Age_c	Age_c	Age_c	-0.706269	0.598302	0.237819	0.812546	0.237819	0.757525	NA	prevalence	207	2	g__Sporomusa	Teff_Freq_Factor_Binary	Never	Teff_Freq_Factor_BinaryNever	-0.656857	0.729228	0.57662	0.986973
g__Planomicrobium	HP_Result	POS	HP_ResultPOS	0.446756	0.380186	0.239954	0.932356	0.407607	0.925986	NA	prevalence	149	42	g__Lachnospiraceae_ND3007_group	Age_c	Age_c	Age_c	0.474846	0.212674	0.0255664	0.915885	0.0504792	0.883136	NA	prevalence	189	165	g__Aerococcus	Stunting	Stunting	StuntingStunting	0.576946	0.470482	0.220091	0.812546	0.391741	0.851099	NA	prevalence	207	90	g__Sporosarcina	Age_c	Age_c	Age_c	1.78925	1.77456	0.33611	0.986973
g__Polaromonas	Age_c	Age_c	Age_c	-0.958428	0.502332	0.0563964	0.932356	0.109612	0.867289	NA	prevalence	149	5	g__Lachnospiraceae_ND3007_group	Home_room_factor	Single	Home_room_factorSingle	0.760345	0.475154	0.109553	0.915885	0.207103	0.883136	NA	prevalence	189	165	g__Akkermansia	Age_c	Age_c	Age_c	0.19732	0.155319	0.203937	0.812546	0.366283	0.836203	NA	prevalence	207	151	g__Staphylococcaceae	Age_c	Age_c	Age_c	-0.37865	0.346099	0.375967	0.986973
g__Polynucleobacter	Age_c	Age_c	Age_c	-1.01928	0.479559	0.0335486	0.932356	0.0659717	0.867289	NA	prevalence	149	6	g__Lachnospiraceae_NK3A20_group	Home_room_factor	Single	Home_room_factorSingle	0.747401	0.348884	0.0321726	0.915885	0.0633101	0.883136	NA	prevalence	189	45	g__AKYH767	Age_c	Age_c	Age_c	-0.464722	0.386497	0.22921	0.812546	0.405883	0.861615	NA	prevalence	207	6	g__Staphylococcaceae	Teff_Freq_Factor_Binary	Never	Teff_Freq_Factor_BinaryNever	0.245934	0.612545	0.597029	0.986973
g__Porphyromonas	Age_c	Age_c	Age_c	0.545207	0.296555	0.0659932	0.932356	0.127631	0.867289	NA	prevalence	149	13	g__Lachnospiraceae_NK4A136_group	Age_c	Age_c	Age_c	-0.592926	0.36501	0.104288	0.915885	0.1977	0.883136	NA	prevalence	189	6	g__Alkanindiges	Stunting	Stunting	StuntingStunting	1.47668	1.18087	0.211117	0.812546	0.377663	0.836203	NA	prevalence	207	3	g__Staphylococcus	Age_c	Age_c	Age_c	-0.410146	0.382571	0.376034	0.986973
g__Pragia	HP_Result	POS	HP_ResultPOS	1.70183	1.55037	0.272338	0.932356	0.272338	0.867289	NA	prevalence	149	2	g__Lachnospiraceae_NK4B4_group	Age_c	Age_c	Age_c	0.391612	0.174987	0.0252242	0.915885	0.0498121	0.883136	NA	prevalence	189	55	g__Anaplasma	Age_c	Age_c	Age_c	-0.353402	0.299255	0.237627	0.812546	0.36513	0.836203	NA	prevalence	207	10	g__Staphylococcus	Teff_Freq_Factor_Binary	Never	Teff_Freq_Factor_BinaryNever	-0.937095	0.703891	0.230831	0.986973
g__Prevotella_7	HP_Result	POS	HP_ResultPOS	-0.454431	0.434596	0.295727	0.932356	0.504	0.9264	NA	prevalence	149	29	g__Lachnospiraceae_NK4B4_group	Home_room_factor	Single	Home_room_factorSingle	0.354301	0.332833	0.287101	0.915885	0.236964	0.883136	NA	prevalence	189	55	g__Arcobacter	Stunting	Stunting	StuntingStunting	1.33579	1.15659	0.248116	0.812546	0.248116	0.757525	NA	prevalence	207	3	g__Streptococcus	Age_c	Age_c	Age_c	-0.311491	0.141348	0.11043	0.986973
g__Prosthecobacter	Age_c	Age_c	Age_c	-0.958428	0.502332	0.0563964	0.932356	0.109612	0.867289	NA	prevalence	149	5	g__Lachnospiraceae_UCG.003	Age_c	Age_c	Age_c	0.192136	0.151982	0.206159	0.915885	0.369816	0.883136	NA	prevalence	189	83	g__Bacteroidetes_vadinHA17	Age_c	Age_c	Age_c	-0.706269	0.598302	0.237819	0.812546	0.237819	0.757525	NA	prevalence	207	2	g__Streptococcus	Teff_Freq_Factor_Binary	Never	Teff_Freq_Factor_BinaryNever	-0.207591	0.287785	0.673741	0.986973
g__Proteus	HP_Result	POS	HP_ResultPOS	1.70183	1.55037	0.272338	0.932356	0.272338	0.867289	NA	prevalence	149	2	g__Lachnospiraceae_UCG.003	Home_room_factor	Single	Home_room_factorSingle	0.444939	0.302665	0.141542	0.915885	0.26305	0.883136	NA	prevalence	189	83	g__Barnesiella	Stunting	Stunting	StuntingStunting	0.6686	0.551312	0.225228	0.812546	0.202672	0.757525	NA	prevalence	207	30	g__Streptomyces	Teff_Freq_Factor_Binary	Never	Teff_Freq_Factor_BinaryNever	-2.18392	1.32982	0.255131	0.986973
g__Pseudarcicella	Age_c	Age_c	Age_c	-1.01928	0.479559	0.0335486	0.932356	0.0659717	0.867289	NA	prevalence	149	6	g__Lachnospiraceae_UCG.010	Home_room_factor	Single	Home_room_factorSingle	0.463114	0.30644	0.130719	0.915885	0.24435	0.883136	NA	prevalence	189	72	g__Candidatus_Finniella	Age_c	Age_c	Age_c	-0.706269	0.598302	0.237819	0.812546	0.237819	0.757525	NA	prevalence	207	2	g__Subdoligranulum	Age_c	Age_c	Age_c	0.0772516	0.10173	0.223783	0.986973
g__Pseudarcobacter	HP_Result	POS	HP_ResultPOS	2.13539	1.58085	0.176766	0.932356	0.176766	0.867289	NA	prevalence	149	2	g__Lactobacillus	Home_room_factor	Single	Home_room_factorSingle	0.393305	0.371698	0.289996	0.915885	0.0464955	0.883136	NA	prevalence	189	37	g__Candidatus_Methylomirabilis	Age_c	Age_c	Age_c	-0.706269	0.598302	0.237819	0.812546	0.237819	0.757525	NA	prevalence	207	2	g__Subdoligranulum	Teff_Freq_Factor_Binary	Never	Teff_Freq_Factor_BinaryNever	-0.401219	0.207123	0.154699	0.986973
g__Pseudoalteromonas	HP_Result	POS	HP_ResultPOS	2.13539	1.58085	0.176766	0.932356	0.176766	0.867289	NA	prevalence	149	2	g__Lactococcus	Home_room_factor	Single	Home_room_factorSingle	0.358681	0.34769	0.302254	0.915885	0.15675	0.883136	NA	prevalence	189	141	g__Candidatus_Nitrotoga	Age_c	Age_c	Age_c	-0.706269	0.598302	0.237819	0.812546	0.237819	0.757525	NA	prevalence	207	2	g__Subgroup_17	Teff_Freq_Factor_Binary	Never	Teff_Freq_Factor_BinaryNever	-2.01863	1.17508	0.241804	0.986973
g__Pseudochrobactrum	Age_c	Age_c	Age_c	0.815463	0.618577	0.187407	0.932356	0.187407	0.867289	NA	prevalence	149	2	g__Latescibacterota	Age_c	Age_c	Age_c	-0.57898	0.557034	0.29862	0.915885	0.29862	0.883136	NA	prevalence	189	2	g__Candidatus_Solibacter	Stunting	Stunting	StuntingStunting	1.47668	1.18087	0.211117	0.812546	0.171927	0.757081	NA	prevalence	207	3	g__Succinivibrio	Age_c	Age_c	Age_c	0.276273	0.332759	0.318653	0.986973
g__Pseudohongiella	Age_c	Age_c	Age_c	-0.958428	0.502332	0.0563964	0.932356	0.109612	0.867289	NA	prevalence	149	5	g__Latilactobacillus	Age_c	Age_c	Age_c	0.245361	0.235581	0.297639	0.915885	0.506689	0.93709	NA	prevalence	189	24	g__Clostridium_sensu_stricto_8	Stunting	Stunting	StuntingStunting	1.33579	1.15659	0.248116	0.812546	0.248116	0.757525	NA	prevalence	207	3	g__Succinivibrio	Teff_Freq_Factor_Binary	Never	Teff_Freq_Factor_BinaryNever	-1.55606	0.707157	0.0472187	0.986973
g__Pseudolabrys	Age_c	Age_c	Age_c	-0.795598	0.584751	0.173647	0.932356	0.173647	0.867289	NA	prevalence	149	3	g__Latilactobacillus	Home_room_factor	Single	Home_room_factorSingle	1.02513	0.4536	0.0238222	0.915885	0.0470768	0.883136	NA	prevalence	189	24	g__Clostridium_sensu_stricto_9	Stunting	Stunting	StuntingStunting	1.33579	1.15659	0.248116	0.812546	0.248116	0.757525	NA	prevalence	207	3	g__Sulfuritalea	Teff_Freq_Factor_Binary	Never	Teff_Freq_Factor_BinaryNever	1.88814	1.24052	0.188255	0.986973
g__Pseudolabrys	HP_Result	POS	HP_ResultPOS	1.16772	1.12259	0.298247	0.932356	0.298247	0.867289	NA	prevalence	149	3	g__Lawsonella	Age_c	Age_c	Age_c	0.528057	0.281025	0.0602397	0.915885	0.116851	0.883136	NA	prevalence	189	17	g__Crenothrix	Age_c	Age_c	Age_c	-0.706269	0.598302	0.237819	0.812546	0.237819	0.757525	NA	prevalence	207	2	g__Sutterella	Teff_Freq_Factor_Binary	Never	Teff_Freq_Factor_BinaryNever	0.619542	0.668414	0.309424	0.986973
g__Psychrobacter	HP_Result	POS	HP_ResultPOS	0.45387	0.345847	0.189404	0.932356	0.342934	0.884191	NA	prevalence	149	83	g__Legionella	Home_room_factor	Single	Home_room_factorSingle	-1.09521	0.959988	0.253927	0.915885	0.443376	0.907762	NA	prevalence	189	6	g__Cytophaga	Age_c	Age_c	Age_c	-0.578227	0.472021	0.220574	0.812546	0.392495	0.851099	NA	prevalence	207	4	g__Tannerellaceae	Age_c	Age_c	Age_c	-0.38019	0.670064	0.685846	0.986973
g__Rathayibacter	Age_c	Age_c	Age_c	0.955182	0.612018	0.118592	0.932356	0.118592	0.867289	NA	prevalence	149	2	g__Lentimicrobiaceae	Age_c	Age_c	Age_c	-0.47492	0.423807	0.262456	0.915885	0.456028	0.907762	NA	prevalence	189	4	g__Dechloromonas	Age_c	Age_c	Age_c	-0.706269	0.598302	0.237819	0.812546	0.237819	0.757525	NA	prevalence	207	2	g__Tannerellaceae	Teff_Freq_Factor_Binary	Never	Teff_Freq_Factor_BinaryNever	-6.75293	1.70683	0.0597689	0.986973
g__Rathayibacter	HP_Result	POS	HP_ResultPOS	-2.01762	1.64305	0.219458	0.932356	0.219458	0.867289	NA	prevalence	149	2	g__Leptospira	Home_room_factor	Single	Home_room_factorSingle	1.65288	1.4718	0.261425	0.915885	0.261425	0.883136	NA	prevalence	189	2	g__Desulfobacca	Stunting	Stunting	StuntingStunting	1.33579	1.15659	0.248116	0.812546	0.248116	0.757525	NA	prevalence	207	3	g__Terrisporobacter	Age_c	Age_c	Age_c	0.140331	0.111001	0.103484	0.986973
g__Reyranella	Age_c	Age_c	Age_c	-0.577115	0.56213	0.304581	0.932356	0.304581	0.867289	NA	prevalence	149	3	g__Levilactobacillus	Home_room_factor	Single	Home_room_factorSingle	-0.353613	0.302005	0.241645	0.915885	0.272056	0.883136	NA	prevalence	189	111	g__Desulfosporosinus	Stunting	Stunting	StuntingStunting	1.33579	1.15659	0.248116	0.812546	0.248116	0.757525	NA	prevalence	207	3	g__Terrisporobacter	Teff_Freq_Factor_Binary	Never	Teff_Freq_Factor_BinaryNever	-0.572721	0.225998	0.0436581	0.986973
[truncated: 1,820 more rows]
[truncated: 6 more columns]

## Sheet: F2a,b
Bin	SGB	taxa_level	taxonomy	kingdom	phylum	class	order	family	genus	species	strain	avg_dist	Sample	SGB_classification	abundance	relative_abundance	log_relative_abundance	sample-id	Teff_Freq_Factor_Binary
[truncated: 713 more rows]

[truncated: 20 more sheets: F2c-d, FS2a-d, F2e, F2f, FS2f-g, Fig3a-b, Fig3c, Fig3d, F3e-f, FS3a, F4a, F4b, F4c, F4d, F4e, FS4f, FS4a, FS4b, FS4c, FS4d, FS4e, FS4g]
