# Supplementary material for: Gut microbial signatures expose the westernized lifestyle of urban Ethiopian children
Source: Commun Biol. 2026 Jan 31;9:346. doi: 10.1038/s42003-026-09639-2 (PMC12963580; doi:10.1038/s42003-026-09639-2)
Supplement: Supplementary file 2 — Supplementary Data 1–14 [file 42003_2026_9639_MOESM2_ESM.zip › Supplementary Data/Supplementary Data 10.xlsx]

## Sheet: Teff consumption over age
Age	N Children	Teff Ever	Teff Ever %	Teff Never	Teff Never %
2	12	9	0.75	3	0.25
3	24	22	0.916667	2	0.0833333
4	53	28	0.528302	25	0.471698
5	16	1	0.0625	15	0.9375
all	105	60	0.571429	45	0.428571
Fisher's exact test
Age	N Children	Teff Ever	Teff Ever %	Teff Never	Teff Never %
2-4 year olds	89	59	0.662921	30	0.337079
5 year olds	16	1	0.0625	15	0.9375
P value	<0.0001
P value summary	****
One- or two-sided	Two-sided
Effect size	Value	95% CI
Odds ratio	0.0339	0.003163 to 0.1981
