# Supplementary material for: Gut microbial signatures expose the westernized lifestyle of urban Ethiopian children
Source: Commun Biol. 2026 Jan 31;9:346. doi: 10.1038/s42003-026-09639-2 (PMC12963580; doi:10.1038/s42003-026-09639-2)
Supplement: Supplementary file 2 — Supplementary Data 1–14 [file 42003_2026_9639_MOESM2_ESM.zip › Supplementary Data/Supplementary Data 1.xlsx]

## Sheet: Cohorts
	Urban Cohort	Urban Cohort	Urban Cohort	Urban Cohort	Rural Cohort	Urban Cohort
N	1256	207	105 (subset of the 207)	72 (subset of the 105)	6	16
Location	Adama, Ethiopia	Adama, Ethiopia	Adama, Ethiopia	Adama, Ethiopia	Gimbichu, Ethiopia	Northern Italy
Source	-	Own Data	Own data	Own data	Tett A, Huang KD, Asnicar F, et al. The Prevotella copri Complex Comprises Four Distinct Clades Underrepresented in Westernized Populations. Cell Host Microbe. 2019;26(5):666-679.e7. doi:10.1016/J.CHOM.2019.08.018	Manara S, Selma-Royo M, Huang KD, et al. Maternal and food microbial sources shape the infant microbiome of a rural Ethiopian population. Current Biology. 2023;33(10):1939-1950.e4. doi:10.1016/J.CUB.2023.04.011
Method	Just Metadata full cohort	16S rRNA gene sequencing	Metagenomics	IgA coating	Metagenomics	Metagenomics
Age
Mean Age	5.18±0.8	3.7 (± 0.7)	3.7 (± 0.9)	3.7 (± 0.9)	2.9 (± 0.9)	4.1 (± 1.4)
Median Age	5.24 (4.5, 5.9)	4.0 [3.0;4.0]	4.0 [3.0;4.0]	4.0 [3.0;4.0]	2.8 [2.3;3.0]	4.3 [2.8;5.8]
Delivery
C-section delivered	155 (12.4%)	31 (15%)	16 (15.2%)	11 (15.3%)	0	8 (50%)
SVD	1060 (84.5%)	162 (78.3%)	84 (80 %)	57 (79.2%)	0	8 (50%)
NA	41 (3.1%)	14 (6.8%)	5 (4.8%)	4 (5.6%)	6 (100%)	0
Breastfeeding
yes	1055 (84.0%)	111 (53.6%)	51 (48.6%)	33 (45.8%)	0	0
no	75 (5.9%)	78 (37.7%)	52 (49.5%)	37 (51.4%)	0	0
NA	126 (10.1%)	18 (8.7%)	2 (1.9%)	2 (2.8%)	6 (100%)	16 (100%)
