# Supplementary material for: Gut microbial signatures expose the westernized lifestyle of urban Ethiopian children
Source: Commun Biol. 2026 Jan 31;9:346. doi: 10.1038/s42003-026-09639-2 (PMC12963580; doi:10.1038/s42003-026-09639-2)
Supplement: Supplementary file 2 — Supplementary Data 1–14 [file 42003_2026_9639_MOESM2_ESM.zip › Supplementary Data/Supplementary Data 6.xlsx]

## Sheet: Metagenomics_summary_stats
	Raw data			Host removed				Contiq Stats
Sample	Total Sequences	Sequence length	%GC	Total Sequences	Sequence length	%GC	% Host removed	sequence #	total length	max length	N50	N90
A129	43677269	150	43	43674425	150	43	0.0065114	296624	260498995	522088	2923	272
A139	50233424	150	55	50232290	150	55	0.00225746	126780	110541190	613813	2971	272
A140	43033856	150	42	43027983	150	42	0.0136474	357636	328590261	810268	3500	278
A193	44887975	150	43	44881253	150	43	0.0149751	679035	561072418	695501	1940	277
A204	42144961	150	46	42099973	150	46	0.106746	1560948	697599867	951591	434	234
A221	47031803	150	47	47023213	150	47	0.0182642	346440	284739018	860274	2292	268
A253	42318862	150	45	42015299	150	45	0.717323	415698	436380673	796372	4424	319
A276	56588960	150	43	56576733	150	43	0.0216067	537871	439259291	702070	2049	272
A300	46783469	150	43	46777502	150	43	0.0127545	436409	335697012	729195	1757	267
A301	49154389	150	44	48938258	150	44	0.439698	242750	205287668	702014	2242	273
A332	47489328	150	51	47486777	150	51	0.00537173	189858	168009972	481287	2913	278
A345	50581499	150	52	50577379	150	52	0.00814527	358668	262871302	509192	1685	264
A348	41737233	150	49	41727657	150	49	0.0229435	240492	212868825	406194	3081	277
A349	41184715	150	40	41167336	150	40	0.0421977	290730	247834374	734224	2705	271
A353	49151280	150	42	49145850	150	42	0.0110475	289891	252244263	1407262	2716	277
A363	49473972	150	42	49463677	150	42	0.0208089	422216	371313819	1774168	2140	281
A405	44236491	150	42	44231530	150	42	0.0112147	475785	406160227	660327	2016	279
A418	40444134	150	43	40421126	150	43	0.0568883	567875	409362664	794537	1336	265
A445	47211118	150	42	47209128	150	42	0.00421511	208617	175131981	1499615	2715	269
A461	42347158	150	50	42341229	150	50	0.0140009	196496	195547261	726152	4560	290
A466	46958475	150	46	46951381	150	46	0.015107	464025	386714497	626058	1995	275
A471	51078105	150	59	51077409	150	59	0.00136262	50930	31293746	546949	6736	248
A485	49642074	150	40	49579356	150	40	0.12634	417683	173140422	483664	375	232
A491	45350532	150	40	45341109	150	40	0.0207781	248844	220619451	354752	3266	276
A521	45149338	150	43	45147065	150	43	0.0050344	220362	182315030	1519088	2764	269
A528	44167524	150	51	44155044	150	51	0.0282561	321880	266755112	554491	2372	264
A541	49122331	150	46	49115979	150	46	0.012931	290824	250173233	396208	2271	281
A561	45324427	150	42	45257814	150	42	0.146969	551130	430256861	615941	1773	267
A585	43116200	150	44	43096970	150	44	0.0446004	633094	487576115	615961	1923	265
A587	41213895	150	43	41190240	150	43	0.0573957	397627	310261580	596432	2008	263
A599	43107420	150	50	43100786	150	50	0.0153895	80276	64120229	525201	4533	257
A609	47428686	150	48	47418692	150	48	0.0210716	329721	297131643	360434	2963	277
A615	44644618	150	45	44641091	150	45	0.00790017	549872	472923776	733881	2658	274
A617	41604463	150	44	41331284	150	44	0.65661	684041	538150774	630468	1708	271
A622	48807861	150	42	48757614	150	42	0.102949	198316	157734640	679466	1716	271
A627	42480371	150	49	42473178	150	49	0.0169325	144503	151413784	671628	3748	302
A628	48291392	150	46	48286910	150	46	0.00928116	547176	439141502	945751	2197	267
A645	45791235	150	42	45785494	150	42	0.0125373	205035	195429742	1043929	4807	278
A652	44735336	150	45	44726564	150	45	0.0196087	419132	344186175	1052762	2233	271
A6	43820987	150	44	43818838	150	44	0.00490404	238348	213099238	1514350	3950	273
A707	48073459	150	54	47567048	150	54	1.05341	152602	117467483	583141	2132	263
A709	39395370	150	46	39389713	150	46	0.0143596	200338	170908877	829850	3134	270
A717	41096099	150	44	41075050	150	44	0.051219	393362	373459981	568803	2805	300
H143	47828709	150	48	47826473	150	48	0.00467502	1634791	908459594	708098	755	242
H151	43019757	150	46	43008208	150	46	0.0268458	325824	261865950	695533	1793	271
H157	48496986	150	47	48490654	150	47	0.0130565	344051	297286253	871547	2787	274
H172	46821514	150	40	46815531	150	40	0.0127783	403460	343774732	690692	2403	276
H234	42514332	150	45	42512883	150	45	0.00340826	237737	192110145	664217	2047	269
H255	52525373	150	45	52516436	150	45	0.0170146	491023	389864630	647201	1847	271
H256	45041086	150	47	45040087	150	47	0.00221797	219601	209193372	805058	3914	282
H257	43570841	150	40	43530098	150	40	0.0935098	353346	340452228	809133	3598	295
H27	40358326	150	41	40331746	150	41	0.06586	262525	239581732	1504402	4758	273
H281	46511451	150	44	46502759	150	44	0.0186879	249123	217832253	463822	2387	281
H310	52720958	150	50	52719227	150	50	0.00328332	130352	138956644	794643	5953	297
H324	43679482	150	49	43657115	150	49	0.0512071	394544	265510381	607661	1418	250
H328	46078030	150	56	45996352	150	56	0.17726	279472	212560911	338791	1476	269
H329	40946701	150	44	40921876	150	44	0.0606276	545990	332315284	483690	1066	245
H333	40653927	150	41	40649310	150	41	0.0113568	313298	270166981	875151	2555	277
H335	41551512	150	42	41540967	150	42	0.0253781	290243	281510853	777782	3557	302
H35	44788296	150	52	44787296	150	52	0.00223273	-	-	-	-	-
H362	41515293	150	46	41492792	150	46	0.0541993	240730	219562842	582773	3200	277
H364	42907282	150	44	42898000	150	44	0.0216327	-	-	-	-	-
H365	47332550	150	49	47329160	150	49	0.00716209	384703	314923549	519772	2015	270
H366	48335101	150	40	48333772	150	40	0.00274955	283688	226550847	1088292	1749	266
H371	41865812	150	46	41859460	150	46	0.0151723	484708	366220065	787869	1548	269
H383	46325649	150	44	46322611	150	44	0.00655792	197165	198547988	718229	4483	298
H385	51740490	150	46	51735296	150	46	0.0100386	260829	201272157	1068111	1945	262
H391	41117042	150	47	41111921	150	47	0.0124547	250202	239826620	903171	3387	288
H396	42840929	150	48	42837689	150	48	0.00756286	347882	282735864	968053	1970	272
H408	47730040	150	42	47728098	150	42	0.00406872	-	-	-	-	-
H425	44797727	150	44	44795868	150	44	0.00414976	583357	537327897	709580	3382	287
H427	43432811	150	40	43357911	150	40	0.17245	324389	211738937	656974	968	259
H434	40065440	150	41	40061801	150	41	0.00908264	392999	327395289	885979	2055	275
H435	45513350	150	45	45506601	150	45	0.0148286	459068	350995427	413739	1716	265
H438	42010651	150	52	41991757	150	52	0.0449743	222863	185947808	525039	2481	271
H439	40007161	150	40	39987651	150	40	0.0487663	256439	215864406	541888	2220	273
H461	42743579	150	51	42700635	150	51	0.100469	129985	128533878	1146835	4244	281
H463	51135996	150	53	51129654	150	53	0.0124022	268842	266558798	648415	4833	288
H477	45829687	150	46	45613831	150	46	0.470996	344767	326664312	1539084	3163	295
H483	45729495	150	38	45728061	150	38	0.00313583	184437	175736975	889566	5599	276
H507	44487792	150	45	44486118	150	45	0.00376283	311603	269084448	836451	3038	273
H508	47318598	150	44	47234466	150	44	0.177799	295364	273256053	1439617	3324	284
H517	48496674	150	45	48493345	150	45	0.00686439	387875	315570859	521841	2360	269
H523	41354163	150	48	41351064	150	48	0.0074938	290892	228278644	364043	1999	266
H52	40748093	150	46	40712397	150	46	0.0876016	168575	174694002	936720	6136	285
H535	51192681	150	45	51180959	150	45	0.0228978	930178	491432760	823358	675	241
H545	42693186	150	47	42691909	150	47	0.00299111	228581	249395080	617613	4268	330
H564	41130925	150	47	41127315	150	47	0.00877685	452366	388378930	838032	2403	276
H574	42001803	150	45	40394788	150	45	3.82606	463315	388622442	695982	2083	277
H578	43966154	150	51	43962905	150	51	0.00738978	139073	138359673	569690	8381	279
H594	48935179	150	42	48928291	150	42	0.0140758	218108	206549113	1561630	4072	285
H597	43067650	150	45	43066113	150	45	0.0035688	257312	242262436	988414	3542	277
H608	43872317	150	50	43850205	150	50	0.0504008	182294	157880776	715737	3354	268
H611	43766917	150	47	43199527	150	47	1.29639	401719	285896472	586402	1780	254
H618	51915588	150	43	51908850	150	43	0.0129788	365778	273550553	555925	1810	258
H624	46642237	150	44	46635642	150	44	0.0141395	300753	256299978	976437	2485	271
H631	48531254	150	51	48529068	150	51	0.00450431	222928	203062120	499294	2917	280
H644	48734819	150	43	48161008	150	43	1.17741	296936	228414349	499152	3134	258
H671	43741244	150	45	43727974	150	45	0.0303375	206269	223296190	1461022	4390	328
H677	41148179	150	42	41038498	150	42	0.266551	275456	305012805	1252270	5471	328
H683	53656092	150	42	53653600	150	42	0.00464439	267224	226325210	713190	2426	277
H713	43786897	150	39	43770415	150	39	0.0376414	304230	269847948	1500677	3644	272
H81	43507735	150	44	43498776	150	44	0.0205917	769729	562749283	479430	1403	267
H88	42692090	150	45	42687042	150	45	0.0118242	424551	356210015	836601	1797	279
H91	42824408	150	52	42812080	150	52	0.0287873	253635	224219665	497919	2640	278
