# Supplementary material for: Gut microbial signatures expose the westernized lifestyle of urban Ethiopian children
Source: Commun Biol. 2026 Jan 31;9:346. doi: 10.1038/s42003-026-09639-2 (PMC12963580; doi:10.1038/s42003-026-09639-2)
Supplement: Supplementary file 2 — Supplementary Data 1–14 [file 42003_2026_9639_MOESM2_ESM.zip › Supplementary Data/Supplementary Data 7.xlsx]

## Sheet: Metagen. PERMANOVA Dispersion
	PERMANOVA		Dispersion
	R2	p-value	anova_p	perm_p
HP_Result	0.0309065	0.283	0.7699	0.803
Home_room_factor	0.0228893	0.123	0.3176	0.333
Delivery_mode_factor	0.0206225	0.313	0.869	0.877
Breast_18m_factor	0.0204676	0.302	0.8588	0.851
Latrine_in_room_factor	0.019788	0.392	0.1385	0.156
Teff_Freq_Factor_Binary	0.0127577	0.111	0.48352	0.499
Stunting	0.0124086	0.126	0.838494	0.848
Age_Years	0.0117628	0.149	0.248815	0.259
family_size	0.00925982	0.49	0.0968941	0.101
